# Supplementary material for: An integrated epigenomic-transcriptomic landscape of lung cancer reveals novel methylation driver genes of diagnostic and therapeutic relevance
Source: Theranostics. 2021 Mar 11;11(11):5346–64. doi: 10.7150/thno.58385 (PMC8039961; doi:10.7150/thno.58385)
Supplement: Supplementary file 1 — Supplementary figures and tables. [file thnov11p5346s1.zip]

Archive with 12 entries (12 files):
- RRBS-Suppl-Methods-and-Figure-S1-S15-R1.pdf
- Table-S1.xlsx
- Table-S10.xlsx
- Table-S11.xlsx
- Table-S2.xlsx
- Table-S3.xlsx
- Table-S4.xlsx
- Table-S5.xlsx
- Table-S6.xlsx
- Table-S7.xlsx
- Table-S8.xlsx
- Table-S9.xlsx
