# Supplementary material for: An integrated epigenomic-transcriptomic landscape of lung cancer reveals novel methylation driver genes of diagnostic and therapeutic relevance
Source: Theranostics. 2021 Mar 11;11(11):5346–64. doi: 10.7150/thno.58385 (PMC8039961; doi:10.7150/thno.58385)
Supplement: Supplementary file 1 — Supplementary figures and tables. [file thnov11p5346s1.zip › Table-S1.xlsx]

## Sheet: Table-S1
Table S1. Characteristics of patient samples used in the study.
Sample ID	Sample type	Tumor subtype	Age	Smoke status
Lung001-N	normal	Non_Tumor	65	Previous
Lung002-N	normal	Non_Tumor	74	Current
Lung003-N	normal	Non_Tumor	75	Previous
Lung004-N	normal	Non_Tumor	60	Previous
Lung005-N	normal	Non_Tumor	58	Current
Lung006-N	normal	Non_Tumor	69	Current
Lung007-N	normal	Non_Tumor	77	Previous
Lung008-N	normal	Non_Tumor	70	Previous
Lung009-N	normal	Non_Tumor	68	Never
Lung010-N	normal	Non_Tumor	58	Current
Lung011-N	normal	Non_Tumor	77	Previous
Lung012-N	normal	Non_Tumor	78	Previous
Lung013-N	normal	Non_Tumor	73	Previous
Lung014-N	normal	Non_Tumor	62	Previous
Lung015-N	normal	Non_Tumor	71	Previous
Lung016-N	normal	Non_Tumor	71	Previous
Lung017-N	normal	Non_Tumor	69	Never
Lung018-N	normal	Non_Tumor	63	Previous
Lung001-T	tumor	Adenocarcinoma	65	Previous
Lung002-T	tumor	Squamous cell carcinoma	74	Current
Lung003-T	tumor	Squamous cell carcinoma	75	Previous
Lung004-T	tumor	Adenocarcinoma	60	Previous
Lung005-T	tumor	Squamous cell carcinoma	58	Current
Lung006-T	tumor	Squamous cell carcinoma	69	Current
Lung007-T	tumor	Adenocarcinoma	77	Previous
Lung008-T	tumor	Squamous cell carcinoma	70	Previous
Lung009-T	tumor	Adenocarcinoma	68	Never
Lung010-T	tumor	Adenocarcinoma	58	Current
Lung011-T	tumor	Adenocarcinoma	77	Previous
Lung012-T	tumor	Adenocarcinoma	78	Previous
Lung013-T	tumor	Squamous cell carcinoma	73	Previous
Lung014-T	tumor	Adenocarcinoma	62	Previous
Lung015-T	tumor	Squamous cell carcinoma	71	Previous
Lung016-T	tumor	Squamous cell carcinoma	71	Previous
Lung017-T	tumor	Adenocarcinoma	69	Never
Lung018-T	tumor	Squamous cell carcinoma	63	Previous
