# Supplementary material for: An integrated epigenomic-transcriptomic landscape of lung cancer reveals novel methylation driver genes of diagnostic and therapeutic relevance
Source: Theranostics. 2021 Mar 11;11(11):5346–64. doi: 10.7150/thno.58385 (PMC8039961; doi:10.7150/thno.58385)
Supplement: Supplementary file 1 — Supplementary figures and tables. [file thnov11p5346s1.zip › Table-S10.xlsx]

## Sheet: Hyper & down-regulated genes
Table S10A. Enrichment of transcript factor binding motifs in hypermethylated and down-regulated methylation-driven genes.
Motif	Fold enrichment	P value (FDR)
ETS_known17	14.3744	0.00728948
MEIS2_2	8.46581	0.0310577
ZBTB14_1	7.15206	0.0138121
E2F_known7	6.57985	0.0335864
TP53_3	6.57985	0.0335864
TP53_2	6.12356	0.0284894
HDAC2_disc3	5.57116	0.0236203
ESRRA_disc2	5.30322	0.0310577
IKZF1_2	5.30322	0.0310577
STAT_known2	4.93044	0.0409941
PRDM1_known1	4.7689	0.0284894
TAL1_known4	4.67551	0.0335864
ZBTB7C_1	4.54954	0.0416408
NHLH1_5	4.48365	0.0236203
INSM1_1	4.17072	0.0261409
STAT_disc1	3.96943	0.0396508
NHLH1_4	3.89455	0.0194022
NFE2_disc4	3.62936	0.0194022
RAD21_disc5	3.53016	0.0138121
MZF1_4	3.44691	0.0416408
MYC_disc9	3.32505	0.0390198
SP8_1	3.25672	0.0335864
TFAP2_known16	3.25672	0.0335864
TFAP2_known13	3.16952	0.0335864
MZF1_2	3.01854	0.0409941
NR3C1_disc6	2.84222	0.0194507
TFAP2_known22	2.76307	0.0481276
TFAP2_known17	2.72944	0.0409941
EGR1_known3	2.71119	0.0381109
RREB1_2	2.60811	0.0416408
KLF16_1	2.54435	0.0335864
IRF_disc4	2.48584	0.0310577
SP1_known8	2.46724	0.0409941
ZNF219_1	2.35329	0.0335864
SP1_known9	2.3417	0.0409941
CACBP_1	2.28574	0.0310577
RAD21_disc8	2.28072	0.0416408
EP300_disc9	2.25473	0.0138121
ZNF143_disc3	2.18826	0.0409941
POU2F2_disc2	2.14912	0.0261409
CTCF_disc5	2.10594	0.0409941
E2F_disc7	2.0617	0.0390198
ZFX_1	2.01445	0.0409941
SP1_known6	1.98253	0.0381109
BCL_disc10	1.96746	0.0409941
YY1_disc5	1.93525	0.0381109

## Sheet: Hypo & up-regulated genes
Table S10B. Enrichment of transcript factor binding motifs in hypomethylated and up-regulated methylation-driven genes.
Motif	Fold enrichment	P value (FDR)
HEY1_disc2	0.302791	0.0137696
NR3C1_disc2	8.51568	0.00960585
SMARC_disc1	8.42075	0.035755
TFAP2_known13	3.40544	0.0234768
TFAP2_known16	5.02851	0.00122077
TFAP2_known18	3.49914	0.0213819
TFAP2_known22	3.59785	0.0194135
TFAP2B_4	4.50104	0.00428525
YY1_disc4	0.269184	0.0140948
YY1_disc5	0.250925	0.0432428
