# Supplementary material for: An integrated epigenomic-transcriptomic landscape of lung cancer reveals novel methylation driver genes of diagnostic and therapeutic relevance
Source: Theranostics. 2021 Mar 11;11(11):5346–64. doi: 10.7150/thno.58385 (PMC8039961; doi:10.7150/thno.58385)
Supplement: Supplementary file 1 — Supplementary figures and tables. [file thnov11p5346s1.zip › Table-S11.xlsx]

## Sheet: Hyper & down-regulated genes
Table S11A. Transcript factors significantly correlated with hypermethylated and down-regulated methylation-driven genes.
Motif	TF	rho	P value (FDR)
TAL1_known4	TAL1	0.886229	0
YY1_disc5	YY1	-0.783526	5.19191e-06
HDAC2_disc3	HDAC2	-0.754183	8.33036e-06
ETS_known17	ETS1	-0.727156	1.59911e-05
IRF_disc4	IRF1	0.659459	0.000138471
SP8_1	SP8	-0.628991	0.000250605
EGR1_known3	EGR1	0.627542	0.000296119
RAD21_disc8	RAD21	-0.61883	0.000296119
NR3C1_disc6	NR3C1	0.623166	0.000318331
BCL_disc10	BCL11A	-0.614414	0.000371136
RAD21_disc5	RAD21	-0.606217	0.000371136
TFAP2_known17	TFAP2A	-0.61184	0.000379512
TFAP2_known13	TFAP2C	-0.579151	0.00092116
TFAP2_known13	TFAP2A	-0.570142	0.00109907
TFAP2_known16	TFAP2C	-0.568855	0.00109907
TFAP2_known22	TFAP2C	-0.567825	0.00109907
TFAP2_known22	TFAP2A	-0.565508	0.00112163
TFAP2_known16	TFAP2A	-0.561133	0.0012133
ESRRA_disc2	ESR1	0.510167	0.00428555
E2F_known7	E2F4	-0.493468	0.00538915
TFAP2_known17	TFAP2C	-0.49704	0.00538915
STAT_known2	STAT2	-0.485199	0.00678493
E2F_disc7	E2F4	-0.477122	0.00707719
MEIS2_2	MEIS2	0.468983	0.00870895
RREB1_2	RREB1	-0.466409	0.00890815
NFE2_disc4	NFE2	0.464865	0.00892298
CACBP_1	CACYBP	-0.451252	0.0106334
CTCF_disc5	CTCF	-0.419562	0.020558
SP1_known8	SP1	-0.41287	0.022602
ETS_known17	ELK4	-0.389189	0.0325138
SP1_known6	SP1	-0.389704	0.0325138
SP1_known9	SP1	-0.3861	0.033389

## Sheet: Hypo  & up-regulated genes
Table S11B. Transcript factors signficantly correlated with hypomethylated and up-regulated methylation-driven genes.
Motif	TF	rho	P value (FDR)
NR3C1_disc2	NR3C1	-0.63964	0.000449833
SMARC_disc1	SMARCC1	0.623166	0.000449833
YY1_disc5	YY1	0.617503	0.000449833
YY1_disc4	YY1	0.610811	0.000449833
TFAP2_known16	TFAP2A	0.554762	0.00547309
SMARC_disc1	SMARCB1	0.53565	0.00308723
TFAP2_known13	TFAP2A	0.450965	0.0151073
SMARC_disc1	SMARCA4	0.435935	0.0167181
TFAP2_known22	TFAP2A	0.384556	0.0360673
TFAP2_known18	TFAP2A	0.384556	0.0360673
TFAP2_known16	TFAP2C	0.367825	0.0432058
