# Supplementary material for: An integrated epigenomic-transcriptomic landscape of lung cancer reveals novel methylation driver genes of diagnostic and therapeutic relevance
Source: Theranostics. 2021 Mar 11;11(11):5346–64. doi: 10.7150/thno.58385 (PMC8039961; doi:10.7150/thno.58385)
Supplement: Supplementary file 1 — Supplementary figures and tables. [file thnov11p5346s1.zip › Table-S2.xlsx]

## Sheet: RRBS
Supplementary Table 2A. Sequencing quality of RRBS.
Sample ID	Yield (Gb)	# Reads	% of >= Q30 Bases (PF)	Mean Quality Score (PF)	% of mapping rate	%of conversion efficiency
Lung001-N	2.19453	31372024	96.6863	35.8421	79.3476	96.3286
Lung002-N	3.0578	44274236	95.0829	35.2143	75.666	97.4351
Lung003-N	2.35762	32224840	96.4757	35.7784	81.3729	97.0234
Lung004-N	2.1664	31255550	93.3105	34.7422	67.8021	98.9833
Lung005-N	2.30243	31739056	93.832	34.8513	71.5349	99.5009
Lung006-N	2.33678	36771622	92.7685	34.748	64.6816	98.5023
Lung007-N	2.05874	27890198	95.0712	35.4122	74.5585	99.6031
Lung008-N	2.43795	33806060	93.7888	35.1067	68.8852	98.651
Lung009-N	2.24365	29504070	94.5628	35.2509	73.0771	98.0086
Lung010-N	1.88671	26269456	96.3995	35.7949	80.7597	97.2688
Lung011-N	1.98696	27893308	96.506	35.8285	79.0016	99.2316
Lung012-N	2.71756	40024296	93.9731	34.9976	73.672	99.8459
Lung013-N	1.97444	30276240	93.8773	35.0002	71.3497	99.7972
Lung014-N	2.03314	30374740	94.5617	35.1623	75.4658	99.7443
Lung015-N	2.2107	30224484	93.5169	34.7648	71.3921	99.1385
Lung016-N	1.65382	23164446	96.187	35.7071	78.7621	97.4324
Lung017-N	2.03833	27384542	95.4589	35.4712	76.4283	99.7128
Lung018-N	2.09807	28542478	94.7268	35.3042	72.5604	99.5965
Lung001-T	2.10133	28805676	95.3982	35.5228	74.5852	99.2129
Lung002-T	2.18284	29283696	95.093	35.2678	79.4715	97.656
Lung003-T	1.67013	22676546	94.3194	34.9805	76.7667	99.2635
Lung004-T	1.96937	27124986	92.9019	34.7492	68.3591	99.7775
Lung005-T	2.00664	28654870	95.105	35.3214	77.3722	96.9949
Lung006-T	3.29268	42067804	95.7466	35.5131	79.4031	99.6671
Lung007-T	3.21077	45171848	96.513	35.8308	79.7317	96.4531
Lung008-T	2.2955	33747438	93.4025	34.8318	70.0094	98.9071
Lung009-T	1.06536	16661076	93.0447	34.7927	65.9999	99.3072
Lung010-T	1.10011	16951500	96.9545	35.9793	80.0317	96.3356
Lung011-T	2.278	36715718	91.6322	34.5132	59.6008	98.0698
Lung012-T	1.92547	28090374	93.3926	34.9176	71.0026	99.8581
Lung013-T	1.87275	27633944	93.8675	35.0224	72.1286	99.7932
Lung014-T	1.91068	29337700	94.514	35.1782	74.4679	99.7762
Lung015-T	2.02734	26364426	95.8621	35.5849	80.2781	99.7405
Lung016-T	1.14804	19534716	97.3481	36.0988	77.5782	96.4101
Lung017-T	2.26179	31883906	96.6443	35.7997	79.6739	96.6731
Lung018-T	2.25501	30019170	95.6524	35.5273	77.8469	99.6236

## Sheet: RNA-seq
Table S2B. Sequencing quality of RNA-seq.
Sample ID	Yield (Gb)	# Reads	% of >= Q30 Bases (PF)	Mean Quality Score (PF)	% of mapping rate
Lung001-N	8.78754	92385220	97.6584	35.6115	96.4602
Lung002-N	9.78324	101009084	97.964	36.0576	93.8662
Lung003-N	9.55189	99072188	97.3721	35.7455	94.7974
Lung004-N	13.0488	135853234	97.2269	35.5603	94.6515
Lung005-N	6.6882	68937372	98.2718	36.1333	96.9809
Lung006-N	8.61836	88639804	97.9031	36.2219	91.4671
Lung007-N	16.2149	166832208	96.5341	35.7505	94.3217
Lung008-N	11.8263	121401236	97.5628	36.0204	95.317
Lung009-N	15.2916	158202684	97.2003	35.7322	94.5125
Lung010-N	17.6804	181935754	94.9122	35.4109	95.8814
Lung011-N	19.4554	200386390	94.5615	35.3047	90.4051
Lung012-N	21.8055	227293230	94.2193	35.0151	93.804
Lung013-N	18.8982	196730808	94.6771	35.1208	95.121
Lung014-N	13.1231	135159056	96.8062	35.7979	95.8512
Lung015-N	7.25663	74713964	98.3473	36.0761	96.3173
Lung016-N	9.71151	99960454	98.1072	36.0728	94.0233
Lung017-N	8.2755	85798742	97.7791	35.7556	93.8962
Lung018-N	8.44001	87948228	97.5956	35.6379	95.3252
Lung001-T	11.4484	120532992	97.4952	35.5492	90.1452
Lung002-T	9.43628	97635610	97.7881	35.9597	89.176
Lung003-T	12.2007	126504022	97.3233	35.7454	92.6679
Lung004-T	8.97237	93411296	97.1952	35.5748	90.5341
Lung005-T	9.70387	99998720	98.3314	36.1737	93.9378
Lung006-T	11.7193	120307894	98.0154	36.2884	91.2169
Lung007-T	11.7349	121095218	96.2438	35.5042	81.905
Lung008-T	10.6505	109347452	97.6491	36.0751	94.0179
Lung009-T	6.84583	70755478	97.4198	35.8385	93.5331
Lung010-T	14.675	151040102	94.9387	35.45	93.3277
Lung011-T	14.2755	147705354	93.8545	35.0198	81.5547
Lung012-T	11.1415	116137188	94.3436	35.0864	91.8776
Lung013-T	12.5725	130829052	94.7703	35.1814	92.759
Lung014-T	11.6269	119807554	96.7585	35.7801	91.7387
Lung015-T	7.50519	77292808	98.3234	36.1437	94.3615
Lung016-T	8.06737	83157974	98.0071	36.037	88.3648
Lung017-T	11.4657	118734826	97.7762	35.7974	88.5112
Lung018-T	12.3081	128125986	97.647	35.7517	93.8402

## Sheet: miR-seq
Table S2C. Sequencing quality of miRNA-seq.
Sample ID	Yield (Mb)	# Reads	% of >= Q30 Bases (PF)	Mean Quality Score (PF)	% of mapping rate
Lung001-N	534.257	24160853	94.5196	34.9272	68.5782
Lung002-N	429.963	17467986	95.5284	35.298	52.8733
Lung003-N	397.685	16789138	95.0737	35.1489	65.9596
Lung004-N	400.467	17435854	95.6758	35.2837	63.3193
Lung005-N	418.098	18712614	94.6655	34.9253	53.9927
Lung006-N	392.813	16340449	95.5389	35.2698	56.9939
Lung007-N	441.939	19766381	95.2195	35.1482	69.901
Lung008-N	471.991	20651763	95.49	35.2067	63.9639
Lung009-N	428.352	17922968	94.7615	35.0961	59.5427
Lung010-N	775.207	32501558	94.5631	35.0024	60.0582
Lung011-N	389.041	16270540	94.896	35.1133	54.2054
Lung012-N	403.207	17111863	95.1407	35.164	56.2452
Lung013-N	412.43	16966532	94.7481	35.0919	55.0428
Lung014-N	490.707	19143772	94.7751	35.1752	44.3426
Lung015-N	654.896	27173504	95.4353	35.3001	60.7563
Lung016-N	569.662	22727032	95.1994	35.263	55.8629
Lung017-N	532.725	23361365	95.5393	35.218	67.0255
Lung018-N	364.118	16284025	95.1671	35.106	69.4804
Lung001-T	483.713	17541802	96.1101	35.5903	45.9213
Lung002-T	495.414	20249578	95.0171	35.1359	62.8419
Lung003-T	594.383	21406616	95.424	35.416	39.7618
Lung004-T	354.022	14871252	94.9033	35.032	65.4556
Lung005-T	641.677	24640922	94.6402	34.9675	44.5586
Lung006-T	383.338	16179577	95.0269	35.0992	67.0665
Lung007-T	449.898	18683518	95.034	35.1691	63.7635
Lung008-T	516.675	20149979	95.1675	35.2295	51.7461
Lung009-T	470.307	20590534	94.7933	35.003	68.9588
Lung010-T	545.591	19336604	95.261	35.3699	39.9521
Lung011-T	467.801	18735016	95.0221	35.2137	51.0361
Lung012-T	475.268	17813314	95.3871	35.3567	42.381
Lung013-T	602.589	21499913	94.92	35.2432	35.8377
Lung014-T	475.179	17773284	95.1299	35.2829	47.5654
Lung015-T	618.741	22940040	95.0381	35.2149	41.8215
Lung016-T	658.184	22460560	95.6259	35.5925	27.6661
Lung017-T	433.444	17693971	95.0367	35.1605	56.3783
Lung018-T	231.488	10096372	94.3496	34.8674	66.5182
