# Supplementary material for: An integrated epigenomic-transcriptomic landscape of lung cancer reveals novel methylation driver genes of diagnostic and therapeutic relevance
Source: Theranostics. 2021 Mar 11;11(11):5346–64. doi: 10.7150/thno.58385 (PMC8039961; doi:10.7150/thno.58385)
Supplement: Supplementary file 1 — Supplementary figures and tables. [file thnov11p5346s1.zip › Table-S3.xlsx]

## Sheet: sheet1
Table S3 Summary of TCGA samples used in this study
Study Abbreviation	Study Name	Sample Size
		Tumor	Normal
BLCA	Bladder Urothelial Carcinoma	280	19
BRCA	Breast invasive carcinoma	715	98
CESC	Cervical squamous cell carcinoma and endocervical adenocarcinoma	244	3
COAD	Colon adenocarcinoma	298	38
GBM	Glioblastoma multiforme	141	1
HNSC	Head and Neck squamous cell carcinoma	496	50
KIRC	Kidney renal clear cell carcinoma	312	159
KIRP	Kidney renal papillary cell carcinoma	206	45
LAML	Acute Myeloid Leukemia	194	0
LGG	Brain Lower Grade Glioma	452	0
LIHC	Liver hepatocellular carcinoma	244	47
LUAD	Lung adenocarcinoma	427	28
LUSC	Lung squamous cell carcinoma	294	42
OV	Ovarian serous cystadenocarcinoma	9	0
PAAD	Pancreatic adenocarcinoma	124	8
PRAD	Prostate adenocarcinoma	362	50
READ	Rectum adenocarcinoma	98	7
SKCM	Skin Cutaneous Melanoma	433	2
STAD	Stomach adenocarcinoma	323	2
THCA	Thyroid carcinoma	510	56
UCEC	Uterine Corpus Endometrial Carcinoma	405	34
