# Supplementary material for: An integrated epigenomic-transcriptomic landscape of lung cancer reveals novel methylation driver genes of diagnostic and therapeutic relevance
Source: Theranostics. 2021 Mar 11;11(11):5346–64. doi: 10.7150/thno.58385 (PMC8039961; doi:10.7150/thno.58385)
Supplement: Supplementary file 1 — Supplementary figures and tables. [file thnov11p5346s1.zip › Table-S4.xlsx]

## Sheet: Primers
Table S4. A list of primers used for pyrosequencing validation of eight novel methylation driver genes in an independent samples.
genes	chr	start	end	strand	len	DMR.id	sequencing primer(5'-3')	Biotinylated primers (5'-3')
TCTEX1D1	chr1	67218171	67218228	+	58	DMR.1	CCCCAAACCTCCCAAACC	GGTTTTAGAGTTTAGGGAGAGTG
GALNT13	chr2	154728240	154728642	+	403	DMR.4	AAGAGTTAGTTTTAGAAGTAGTTG	TCCTCCTCTCCTAACCCCAACCTAA
IRX1	chr5	3596716	3596816	+	101	DMR.8	GGTTATTTAGGTTTGGGA	AACCCACCTACAAAAACCCC
ADCY8	chr8	132054584	132054680	+	97	DMR.12	GGGTGTAGGGTTTGT	CATTAACCATCAACTAACTATACTCT
ITGA5	chr12	54812386	54812824	+	439	DMR.14	TTTGGAGTTTTTAAAAGTTTTTT	ACTAAAATCTATAAACTACTAAAACCTAA
TBX5	chr12	114846805	114847593	+	789	DMR.15	AAATGTGTAGGGAGG	ATCTACCACCCAACTAACCTAAAAACTTAT
PCDH17	chr13	58206777	58207899	+	1123	DMR.16	ATTTGGGGTTTAATTTTATTTTAG	CACTACAACTATCCCTTCTTACCAAAATCC
HSPB6	chr19	36246876	36247981	+	1106	DMR.18	GGATTTATTTAGGGAGATTTTAT	ACTCCCAATAAAAAAACTAACTACTCA
