# Supplementary material for: An integrated epigenomic-transcriptomic landscape of lung cancer reveals novel methylation driver genes of diagnostic and therapeutic relevance
Source: Theranostics. 2021 Mar 11;11(11):5346–64. doi: 10.7150/thno.58385 (PMC8039961; doi:10.7150/thno.58385)
Supplement: Supplementary file 1 — Supplementary figures and tables. [file thnov11p5346s1.zip › Table-S5.xlsx]

## Sheet: siRNA
Table S5A. siRNAs used in the vitro assays
Targets	Sense（5'-3'）	Antisense（5'-3'）
IRX1 siRNA1	GCAUCGACAUUGACAAGAUTT	AUCUUGUCAAUGUCGAUGCTT
IRX1 siRNA2	GUCCUUCAGUUCAUACTGCTT	GCAGUAUGAACUGAAGGACTT
PCDH17 siRNA1	AUUUCGAUCUGGUCCGAGGTT	CCUCGGACCAGAUCGAAAUTT
PCDH17 siRNA2	UUCCACCAAGUAGGAUGGCTT	GCCAUCCUACUUGGUGGAATT

## Sheet: qPCR
Table S5B. qPCR primers used in the vitro assays
Target	Primer	Sequence(5'→3')
PCDH17	Forward primer	ACACTAACAAAGGCTCCTGCT
PCDH17	Reverse primer	AAGAGATTTGTGCGGTAATCTGCA
IRX1	Forward primer	TCCCTGCTCAACATGCGCTC
IRX1	Reverse primer	TTGTCGCGTACCGGCTGGAA
HSPB6	Forward primer	CTAGACGTGAAGCACTTCTCGCCG
HSPB6	Reverse primer	CTGGATGGACAGGACGCCCTC
TBX5	Forward primer	CTGACGCAAAAGACCTGCCCTGC
TBX5	Reverse primer	CATTTCCGTGCCCACTTCGTGGAA
β-actin	Forward primer	GGCACCACACCTTCTACAAT
	Reverse primer	GCCTGGATAGCAACGTACAT
GAPDH	Forward primer	AGCTCACTGGCATGGCCTTC
	Reverse primer	CGCCTGCTTCACCACCTTCT
