# Supplementary material for: An integrated epigenomic-transcriptomic landscape of lung cancer reveals novel methylation driver genes of diagnostic and therapeutic relevance
Source: Theranostics. 2021 Mar 11;11(11):5346–64. doi: 10.7150/thno.58385 (PMC8039961; doi:10.7150/thno.58385)
Supplement: Supplementary file 1 — Supplementary figures and tables. [file thnov11p5346s1.zip › Table-S6.xlsx]

## Sheet: HyperMe-DMRs
Table S6A. Summary of 4,810 hyperMe-DMRs
DMR ID	chromosome	start	end	Number of CpGs in DMR	Average methylation level in Tumor (%)	Average methylaiton level in Normal (%)	Average methylation difference (%)	P value (FDR)	Chromatin states	CGI status
chr7_128094773_128094827	chr7	128094773	128094827	10	68.5786	42.6624	25.9162	0.00327523	1_TssA
chr19_14089980_14090020	chr19	14089980	14090020	10	29.3669	10.0216	19.3453	0.00133846	1_TssA
chr10_121577874_121577976	chr10	121577874	121577976	13	75.8834	60.4193	15.4641	0.00724775	1_TssA	CGI
chr10_123922946_123923311	chr10	123922946	123923311	40	27.5153	12.2025	15.3127	0.00724775	1_TssA	CGI
chr10_128594811_128594917	chr10	128594811	128594917	10	31.8814	18.6329	13.2485	0.0277445	1_TssA	CGI
chr10_21799001_21799199	chr10	21799001	21799199	22	59.7985	43.9456	15.8529	0.000501174	1_TssA	CGI
chr10_21799314_21799420	chr10	21799314	21799420	10	30.4476	13.2013	17.2463	0.00110162	1_TssA
chr11_61486232_61486407	chr11	61486232	61486407	20	56.4806	33.8626	22.618	0.000433201	1_TssA
chr11_63687763_63688030	chr11	63687763	63688030	10	38.586	26.8271	11.7589	0.0432656	1_TssA
chr11_65409844_65409889	chr11	65409844	65409889	10	69.201	56.0336	13.1674	0.0246162	1_TssA	CGI
chr11_65816462_65816647	chr11	65816462	65816647	27	22.3598	7.81002	14.5498	0.00133846	1_TssA	CGI
chr11_89224505_89224736	chr11	89224505	89224736	26	21.7054	9.63926	12.0662	0.00110162	1_TssA
chr12_120241900_120241987	chr12	120241900	120241987	10	79.9239	66.5521	13.3719	0.00724775	1_TssA
chr12_122016373_122016574	chr12	122016373	122016574	10	60.4629	29.7944	30.6685	0.000501174	1_TssA	CGI
chr12_122016589_122016620	chr12	122016589	122016620	10	34.2784	18.6629	15.6155	0.00975877	1_TssA	CGI
chr12_6166817_6167003	chr12	6166817	6167003	16	75.6691	58.423	17.2461	0.00232535	1_TssA
chr12_6663688_6664182	chr12	6663688	6664182	12	52.2844	33.3667	18.9178	0.0217654	1_TssA
chr12_7035795_7036112	chr12	7035795	7036112	11	57.235	45.8519	11.3831	0.0481811	1_TssA
chr12_7592935_7592998	chr12	7592935	7592998	18	24.6341	11.1913	13.4428	0.00975877	1_TssA	CGI
chr13_31019980_31020110	chr13	31019980	31020110	18	19.5564	8.82083	10.7355	0.0481811	1_TssA	CGI
chr14_21094304_21094366	chr14	21094304	21094366	10	32.3736	19.1337	13.2399	0.00193625	1_TssA
chr14_60386932_60387023	chr14	60386932	60387023	10	48.6033	28.2666	20.3367	0.000751417	1_TssA
chr15_27016926_27016961	chr15	27016926	27016961	10	20.2067	8.18657	12.0201	0.00277078	1_TssA	CGI
chr15_27017316_27017610	chr15	27017316	27017610	33	19.0732	7.76863	11.3045	0.000433201	1_TssA	CGI
chr15_27017969_27017992	chr15	27017969	27017992	10	29.5441	16.3128	13.2313	0.000751417	1_TssA	CGI
chr15_41952155_41952378	chr15	41952155	41952378	16	27.826	14.3672	13.4588	0.00530606	1_TssA
chr15_90543137_90543690	chr15	90543137	90543690	55	37.7756	22.7043	15.0713	0.00110162	1_TssA
chr15_95388145_95388242	chr15	95388145	95388242	25	14.9532	4.02493	10.9282	0.00530606	1_TssA	CGI
chr16_23706113_23706538	chr16	23706113	23706538	19	37.4495	11.3769	26.0726	0.000367393	1_TssA
chr16_3067614_3067771	chr16	3067614	3067771	13	67.9893	49.0029	18.9864	0.0147673	1_TssA	CGI
chr16_31053590_31053677	chr16	31053590	31053677	13	76.6895	63.1831	13.5064	0.000501174	1_TssA	CGI
chr16_49888099_49888217	chr16	49888099	49888217	10	57.5	41.8154	15.6846	0.0277445	1_TssA
chr16_51184431_51184468	chr16	51184431	51184468	11	28.5873	16.277	12.3103	0.0246162	1_TssA	CGI
chr16_51186383_51186596	chr16	51186383	51186596	10	15.722	5.64623	10.0757	0.000909561	1_TssA	CGI
chr16_75298679_75299059	chr16	75298679	75299059	13	27.2599	16.5191	10.7408	0.00452322	1_TssA
chr16_88599888_88600298	chr16	88599888	88600298	27	39.5955	27.5202	12.0752	0.0246162	1_TssA	CGI
chr16_8960126_8960904	chr16	8960126	8960904	43	42.1643	28.0769	14.0874	0.0246162	1_TssA
chr17_11501998_11502039	chr17	11501998	11502039	13	18.6734	6.47557	12.1978	0.00975877	1_TssA	CGI
chr17_1395736_1395865	chr17	1395736	1395865	17	67.1256	52.8851	14.2405	0.0246162	1_TssA
chr17_19282287_19282387	chr17	19282287	19282387	10	19.838	9.12644	10.7116	0.00327523	1_TssA	CGI
chr17_27038785_27039059	chr17	27038785	27039059	23	13.2047	3.14376	10.0609	0.00062661	1_TssA
chr17_38347642_38347699	chr17	38347642	38347699	12	17.4851	2.45461	15.0305	0.00277078	1_TssA	CGI
chr17_3848109_3848569	chr17	3848109	3848569	28	46.627	34.6552	11.9719	0.0246162	1_TssA	CGI
chr17_47075716_47075883	chr17	47075716	47075883	15	23.809	10.8259	12.9832	0.00724775	1_TssA	CGI
chr17_73893325_73893439	chr17	73893325	73893439	10	42.8116	21.7417	21.0699	0.000909561	1_TssA	CGI
chr17_76719465_76719657	chr17	76719465	76719657	10	58.976	38.4805	20.4955	0.00193625	1_TssA
chr17_8130134_8130357	chr17	8130134	8130357	10	21.9115	11.8584	10.0532	0.0311557	1_TssA
chr19_10464063_10464256	chr19	10464063	10464256	15	88.5823	77.9776	10.6046	0.00160452	1_TssA	CGI
chr19_14089652_14089813	chr19	14089652	14089813	36	25.9469	7.38741	18.5595	0.000367393	1_TssA
chr19_14089850_14089935	chr19	14089850	14089935	10	18.286	6.6969	11.5891	0.0112432	1_TssA
chr19_17889224_17889687	chr19	17889224	17889687	19	26.6887	12.7415	13.9472	0.0038584	1_TssA
chr19_19383994_19384030	chr19	19383994	19384030	10	21.5447	10.0067	11.538	0.0192191	1_TssA	CGI
chr19_19971703_19971787	chr19	19971703	19971787	12	49.9861	34.6875	15.2986	0.00160452	1_TssA	CGI
chr19_2425205_2425491	chr19	2425205	2425491	10	72.0325	56.5273	15.5052	0.000501174	1_TssA	CGI
chr19_3607436_3607753	chr19	3607436	3607753	12	26.0637	14.8876	11.1761	0.00062661	1_TssA
chr19_36523044_36524110	chr19	36523044	36524110	31	31.6835	19.6929	11.9906	0.0246162	1_TssA
chr19_36909057_36909659	chr19	36909057	36909659	71	14.9553	2.9422	12.013	0.0147673	1_TssA
chr19_37825138_37825575	chr19	37825138	37825575	22	28.5774	14.253	14.3245	0.00232535	1_TssA	CGI
chr19_41316551_41316657	chr19	41316551	41316657	21	27.6436	10.5819	17.0617	0.00327523	1_TssA	CGI
chr19_4326951_4327568	chr19	4326951	4327568	23	30.8832	20.3669	10.5163	0.0147673	1_TssA
chr19_44038524_44038605	chr19	44038524	44038605	18	31.754	18.4878	13.2662	0.0311557	1_TssA
chr19_44084367_44084726	chr19	44084367	44084726	10	36.7871	16.4885	20.2986	0.000909561	1_TssA
chr19_46318386_46318512	chr19	46318386	46318512	12	68.6451	50.9	17.7451	0.00133846	1_TssA
chr19_46318862_46319493	chr19	46318862	46319493	31	49.009	28.9919	20.0172	0.00133846	1_TssA
chr19_49250409_49250562	chr19	49250409	49250562	10	25.866	11.6162	14.2497	0.0388412	1_TssA
chr19_49646053_49646272	chr19	49646053	49646272	17	15.4274	2.70924	12.7182	0.00110162	1_TssA
chr19_53635764_53635800	chr19	53635764	53635800	10	21.1404	8.77508	12.3654	0.00975877	1_TssA	CGI
chr19_53758120_53758245	chr19	53758120	53758245	10	24.0366	6.79156	17.245	0.00336025	1_TssA
chr19_58220393_58220536	chr19	58220393	58220536	25	30.8108	5.06376	25.7471	0.000433201	1_TssA
chr19_58238746_58238987	chr19	58238746	58238987	32	12.0996	2.0097	10.0899	0.00452322	1_TssA	CGI
chr19_58446358_58446588	chr19	58446358	58446588	26	24.6257	7.66153	16.9642	0.00232535	1_TssA	CGI
chr19_782409_782538	chr19	782409	782538	10	39.0878	24.4998	14.588	0.000367393	1_TssA
chr1_145092276_145092361	chr1	145092276	145092361	10	41.2944	27.7193	13.575	0.0349209	1_TssA
chr1_1475063_1476188	chr1	1475063	1476188	103	14.0121	3.62438	10.3877	0.000909561	1_TssA
chr1_1476272_1476326	chr1	1476272	1476326	10	41.476	18.0807	23.3953	0.000909561	1_TssA	CGI
chr1_147718156_147718225	chr1	147718156	147718225	10	50.1716	35.3407	14.8309	0.00232535	1_TssA	CGI
chr1_173638797_173639037	chr1	173638797	173639037	24	14.2679	3.73357	10.5343	0.00620894	1_TssA	CGI
chr1_210111691_210111737	chr1	210111691	210111737	11	20.6384	9.98704	10.6514	0.0147673	1_TssA	CGI
chr1_22141037_22141261	chr1	22141037	22141261	12	32.9305	14.5926	18.3379	0.000909561	1_TssA	CGI
chr1_247496058_247496257	chr1	247496058	247496257	12	33.2087	16.192	17.0167	0.00232535	1_TssA
chr1_247511253_247511564	chr1	247511253	247511564	21	37.2898	23.3067	13.9831	0.0388412	1_TssA
chr1_27676121_27676263	chr1	27676121	27676263	10	28.5358	18.0504	10.4854	0.0147673	1_TssA	CGI
chr1_27676348_27676552	chr1	27676348	27676552	26	23.3367	13.0262	10.3104	0.0481811	1_TssA	CGI
chr1_27677513_27677815	chr1	27677513	27677815	22	59.3163	47.3437	11.9726	0.0217654	1_TssA	CGI
chr1_27901872_27901962	chr1	27901872	27901962	13	25.0015	12.1118	12.8896	0.00277078	1_TssA	CGI
chr1_32410291_32410428	chr1	32410291	32410428	34	13.435	2.05349	11.3815	0.0129014	1_TssA	CGI
chr1_39570521_39570768	chr1	39570521	39570768	10	22.4742	11.9611	10.5131	0.00844463	1_TssA
chr1_62660624_62660927	chr1	62660624	62660927	25	34.1824	14.251	19.9314	0.000433201	1_TssA	CGI
chr20_291038_291152	chr20	291038	291152	12	17.3343	5.1389	12.1954	0.016872	1_TssA
chr20_48184255_48184340	chr20	48184255	48184340	10	31.7186	13.1746	18.544	0.00232535	1_TssA	CGI
chr20_50418705_50418977	chr20	50418705	50418977	58	35.3443	20.1788	15.1656	0.00327523	1_TssA	CGI
chr20_61560338_61560934	chr20	61560338	61560934	74	16.0672	2.05963	14.0076	0.000751417	1_TssA
chr21_27945124_27945606	chr21	27945124	27945606	64	21.9105	6.69619	15.2143	0.00062661	1_TssA	CGI
chr21_46706811_46706854	chr21	46706811	46706854	10	36.29	17.0343	19.2557	0.000751417	1_TssA	CGI
chr22_17679615_17679799	chr22	17679615	17679799	16	52.8528	35.2244	17.6283	0.0192191	1_TssA
chr22_33454259_33454306	chr22	33454259	33454306	20	19.8376	5.07927	14.7584	0.00620894	1_TssA	CGI
chr22_45402289_45402420	chr22	45402289	45402420	12	21.7455	10.2207	11.5248	0.00530606	1_TssA
chr2_136783281_136783339	chr2	136783281	136783339	17	25.3351	13.6058	11.7293	0.0277445	1_TssA
chr2_54087189_54087235	chr2	54087189	54087235	10	60.6858	42.9583	17.7275	0.0246162	1_TssA	CGI
chr2_5831205_5832883	chr2	5831205	5832883	144	21.9983	9.39209	12.6062	0.00160452	1_TssA
chr2_5836630_5837038	chr2	5836630	5837038	44	20.2782	6.93743	13.3407	0.00327523	1_TssA	CGI
chr2_5837156_5837197	chr2	5837156	5837197	10	15.5161	4.18929	11.3268	0.00193625	1_TssA	CGI
chr2_5837200_5837298	chr2	5837200	5837298	10	17.3468	4.23035	13.1165	0.000433201	1_TssA	CGI
chr2_85361240_85361268	chr2	85361240	85361268	10	12.9407	2.19408	10.7466	0.0147673	1_TssA	CGI
chr2_85361440_85361566	chr2	85361440	85361566	10	16.6242	3.3007	13.3235	0.00975877	1_TssA	CGI
chr2_85361977_85362068	chr2	85361977	85362068	11	43.9174	22.3641	21.5533	0.0192191	1_TssA	CGI
chr3_120169977_120170322	chr3	120169977	120170322	43	17.4701	4.65111	12.819	0.0038584	1_TssA	CGI
chr3_160167930_160167990	chr3	160167930	160167990	10	43.3766	26.5324	16.8442	0.00724775	1_TssA	CGI
chr3_160168019_160168184	chr3	160168019	160168184	25	51.5761	24.7984	26.7777	0.00110162	1_TssA	CGI
chr3_47050892_47051745	chr3	47050892	47051745	58	23.9531	10.3641	13.589	0.000751417	1_TssA
chr3_50359757_50360007	chr3	50359757	50360007	14	48.4819	28.4127	20.0692	0.00133846	1_TssA
chr3_62860616_62860690	chr3	62860616	62860690	16	22.9104	7.90672	15.0037	0.00277078	1_TssA	CGI
chr3_64253640_64253866	chr3	64253640	64253866	25	24.7575	11.2998	13.4578	0.00844463	1_TssA
chr4_154711544_154711698	chr4	154711544	154711698	10	54.9901	42.5068	12.4833	0.00277078	1_TssA
chr4_165898585_165898826	chr4	165898585	165898826	14	35.3222	19.7722	15.55	0.00193625	1_TssA
chr4_183727880_183728118	chr4	183727880	183728118	14	15.8734	5.42864	10.4447	0.0038584	1_TssA	CGI
chr4_188916626_188916876	chr4	188916626	188916876	35	34.0492	22.1255	11.9237	0.000909561	1_TssA	CGI
chr4_206593_206885	chr4	206593	206885	46	32.3529	10.0665	22.2864	0.000433201	1_TssA	CGI
chr5_115697206_115697556	chr5	115697206	115697556	52	48.7537	36.985	11.7687	0.0311557	1_TssA	CGI
chr5_140186872_140186955	chr5	140186872	140186955	16	36.0467	19.918	16.1288	0.0217654	1_TssA	CGI
chr5_140255082_140255446	chr5	140255082	140255446	32	35.7208	21.8316	13.8892	0.0192191	1_TssA
chr5_149682776_149682877	chr5	149682776	149682877	10	31.5326	16.6817	14.8509	0.00133846	1_TssA
chr5_151150093_151150206	chr5	151150093	151150206	18	23.4763	11.4679	12.0084	0.0192191	1_TssA	CGI
chr5_176559298_176559688	chr5	176559298	176559688	66	59.6337	44.4222	15.2115	0.00232535	1_TssA	CGI
chr5_176794164_176794325	chr5	176794164	176794325	18	38.6608	21.6595	17.0014	0.00133846	1_TssA	CGI
chr5_178957466_178957881	chr5	178957466	178957881	59	15.3273	5.08956	10.2377	0.00844463	1_TssA	CGI
chr5_180591629_180591902	chr5	180591629	180591902	28	47.7423	30.1459	17.5964	0.00160452	1_TssA
chr5_67483442_67483496	chr5	67483442	67483496	10	61.1569	41.9069	19.25	0.00232535	1_TssA
chr5_80529056_80529208	chr5	80529056	80529208	20	25.1342	14.8882	10.246	0.016872	1_TssA
chr6_105388268_105388519	chr6	105388268	105388519	46	44.5964	22.0726	22.5238	0.000433201	1_TssA	CGI
chr6_105388531_105389317	chr6	105388531	105389317	82	32.1818	17.8256	14.3562	0.00452322	1_TssA	CGI
chr6_10887389_10887658	chr6	10887389	10887658	25	19.6411	6.60005	13.0411	0.00133846	1_TssA
chr6_114180950_114181011	chr6	114180950	114181011	15	37.1645	21.9368	15.2277	0.0217654	1_TssA	CGI
chr6_19691985_19692362	chr6	19691985	19692362	24	22.3781	9.73468	12.6435	0.000751417	1_TssA
chr6_26184227_26184321	chr6	26184227	26184321	12	16.2988	2.88751	13.4113	0.00062661	1_TssA	CGI
chr6_26225473_26225573	chr6	26225473	26225573	21	76.8247	52.4353	24.3894	0.000751417	1_TssA	CGI
chr6_27520318_27520383	chr6	27520318	27520383	10	36.7007	25.467	11.2337	0.0311557	1_TssA
chr6_27835201_27835378	chr6	27835201	27835378	10	13.9757	2.90606	11.0696	0.0432656	1_TssA	CGI
chr6_28557765_28557847	chr6	28557765	28557847	12	32.0731	17.7856	14.2876	0.00160452	1_TssA
chr6_31650759_31650877	chr6	31650759	31650877	12	49.1457	30.5262	18.6195	0.0432656	1_TssA	CGI
chr6_31869002_31869171	chr6	31869002	31869171	10	36.4407	25.8917	10.549	0.0192191	1_TssA	CGI
chr6_42072090_42072412	chr6	42072090	42072412	51	31.0212	7.82809	23.1931	0.000367393	1_TssA	CGI
chr6_42145890_42146143	chr6	42145890	42146143	16	36.2059	19.6782	16.5276	0.00193625	1_TssA
chr6_78359882_78360025	chr6	78359882	78360025	10	21.1753	11.0874	10.0879	0.0217654	1_TssA	CGI
chr7_100946037_100946300	chr7	100946037	100946300	22	27.5526	9.36063	18.192	0.000433201	1_TssA
chr7_101579717_101580060	chr7	101579717	101580060	15	48.4054	32.9767	15.4287	0.00110162	1_TssA
chr7_128430784_128430936	chr7	128430784	128430936	15	20.3856	8.74746	11.6382	0.000909561	1_TssA	CGI
chr7_143582480_143582532	chr7	143582480	143582532	12	25.2386	7.74346	17.4951	0.00062661	1_TssA	CGI
chr7_149112307_149112477	chr7	149112307	149112477	18	45.7581	18.137	27.621	0.000751417	1_TssA	CGI
chr7_47367745_47367833	chr7	47367745	47367833	13	33.0504	20.1063	12.9441	0.0388412	1_TssA
chr7_65196596_65196726	chr7	65196596	65196726	13	31.09	15.6925	15.3975	0.00844463	1_TssA
chr7_70596307_70596350	chr7	70596307	70596350	10	14.566	2.84587	11.7201	0.000909561	1_TssA	CGI
chr7_73508994_73509173	chr7	73508994	73509173	14	25.7524	10.1217	15.6307	0.0277445	1_TssA
chr7_98990241_98990280	chr7	98990241	98990280	10	32.4182	19.7737	12.6446	0.00724775	1_TssA	CGI
chr8_145748155_145748178	chr8	145748155	145748178	10	16.6206	4.85519	11.7654	0.0388412	1_TssA	CGI
chr9_124498536_124498919	chr9	124498536	124498919	45	17.1596	6.67031	10.4893	0.00452322	1_TssA	CGI
chr9_128511116_128511261	chr9	128511116	128511261	18	37.5411	18.6401	18.901	0.00620894	1_TssA
chr9_128651590_128651664	chr9	128651590	128651664	10	39.1521	17.3649	21.7872	0.00975877	1_TssA
chr9_129884022_129884652	chr9	129884022	129884652	18	44.4774	22.6906	21.7868	0.000909561	1_TssA
chr9_13278344_13278397	chr9	13278344	13278397	10	29.3351	18.551	10.7841	0.0112432	1_TssA	CGI
chr9_13278782_13278842	chr9	13278782	13278842	10	14.8681	4.08764	10.7804	0.008168	1_TssA	CGI
chr9_139236840_139237010	chr9	139236840	139237010	10	43.0391	30.8375	12.2016	0.0147673	1_TssA	CGI
chr9_91605819_91606088	chr9	91605819	91606088	10	25.8933	14.9141	10.9792	0.00724775	1_TssA	CGI
chr19_15288633_15288843	chr19	15288633	15288843	51	19.5454	7.28548	12.26	0.00232535	1_TssA	CGI
chr19_54481786_54481836	chr19	54481786	54481836	10	42.4476	20.2794	22.1682	0.000501174	1_TssA	CGI
chr21_47518463_47518714	chr21	47518463	47518714	10	14.9747	4.20176	10.7729	0.000367393	1_TssA	CGI
chr8_143592132_143592178	chr8	143592132	143592178	23	13.425	3.35625	10.0687	0.0112432	1_TssA	CGI
chr8_145027960_145028210	chr8	145027960	145028210	16	23.0265	12.1303	10.8962	0.000909561	1_TssA	CGI
chr9_139715932_139716160	chr9	139715932	139716160	42	55.1233	33.4986	21.6246	0.000909561	1_TssA	CGI
chr9_139716165_139716295	chr9	139716165	139716295	10	51.6118	37.7495	13.8623	0.00975877	1_TssA	CGI
chr15_78697807_78698084	chr15	78697807	78698084	20	59.1204	45.9732	13.1472	0.00452322	1_TssA
chr10_133110189_133110487	chr10	133110189	133110487	57	16.2187	5.14229	11.0765	0.000751417	1_TssA	CGI
chr11_123301312_123301362	chr11	123301312	123301362	21	12.3574	2.27872	10.0786	0.00724775	1_TssA	CGI
chr11_133939522_133939655	chr11	133939522	133939655	22	26.8423	11.4903	15.352	0.00133846	1_TssA	CGI
chr11_6340445_6340736	chr11	6340445	6340736	23	29.4013	14.4604	14.9409	0.00327523	1_TssA	CGI
chr12_116946158_116946304	chr12	116946158	116946304	34	14.9177	2.57539	12.3423	0.008168	1_TssA
chr12_25055884_25056286	chr12	25055884	25056286	68	15.2678	3.38671	11.8811	0.000367393	1_TssA
chr14_21494070_21494229	chr14	21494070	21494229	10	31.9873	20.9136	11.0737	0.0311557	1_TssA	CGI
chr14_99711874_99712370	chr14	99711874	99712370	44	22.2619	11.2036	11.0583	0.00530606	1_TssA	CGI
chr15_29407814_29408003	chr15	29407814	29408003	12	19.5841	6.2476	13.3365	0.000909561	1_TssA	CGI
chr15_45479390_45479566	chr15	45479390	45479566	10	38.966	18.4966	20.4693	0.000909561	1_TssA
chr15_45479749_45479775	chr15	45479749	45479775	10	17.6403	4.34788	13.2925	0.00552318	1_TssA	CGI
chr15_91500592_91500631	chr15	91500592	91500631	12	39.5845	22.7691	16.8154	0.0192191	1_TssA	CGI
chr16_2042793_2042891	chr16	2042793	2042891	20	45.202	26.9016	18.3004	0.000909561	1_TssA	CGI
chr16_51168359_51168402	chr16	51168359	51168402	10	22.8221	8.06488	14.7572	0.000367393	1_TssA	CGI
chr16_68676378_68676894	chr16	68676378	68676894	72	23.0427	5.89249	17.1502	0.00277078	1_TssA
chr16_778987_779109	chr16	778987	779109	10	47.7358	36.7807	10.9551	0.0388412	1_TssA	CGI
chr17_32484183_32484232	chr17	32484183	32484232	10	23.5907	7.44237	16.1483	0.00160452	1_TssA	CGI
chr17_7296632_7296722	chr17	7296632	7296722	18	81.4683	65.3756	16.0927	0.000501174	1_TssA	CGI
chr17_80709178_80709322	chr17	80709178	80709322	39	14.7417	3.63374	11.108	0.00724775	1_TssA	CGI
chr18_4454748_4454802	chr18	4454748	4454802	13	23.5367	8.52789	15.0088	0.000909561	1_TssA	CGI
chr19_52996474_52996573	chr19	52996474	52996573	10	42.1331	20.0745	22.0586	0.00062661	1_TssA	CGI
chr19_54481438_54481488	chr19	54481438	54481488	15	45.481	23.3247	22.1562	0.00062661	1_TssA	CGI
chr19_54481497_54481544	chr19	54481497	54481544	10	18.5718	8.07753	10.4943	0.0246162	1_TssA	CGI
chr19_55598072_55598503	chr19	55598072	55598503	67	21.1242	5.15594	15.9683	0.00062661	1_TssA	CGI
chr19_55598682_55598749	chr19	55598682	55598749	10	23.715	5.79436	17.9207	0.00062661	1_TssA	CGI
chr19_8656851_8656933	chr19	8656851	8656933	14	15.1771	4.48603	10.6911	0.00110162	1_TssA	CGI
chr1_12656011_12656091	chr1	12656011	12656091	10	23.3192	10.3196	12.9996	0.00530606	1_TssA	CGI
chr22_38484912_38485795	chr22	38484912	38485795	107	29.5121	17.067	12.4451	0.00724775	1_TssA
chr22_48972154_48972472	chr22	48972154	48972472	31	13.6903	3.54763	10.1427	0.000433201	1_TssA	CGI
chr2_118593849_118594156	chr2	118593849	118594156	23	22.7356	6.90296	15.8327	0.00062661	1_TssA	CGI
chr2_154728002_154728079	chr2	154728002	154728079	10	16.4047	6.29865	10.106	0.0388412	1_TssA	CGI
chr2_154728240_154728642	chr2	154728240	154728642	16	21.5064	6.69334	14.8131	0.000751417	1_TssA
chr3_111904446_111904762	chr3	111904446	111904762	17	33.3017	13.7282	19.5735	0.00062661	1_TssA	CGI
chr3_46618495_46618669	chr3	46618495	46618669	10	43.9171	30.0118	13.9053	0.0038584	1_TssA	CGI
chr3_62860845_62860872	chr3	62860845	62860872	10	19.2453	7.04921	12.1961	0.00530606	1_TssA	CGI
chr3_65534776_65535274	chr3	65534776	65535274	71	18.5377	6.24858	12.2891	0.000909561	1_TssA	CGI
chr3_9988498_9988668	chr3	9988498	9988668	24	31.3363	19.104	12.2322	0.00193625	1_TssA	CGI
chr4_298754_299047	chr4	298754	299047	35	25.8705	12.0451	13.8254	0.00232535	1_TssA
chr5_113698265_113698291	chr5	113698265	113698291	10	21.3286	6.0848	15.2438	0.00530606	1_TssA	CGI
chr5_140787473_140787883	chr5	140787473	140787883	30	24.843	9.23077	15.6122	0.00193625	1_TssA	CGI
chr5_2750555_2750578	chr5	2750555	2750578	10	21.952	11.6953	10.2567	0.0388412	1_TssA	CGI
chr5_2750629_2750748	chr5	2750629	2750748	12	22.4483	8.20683	14.2415	0.000909561	1_TssA	CGI
chr5_7395079_7395626	chr5	7395079	7395626	38	28.3276	11.1459	17.1818	0.000367393	1_TssA	CGI
chr6_155316163_155316257	chr6	155316163	155316257	15	26.5737	16.5597	10.014	0.0038584	1_TssA
chr6_26758271_26758433	chr6	26758271	26758433	15	45.9363	24.1926	21.7438	0.00160452	1_TssA
chr8_124173202_124173634	chr8	124173202	124173634	32	19.2809	5.86131	13.4196	0.0129014	1_TssA
chr8_17270852_17270879	chr8	17270852	17270879	10	23.9054	10.7496	13.1558	0.00232535	1_TssA	CGI
chr8_17270975_17271052	chr8	17270975	17271052	23	30.4994	14.9243	15.5752	0.00452322	1_TssA	CGI
chr9_139715867_139715904	chr9	139715867	139715904	10	55.2625	35.7187	19.5439	0.00160452	1_TssA	CGI
chr9_139715908_139715930	chr9	139715908	139715930	10	52.4841	36.1652	16.3189	0.00160452	1_TssA	CGI
chr9_139741734_139741751	chr9	139741734	139741751	10	34.1594	21.6891	12.4703	0.0481811	1_TssA	CGI
chr9_72435831_72435930	chr9	72435831	72435930	12	42.2102	28.7996	13.4105	0.00724775	1_TssA
chr10_76573241_76573382	chr10	76573241	76573382	13	57.7027	42.0397	15.663	0.0217654	1_TssA	CGI
chr11_78673269_78673696	chr11	78673269	78673696	14	20.3095	9.08919	11.2203	0.00844463	1_TssA
chr12_120799522_120799725	chr12	120799522	120799725	11	14.5966	4.28138	10.3152	0.0481811	1_TssA	CGI
chr12_6664523_6665547	chr12	6664523	6665547	78	40.2787	14.4493	25.8294	0.000751417	1_TssA
chr15_29396082_29396279	chr15	29396082	29396279	33	17.8433	6.13642	11.7069	0.0112432	1_TssA	CGI
chr15_85360307_85360819	chr15	85360307	85360819	83	31.1654	16.6055	14.5599	0.0481811	1_TssA
chr17_19282425_19282487	chr17	19282425	19282487	12	38.0316	21.589	16.4427	0.000751417	1_TssA	CGI
chr17_75370074_75370663	chr17	75370074	75370663	30	13.0626	1.51341	11.5492	0.0038584	1_TssA
chr18_10032575_10032843	chr18	10032575	10032843	28	36.2858	23.6134	12.6724	0.0311557	1_TssA	CGI
chr19_11785078_11785189	chr19	11785078	11785189	16	37.9392	13.6058	24.3334	0.00062661	1_TssA	CGI
chr19_12175881_12175925	chr19	12175881	12175925	17	15.6381	3.73985	11.8982	0.00193625	1_TssA	CGI
chr19_13928652_13929121	chr19	13928652	13929121	22	69.2608	54.8885	14.3723	0.0112432	1_TssA
chr19_21657625_21657980	chr19	21657625	21657980	33	14.3069	4.13122	10.1756	0.000751417	1_TssA	CGI
chr19_36736265_36736839	chr19	36736265	36736839	57	37.3506	13.1612	24.1894	0.000751417	1_TssA	CGI
chr19_53039894_53040231	chr19	53039894	53040231	16	51.1295	34.2344	16.8951	0.00062661	1_TssA
chr19_53966443_53966573	chr19	53966443	53966573	10	43.6043	28.2444	15.3599	0.0147673	1_TssA
chr19_56988702_56988773	chr19	56988702	56988773	10	20.5116	7.45442	13.0571	0.00277078	1_TssA	CGI
chr19_56988888_56988916	chr19	56988888	56988916	10	34.2376	10.0062	24.2315	0.000367393	1_TssA	CGI
chr19_56988916_56988936	chr19	56988916	56988936	10	30.2524	8.09291	22.1594	0.000433201	1_TssA	CGI
chr19_56989215_56989697	chr19	56989215	56989697	54	20.2285	6.37386	13.8546	0.000909561	1_TssA	CGI
chr19_58399966_58400039	chr19	58399966	58400039	11	16.245	2.80153	13.4435	0.00327523	1_TssA	CGI
chr1_12600158_12600501	chr1	12600158	12600501	23	43.4109	24.3504	19.0605	0.00277078	1_TssA
chr1_149230957_149231084	chr1	149230957	149231084	11	18.0046	7.14268	10.8619	0.00062661	1_TssA	CGI
chr1_169429645_169429846	chr1	169429645	169429846	23	26.2886	9.1197	17.1689	0.000909561	1_TssA
chr1_17186247_17186349	chr1	17186247	17186349	21	56.4608	35.6225	20.8383	0.00062661	1_TssA	CGI
chr1_56943077_56943145	chr1	56943077	56943145	10	21.5834	11.1058	10.4776	0.0129014	1_TssA
chr1_7130044_7130092	chr1	7130044	7130092	10	36.5612	18.5611	18.0001	0.00277078	1_TssA
chr1_8277159_8277605	chr1	8277159	8277605	80	13.3053	2.78403	10.5213	0.00530606	1_TssA
chr1_8277663_8277704	chr1	8277663	8277704	10	21.5819	5.70809	15.8738	0.00232535	1_TssA	CGI
chr22_30476066_30476421	chr22	30476066	30476421	50	44.0498	21.0878	22.962	0.00327523	1_TssA	CGI
chr22_45402977_45403050	chr22	45402977	45403050	12	16.4977	4.09076	12.4069	0.000367393	1_TssA
chr22_51143793_51144069	chr22	51143793	51144069	13	46.1292	28.4271	17.702	0.0217654	1_TssA
chr2_50201292_50201453	chr2	50201292	50201453	14	19.9453	9.36709	10.5782	0.0217654	1_TssA
chr2_54086859_54087009	chr2	54086859	54087009	25	67.7094	49.8882	17.8212	0.00327523	1_TssA	CGI
chr3_159557713_159557798	chr3	159557713	159557798	11	57.4786	39.4568	18.0218	0.0147673	1_TssA
chr4_119186689_119186877	chr4	119186689	119186877	39	19.2134	8.62917	10.5843	0.00452322	1_TssA
chr4_1303223_1303675	chr4	1303223	1303675	26	27.0883	11.522	15.5663	0.000501174	1_TssA
chr4_141013583_141013817	chr4	141013583	141013817	18	31.558	19.8331	11.7249	0.00844463	1_TssA
chr5_140888633_140888819	chr5	140888633	140888819	13	28.6449	16.3157	12.3292	0.0147673	1_TssA
chr6_42072412_42072456	chr6	42072412	42072456	10	28.7833	11.3008	17.4825	0.0112432	1_TssA	CGI
chr6_42072484_42072523	chr6	42072484	42072523	10	27.7356	9.89964	17.836	0.00193625	1_TssA	CGI
chr7_6703833_6704016	chr7	6703833	6704016	28	15.8877	1.97224	13.9155	0.000909561	1_TssA	CGI
chr9_2241391_2241427	chr9	2241391	2241427	10	65.6979	44.9061	20.7919	0.00452322	1_TssA	CGI
chr3_194208332_194208509	chr3	194208332	194208509	29	18.3765	2.94672	15.4298	0.0277445	1_TssA	CGI
chr15_77320455_77320788	chr15	77320455	77320788	12	61.8498	40.7559	21.0939	0.00232535	1_TssA
chr1_10949081_10949161	chr1	10949081	10949161	18	23.2689	12.9243	10.3446	0.0038584	1_TssA
chr9_129244997_129245125	chr9	129244997	129245125	25	78.4251	65.0547	13.3704	0.00133846	1_TssA	CGI
chr9_35791532_35791712	chr9	35791532	35791712	27	29.1597	11.8896	17.2701	0.00232535	1_TssA
chr11_57267056_57267150	chr11	57267056	57267150	14	19.7471	9.02665	10.7205	0.0192191	1_TssA	CGI
chr17_73749813_73750293	chr17	73749813	73750293	92	32.6259	14.7612	17.8647	0.00724775	1_TssA
chr7_751765_751811	chr7	751765	751811	14	37.7282	11.7277	26.0005	0.000433201	1_TssA	CGI
chr9_18438557_18438846	chr9	18438557	18438846	10	16.0579	2.06643	13.9915	0.00277078	1_TssA
chr10_109674331_109674629	chr10	109674331	109674629	43	22.6084	7.51407	15.0944	0.00160452	1_TssA	CGI
chr10_133109561_133109798	chr10	133109561	133109798	41	21.835	8.85274	12.9823	0.000909561	1_TssA	CGI
chr11_123301572_123301675	chr11	123301572	123301675	10	14.5572	3.51932	11.0379	0.0129014	1_TssA	CGI
chr11_131780328_131780773	chr11	131780328	131780773	102	19.082	5.02811	14.0539	0.000501174	1_TssA	CGI
chr11_131780796_131780816	chr11	131780796	131780816	10	27.2685	5.34011	21.9283	0.00327523	1_TssA	CGI
chr11_131781182_131781272	chr11	131781182	131781272	10	20.6203	3.82349	16.7968	0.00193625	1_TssA	CGI
chr11_65639891_65639934	chr11	65639891	65639934	10	40.1021	23.1278	16.9742	0.00110162	1_TssA	CGI
chr11_70507798_70508579	chr11	70507798	70508579	60	33.0127	18.5124	14.5002	0.0112432	1_TssA
chr11_72532869_72532908	chr11	72532869	72532908	10	44.0287	26.8619	17.1668	0.0277445	1_TssA	CGI
chr11_72533224_72533333	chr11	72533224	72533333	36	24.3608	11.3323	13.0285	0.0217654	1_TssA	CGI
chr12_125670132_125670276	chr12	125670132	125670276	21	21.2348	8.90253	12.3323	0.00844463	1_TssA	CGI
chr14_104552196_104552330	chr14	104552196	104552330	23	26.4187	16.0699	10.3488	0.0129014	1_TssA	CGI
chr14_42074578_42074707	chr14	42074578	42074707	17	15.5235	5.347	10.1765	0.00452322	1_TssA
chr14_93389694_93389740	chr14	93389694	93389740	10	24.8172	12.6071	12.2101	0.00327523	1_TssA	CGI
chr14_99712883_99712918	chr14	99712883	99712918	10	27.3075	9.17071	18.1368	0.000909561	1_TssA	CGI
chr16_51168402_51168485	chr16	51168402	51168485	10	20.3794	8.5128	11.8666	0.000433201	1_TssA	CGI
chr16_51168589_51169001	chr16	51168589	51169001	17	27.4834	8.96577	18.5176	0.000367393	1_TssA	CGI
chr16_51183725_51184061	chr16	51183725	51184061	38	28.6511	7.77231	20.8788	0.000367393	1_TssA	CGI
chr16_75528661_75528738	chr16	75528661	75528738	10	25.8948	14.9185	10.9762	0.0481811	1_TssA	CGI
chr17_45772726_45773355	chr17	45772726	45773355	10	21.8047	9.33648	12.4682	0.00193625	1_TssA
chr17_61778197_61778909	chr17	61778197	61778909	27	18.0835	7.34923	10.7342	0.0217654	1_TssA
chr18_55020713_55020852	chr18	55020713	55020852	10	15.183	4.62857	10.5545	0.000367393	1_TssA	CGI
chr18_55020910_55020967	chr18	55020910	55020967	16	26.1911	11.5324	14.6586	0.000367393	1_TssA	CGI
chr18_55021068_55021164	chr18	55021068	55021164	10	28.9989	15.9141	13.0848	0.00193625	1_TssA	CGI
chr18_76740657_76741067	chr18	76740657	76741067	101	20.5982	6.96967	13.6285	0.000751417	1_TssA	CGI
chr18_8608826_8608908	chr18	8608826	8608908	17	19.0676	8.3572	10.7104	0.0311557	1_TssA	CGI
chr19_13616819_13616880	chr19	13616819	13616880	10	21.5419	7.69562	13.8463	0.000909561	1_TssA	CGI
chr19_19651728_19651960	chr19	19651728	19651960	10	17.5245	6.65701	10.8675	0.00975877	1_TssA
chr19_52996577_52996718	chr19	52996577	52996718	10	46.0788	35.7278	10.3509	0.00724775	1_TssA
chr19_54445332_54445378	chr19	54445332	54445378	10	36.7014	22.646	14.0554	0.00133846	1_TssA	CGI
chr19_54445451_54445589	chr19	54445451	54445589	10	25.582	9.11238	16.4696	0.000501174	1_TssA	CGI
chr1_169396621_169396765	chr1	169396621	169396765	21	25.81	4.1974	21.6126	0.0038584	1_TssA	CGI
chr1_30815608_30815681	chr1	30815608	30815681	10	24.7524	10.9988	13.7536	0.00062661	1_TssA
chr1_65731621_65731689	chr1	65731621	65731689	10	16.9029	2.1293	14.7736	0.00277078	1_TssA	CGI
chr20_57224608_57224990	chr20	57224608	57224990	34	21.1298	6.61472	14.515	0.0349209	1_TssA
chr21_47717570_47717771	chr21	47717570	47717771	10	17.9132	3.92029	13.9929	0.00232535	1_TssA	CGI
chr22_33454069_33454133	chr22	33454069	33454133	10	15.8948	3.20846	12.6864	0.0147673	1_TssA	CGI
chr3_105072767_105072898	chr3	105072767	105072898	10	33.4551	14.1005	19.3546	0.000751417	1_TssA	CGI
chr5_113698506_113698751	chr5	113698506	113698751	10	13.8815	3.2393	10.6422	0.00336025	1_TssA	CGI
chr5_1295453_1295524	chr5	1295453	1295524	10	21.4767	6.99366	14.483	0.0388412	1_TssA	CGI
chr5_175223798_175223842	chr5	175223798	175223842	14	34.1169	21.3181	12.7988	0.0112432	1_TssA	CGI
chr5_179243598_179243789	chr5	179243598	179243789	10	52.193	40.6283	11.5648	0.0432656	1_TssA	CGI
chr6_12749952_12749989	chr6	12749952	12749989	10	46.7033	19.7636	26.9396	0.00062661	1_TssA	CGI
chr6_12750029_12750365	chr6	12750029	12750365	70	17.7948	6.85483	10.9399	0.00062661	1_TssA	CGI
chr6_27228109_27228331	chr6	27228109	27228331	32	41.7471	22.1601	19.587	0.000367393	1_TssA	CGI
chr6_28583970_28584289	chr6	28583970	28584289	55	40.6713	27.035	13.6363	0.0112432	1_TssA	CGI
chr6_28945202_28945305	chr6	28945202	28945305	14	34.7964	15.6991	19.0972	0.00724775	1_TssA
chr6_28945306_28945524	chr6	28945306	28945524	37	41.6289	30.4654	11.1634	0.0349209	1_TssA
chr6_41528746_41528817	chr6	41528746	41528817	13	40.3966	24.3411	16.0556	0.00327523	1_TssA	CGI
chr7_1067081_1067406	chr7	1067081	1067406	17	39.3383	26.8193	12.519	0.0129014	1_TssA	CGI
chr7_53286894_53287127	chr7	53286894	53287127	30	25.6815	9.13502	16.5465	0.000433201	1_TssA	CGI
chr8_13424253_13424331	chr8	13424253	13424331	16	16.8216	4.3798	12.4418	0.000751417	1_TssA
chr8_142428277_142428340	chr8	142428277	142428340	12	21.9875	11.3798	10.6077	0.00452322	1_TssA	CGI
chr8_145700758_145700811	chr8	145700758	145700811	10	25.4192	12.6082	12.811	0.0112432	1_TssA	CGI
chr8_18244834_18244923	chr8	18244834	18244923	19	26.5873	6.71153	19.8758	0.000433201	1_TssA	CGI
chr8_18245024_18245075	chr8	18245024	18245075	10	18.9385	6.75431	12.1842	0.00327523	1_TssA	CGI
chr8_70981902_70982166	chr8	70981902	70982166	36	30.1135	10.6317	19.4817	0.00844463	1_TssA	CGI
chr9_35791867_35791967	chr9	35791867	35791967	10	47.179	28.4309	18.7482	0.0217654	1_TssA
chr9_71788589_71789247	chr9	71788589	71789247	42	16.4811	4.06713	12.4139	0.00975877	1_TssA
chr12_103696038_103696210	chr12	103696038	103696210	17	30.9706	9.21027	21.7604	0.000367393	1_TssA
chr12_119616855_119617292	chr12	119616855	119617292	12	23.8405	11.695	12.1455	0.00530606	1_TssA
chr12_58246491_58246830	chr12	58246491	58246830	18	17.1611	7.02516	10.136	0.00452322	1_TssA
chr14_73736868_73736912	chr14	73736868	73736912	11	26.7883	6.89736	19.891	0.0432656	1_TssA
chr15_65116473_65116567	chr15	65116473	65116567	21	21.296	2.35495	18.941	0.000367393	1_TssA	CGI
chr17_5000936_5001150	chr17	5000936	5001150	39	28.5037	7.71984	20.7838	0.000433201	1_TssA	CGI
chr19_14196480_14196519	chr19	14196480	14196519	10	69.9908	58.308	11.6829	0.0147673	1_TssA	CGI
chr2_115419937_115420038	chr2	115419937	115420038	10	29.192	13.7428	15.4492	0.0147673	1_TssA	CGI
chr3_48694130_48694451	chr3	48694130	48694451	34	24.6314	11.3066	13.3248	0.00452322	1_TssA	CGI
chr11_122427544_122427620	chr11	122427544	122427620	26	47.5927	34.8681	12.7246	0.00232535	1_TssA
chr11_319220_319933	chr11	319220	319933	10	19.7371	8.24482	11.4922	0.00724775	1_TssA
chr11_57117162_57117397	chr11	57117162	57117397	10	36.587	24.1626	12.4244	0.00452322	1_TssA
chr12_124873306_124873730	chr12	124873306	124873730	24	14.8145	4.44382	10.3707	0.00160452	1_TssA	CGI
chr12_6756547_6756659	chr12	6756547	6756659	31	16.4249	4.35422	12.0707	0.00724775	1_TssA	CGI
chr12_95967742_95967859	chr12	95967742	95967859	10	59.7567	41.534	18.2227	0.00530606	1_TssA
chr15_25093234_25093308	chr15	25093234	25093308	10	55.6537	43.096	12.5577	0.00193625	1_TssA	CGI
chr16_4366838_4367582	chr16	4366838	4367582	13	36.539	20.5722	15.9668	0.00110162	1_TssA
chr17_79620303_79620635	chr17	79620303	79620635	12	36.1116	25.3675	10.7442	0.016872	1_TssA
chr19_12758956_12759084	chr19	12758956	12759084	20	42.1931	26.1307	16.0624	0.00620894	1_TssA
chr19_36748255_36748739	chr19	36748255	36748739	59	38.7262	17.2794	21.4468	0.00062661	1_TssA
chr19_58952107_58952173	chr19	58952107	58952173	10	40.257	17.1912	23.0658	0.00277078	1_TssA	CGI
chr19_8674290_8674914	chr19	8674290	8674914	45	16.1774	6.05322	10.1242	0.00133846	1_TssA
chr1_164545685_164546167	chr1	164545685	164546167	38	80.8762	62.8652	18.0109	0.000367393	1_TssA
chr1_235105890_235105931	chr1	235105890	235105931	10	14.5109	4.48167	10.0292	0.00452322	1_TssA
chr1_243053749_243053847	chr1	243053749	243053847	18	26.6955	10.7746	15.9209	0.00620894	1_TssA	CGI
chr1_243053933_243054054	chr1	243053933	243054054	10	20.4793	9.88697	10.5923	0.00844463	1_TssA	CGI
chr20_32856888_32856988	chr20	32856888	32856988	21	16.8549	5.77909	11.0758	0.00620894	1_TssA	CGI
chr20_36012804_36012924	chr20	36012804	36012924	30	36.0805	16.0302	20.0503	0.00160452	1_TssA	CGI
chr2_121624807_121625203	chr2	121624807	121625203	59	23.3999	5.14262	18.2572	0.000433201	1_TssA
chr2_208546257_208546435	chr2	208546257	208546435	41	32.9878	17.6912	15.2966	0.0038584	1_TssA	CGI
chr2_25500165_25500287	chr2	25500165	25500287	12	25.0764	12.0763	13.0001	0.00975877	1_TssA	CGI
chr2_43328097_43328483	chr2	43328097	43328483	46	38.4241	20.2399	18.1843	0.00327523	1_TssA
chr7_100426781_100427131	chr7	100426781	100427131	14	64.7187	43.1532	21.5654	0.00110162	1_TssA
chr7_100946666_100946916	chr7	100946666	100946916	31	38.9862	23.812	15.1742	0.00530606	1_TssA
chr7_6793776_6793839	chr7	6793776	6793839	14	43.1466	25.2371	17.9096	0.00277078	1_TssA	CGI
chr9_36038165_36038236	chr9	36038165	36038236	10	79.2691	68.8396	10.4294	0.0246162	1_TssA
chr1_226075448_226075553	chr1	226075448	226075553	16	58.3649	42.0306	16.3343	0.00133846	1_TssA	CGI
chr10_134756706_134756851	chr10	134756706	134756851	24	54.4897	33.1994	21.2903	0.000909561	1_TssA	CGI
chr12_54763995_54764557	chr12	54763995	54764557	35	34.1194	19.0074	15.112	0.00530606	1_TssA
chr16_67686870_67686944	chr16	67686870	67686944	12	34.5144	20.9474	13.567	0.00452322	1_TssA	CGI
chr2_74875214_74875373	chr2	74875214	74875373	33	44.2839	26.5508	17.7331	0.00133846	1_TssA	CGI
chr11_22454260_22454343	chr11	22454260	22454343	10	24.2121	11.8896	12.3225	0.016872	1_TssA
chr1_157948721_157948916	chr1	157948721	157948916	12	32.7877	18.9773	13.8104	0.00724775	1_TssA	CGI
chr5_140792989_140793474	chr5	140792989	140793474	29	36.7585	21.7679	14.9906	0.00232535	1_TssA
chr1_40388155_40388354	chr1	40388155	40388354	25	64.9197	35.8721	29.0476	0.000433201	1_TssA
chr10_130338552_130338828	chr10	130338552	130338828	19	23.1432	10.0821	13.0611	0.000433201	1_TssA
chr11_65639715_65639872	chr11	65639715	65639872	10	41.0328	27.1195	13.9132	0.00620894	1_TssA
chr11_67758672_67758961	chr11	67758672	67758961	26	60.9668	35.5568	25.4099	0.000367393	1_TssA	CGI
chr12_43945794_43946494	chr12	43945794	43946494	23	23.2899	8.59778	14.6921	0.00193625	1_TssA
chr12_52243059_52243264	chr12	52243059	52243264	10	54.0868	37.7681	16.3186	0.0112432	1_TssA
chr13_110960084_110960148	chr13	110960084	110960148	24	17.9581	6.56313	11.395	0.00277078	1_TssA	CGI
chr13_112727931_112727982	chr13	112727931	112727982	10	16.9213	5.97364	10.9477	0.0038584	1_TssA	CGI
chr13_53313314_53313459	chr13	53313314	53313459	36	17.0651	3.83223	13.2329	0.00133846	1_TssA	CGI
chr14_103605111_103605576	chr14	103605111	103605576	47	35.6782	22.2337	13.4445	0.00620894	1_TssA
chr14_93389471_93389557	chr14	93389471	93389557	10	21.1256	9.69861	11.427	0.00844463	1_TssA	CGI
chr14_96342895_96342927	chr14	96342895	96342927	10	16.8059	3.13493	13.671	0.00062661	1_TssA	CGI
chr14_96343264_96343321	chr14	96343264	96343321	17	15.3068	3.32964	11.9771	0.000501174	1_TssA	CGI
chr14_96343506_96343554	chr14	96343506	96343554	10	16.9314	5.98781	10.9436	0.0129014	1_TssA	CGI
chr15_53097777_53097876	chr15	53097777	53097876	10	13.9184	3.63299	10.2854	0.000909561	1_TssA	CGI
chr15_53097916_53097942	chr15	53097916	53097942	10	29.1137	12.1108	17.0029	0.00110162	1_TssA	CGI
chr15_53097958_53097989	chr15	53097958	53097989	10	25.4641	9.04121	16.4229	0.000751417	1_TssA	CGI
chr16_51188603_51188707	chr16	51188603	51188707	14	45.2667	22.4901	22.7766	0.00133846	1_TssA	CGI
chr16_51189208_51189347	chr16	51189208	51189347	13	17.2673	5.4317	11.8356	0.00232535	1_TssA
chr17_12877271_12877568	chr17	12877271	12877568	23	24.4981	11.6333	12.8648	0.0217654	1_TssA	CGI
chr17_34059260_34059321	chr17	34059260	34059321	10	30.5409	16.5655	13.9754	0.00232535	1_TssA
chr17_73585928_73585968	chr17	73585928	73585968	10	50.0355	35.822	14.2135	0.016872	1_TssA	CGI
chr18_31739192_31739277	chr18	31739192	31739277	22	17.3575	5.66291	11.6946	0.00452322	1_TssA	CGI
chr19_14376729_14376820	chr19	14376729	14376820	18	28.4558	16.458	11.9977	0.0246162	1_TssA	CGI
chr19_15563537_15563725	chr19	15563537	15563725	14	49.8885	39.8728	10.0156	0.0349209	1_TssA
chr19_37095756_37096476	chr19	37095756	37096476	57	22.1087	3.20817	18.9005	0.00062661	1_TssA	CGI
chr19_54485349_54485561	chr19	54485349	54485561	26	22.5595	10.8859	11.6736	0.0038584	1_TssA	CGI
chr1_149718612_149718768	chr1	149718612	149718768	23	35.1965	12.0411	23.1553	0.00133846	1_TssA	CGI
chr1_226127113_226127512	chr1	226127113	226127512	31	58.6414	43.7659	14.8755	0.0277445	1_TssA	CGI
chr1_228651902_228652290	chr1	228651902	228652290	43	20.0799	7.52021	12.5597	0.016872	1_TssA	CGI
chr1_60539315_60539442	chr1	60539315	60539442	19	28.2718	16.8791	11.3927	0.0481811	1_TssA	CGI
chr21_47518841_47518889	chr21	47518841	47518889	16	20.0365	7.84788	12.1886	0.00232535	1_TssA	CGI
chr22_42736971_42737331	chr22	42736971	42737331	18	46.1751	29.5839	16.5912	0.00975877	1_TssA
chr22_48884930_48885335	chr22	48884930	48885335	82	14.7791	3.95649	10.8226	0.000433201	1_TssA	CGI
chr2_118981723_118982349	chr2	118981723	118982349	52	22.7059	7.20113	15.5047	0.00530606	1_TssA
chr2_218843312_218843383	chr2	218843312	218843383	10	42.8371	30.3842	12.4529	0.0246162	1_TssA
chr2_220174041_220174068	chr2	220174041	220174068	10	27.6569	10.7477	16.9092	0.000909561	1_TssA	CGI
chr2_26521469_26521777	chr2	26521469	26521777	10	35.0433	20.4807	14.5626	0.00844463	1_TssA
chr2_45029059_45029289	chr2	45029059	45029289	36	28.6257	10.6646	17.9611	0.00620894	1_TssA	CGI
chr2_5832898_5833510	chr2	5832898	5833510	107	21.7833	6.87474	14.9086	0.000751417	1_TssA	CGI
chr3_124860569_124860899	chr3	124860569	124860899	49	23.5858	2.7086	20.8772	0.00062661	1_TssA	CGI
chr3_173302661_173302945	chr3	173302661	173302945	13	17.3	4.62612	12.6738	0.0129014	1_TssA
chr3_9595318_9595507	chr3	9595318	9595507	51	20.481	9.2323	11.2487	0.00327523	1_TssA	CGI
chr4_170947004_170947053	chr4	170947004	170947053	10	19.7335	8.91601	10.8175	0.0147673	1_TssA	CGI
chr4_74864261_74864368	chr4	74864261	74864368	12	18.1922	4.24341	13.9488	0.00530606	1_TssA
chr4_77723191_77723300	chr4	77723191	77723300	14	66.3081	52.6097	13.6984	0.00452322	1_TssA	CGI
chr5_178003681_178004504	chr5	178003681	178004504	80	20.5645	7.77069	12.7938	0.000433201	1_TssA
chr5_45695241_45695609	chr5	45695241	45695609	10	18.9042	7.39469	11.5095	0.0129014	1_TssA
chr5_45695615_45695649	chr5	45695615	45695649	10	19.7188	7.54617	12.1726	0.00452322	1_TssA	CGI
chr5_45695708_45695751	chr5	45695708	45695751	10	20.8004	7.45149	13.3489	0.00110162	1_TssA	CGI
chr5_45695921_45696183	chr5	45695921	45696183	54	32.2537	12.1024	20.1513	0.000501174	1_TssA	CGI
chr5_45696317_45696357	chr5	45696317	45696357	10	16.2887	5.32443	10.9642	0.0432656	1_TssA	CGI
chr5_45696358_45696419	chr5	45696358	45696419	10	19.0533	6.51231	12.541	0.0129014	1_TssA	CGI
chr5_63255237_63255330	chr5	63255237	63255330	18	16.9452	5.66151	11.2837	0.00133846	1_TssA	CGI
chr6_127839547_127839974	chr6	127839547	127839974	23	28.0228	11.494	16.5288	0.000909561	1_TssA
chr6_33048543_33048784	chr6	33048543	33048784	23	47.4331	23.6237	23.8093	0.00133846	1_TssA	CGI
chr6_35286050_35286241	chr6	35286050	35286241	12	19.6586	3.30074	16.3578	0.011759	1_TssA
chr6_41528284_41528357	chr6	41528284	41528357	17	38.3488	25.2197	13.1291	0.0129014	1_TssA	CGI
chr7_100942988_100943138	chr7	100942988	100943138	12	19.8588	6.77826	13.0806	0.00530606	1_TssA
chr7_100943585_100943742	chr7	100943585	100943742	19	29.4079	17.1869	12.221	0.00160452	1_TssA
chr7_128337582_128337824	chr7	128337582	128337824	26	17.6665	5.40243	12.2641	0.016872	1_TssA
chr7_154001965_154002281	chr7	154001965	154002281	13	29.1442	10.5266	18.6177	0.00110162	1_TssA	CGI
chr8_22446736_22446864	chr8	22446736	22446864	15	48.2134	31.6132	16.6001	0.00327523	1_TssA
chr8_35092870_35092894	chr8	35092870	35092894	10	23.3495	11.1752	12.1742	0.000367393	1_TssA	CGI
chr8_35092895_35092949	chr8	35092895	35092949	10	21.4717	9.37218	12.0995	0.000751417	1_TssA	CGI
chr8_35092969_35093088	chr8	35092969	35093088	37	29.0933	11.4856	17.6077	0.00062661	1_TssA	CGI
chr8_35093238_35093591	chr8	35093238	35093591	10	23.9868	7.77227	16.2145	0.000367393	1_TssA
chr8_70946915_70947010	chr8	70946915	70947010	22	30.3674	10.6015	19.7659	0.000751417	1_TssA	CGI
chr8_70982172_70982654	chr8	70982172	70982654	33	32.9815	20.1623	12.8193	0.00133846	1_TssA	CGI
chr8_70982666_70982703	chr8	70982666	70982703	10	40.9923	9.87093	31.1213	0.000367393	1_TssA	CGI
chr8_70982723_70982766	chr8	70982723	70982766	10	17.6438	6.78779	10.856	0.00277078	1_TssA	CGI
chr8_70982822_70982868	chr8	70982822	70982868	10	31.5805	11.5983	19.9822	0.00327523	1_TssA	CGI
chr8_70982962_70983046	chr8	70982962	70983046	10	22.4525	10.9491	11.5034	0.0246162	1_TssA	CGI
chr8_70983916_70984015	chr8	70983916	70984015	10	27.8714	9.27719	18.5942	0.00160452	1_TssA	CGI
chr8_70984486_70984753	chr8	70984486	70984753	20	31.5045	11.2026	20.3019	0.00133846	1_TssA	CGI
chr8_93114117_93114153	chr8	93114117	93114153	10	20.0409	6.39199	13.6489	0.0129014	1_TssA	CGI
chr8_93114293_93114365	chr8	93114293	93114365	22	18.3595	6.24784	12.1116	0.0112432	1_TssA	CGI
chr9_110399898_110399974	chr9	110399898	110399974	17	37.8068	23.1557	14.6511	0.0192191	1_TssA	CGI
chr9_130517095_130517843	chr9	130517095	130517843	66	45.9152	34.2136	11.7016	0.0349209	1_TssA	CGI
chr9_139741367_139741399	chr9	139741367	139741399	10	18.3168	7.83556	10.4812	0.00277078	1_TssA	CGI
chr9_14316365_14316429	chr9	14316365	14316429	10	15.8831	5.5391	10.344	0.00844463	1_TssA
chr9_14316443_14316492	chr9	14316443	14316492	10	43.3513	20.8399	22.5115	0.00062661	1_TssA
chr9_19788347_19788411	chr9	19788347	19788411	12	21.7344	7.33633	14.3981	0.00160452	1_TssA	CGI
chr9_19788744_19788813	chr9	19788744	19788813	10	21.9885	7.28059	14.7079	0.00193625	1_TssA	CGI
chr9_99983225_99983343	chr9	99983225	99983343	18	20.4061	8.43687	11.9693	0.0217654	1_TssA	CGI
chr19_29218119_29218546	chr19	29218119	29218546	21	38.0079	24.5255	13.4824	0.00232535	1_TssA	CGI
chr21_47717858_47717995	chr21	47717858	47717995	15	19.0634	3.4934	15.57	0.00464624	1_TssA	CGI
chr6_13860194_13860722	chr6	13860194	13860722	49	30.9592	15.5359	15.4233	0.000367393	1_TssA
chr16_11620897_11621027	chr16	11620897	11621027	16	43.7695	30.7962	12.9733	0.0388412	1_TssA
chr4_170695776_170696167	chr4	170695776	170696167	27	35.1426	21.0027	14.1399	0.00530606	1_TssA
chr6_35480008_35480093	chr6	35480008	35480093	14	34.4346	20.4788	13.9558	0.00620894	1_TssA	CGI
chr8_145925466_145925527	chr8	145925466	145925527	16	38.8926	14.0767	24.8159	0.00062661	1_TssA	CGI
chr17_76880349_76880430	chr17	76880349	76880430	10	70.3306	59.5294	10.8012	0.00232535	1_TssA
chr18_60052011_60052123	chr18	60052011	60052123	12	58.6286	42.0018	16.6268	0.0246162	1_TssA	CGI
chr19_12306070_12306259	chr19	12306070	12306259	30	27.8744	7.38041	20.494	0.000433201	1_TssA	CGI
chr19_39919104_39919279	chr19	39919104	39919279	16	30.4866	18.6334	11.8533	0.00530606	1_TssA
chr19_48983720_48983936	chr19	48983720	48983936	30	16.5508	4.90534	11.6455	0.00277078	1_TssA	CGI
chr19_58570431_58571415	chr19	58570431	58571415	50	18.3787	6.9459	11.4328	0.000433201	1_TssA	CGI
chr1_149399026_149399166	chr1	149399026	149399166	10	46.2094	22.7502	23.4592	0.00327523	1_TssA	CGI
chr20_32856702_32856883	chr20	32856702	32856883	21	22.0164	11.8779	10.1386	0.0311557	1_TssA	CGI
chr20_57244405_57244509	chr20	57244405	57244509	10	84.0053	73.1836	10.8218	0.0147673	1_TssA
chr2_208989065_208989161	chr2	208989065	208989161	10	26.3181	9.68686	16.6312	0.000909561	1_TssA	CGI
chr3_109074083_109074252	chr3	109074083	109074252	11	46.1453	32.9694	13.1758	0.0217654	1_TssA
chr3_184056483_184056569	chr3	184056483	184056569	22	42.5067	25.4674	17.0393	0.0277445	1_TssA	CGI
chr3_50553271_50553573	chr3	50553271	50553573	10	26.0228	11.4893	14.5334	0.00277078	1_TssA
chr3_66848539_66848881	chr3	66848539	66848881	21	38.3906	21.4652	16.9255	0.00133846	1_TssA
chr5_140207759_140208065	chr5	140207759	140208065	16	33.3949	19.0844	14.3105	0.00193625	1_TssA	CGI
chr7_5613966_5614661	chr7	5613966	5614661	21	20.5445	10.3299	10.2145	0.000433201	1_TssA
chr10_104416951_104417132	chr10	104416951	104417132	12	78.664	56.1185	22.5456	0.00133846	4_Tx	CGI
chr10_126688499_126688706	chr10	126688499	126688706	10	70.2685	53.3257	16.9428	0.000501174	4_Tx
chr10_80899002_80899387	chr10	80899002	80899387	12	59.6857	26.401	33.2847	0.000367393	4_Tx
chr11_532394_532635	chr11	532394	532635	17	82.1001	69.575	12.5251	0.00620894	4_Tx
chr11_64081385_64081563	chr11	64081385	64081563	10	74.0708	60.7679	13.3029	0.0147673	4_Tx
chr11_66130770_66130984	chr11	66130770	66130984	11	70.25	53.7525	16.4975	0.0432656	4_Tx
chr12_120538633_120538854	chr12	120538633	120538854	22	72.2312	50.3581	21.8731	0.000367393	4_Tx
chr12_120780685_120780878	chr12	120780685	120780878	10	67.7586	53.6886	14.07	0.00620894	4_Tx
chr12_121890814_121890877	chr12	121890814	121890877	16	94.174	80.41	13.764	0.000433201	4_Tx	CGI
chr12_124853899_124854572	chr12	124853899	124854572	34	50.0832	23.4197	26.6635	0.00110162	4_Tx
chr12_124872135_124872337	chr12	124872135	124872337	10	56.846	26.5654	30.2806	0.00110162	4_Tx	CGI
chr12_124941911_124942386	chr12	124941911	124942386	10	36.566	19.7813	16.7847	0.0129014	4_Tx
chr12_133345194_133345374	chr12	133345194	133345374	11	27.666	15.0117	12.6543	0.0147673	4_Tx
chr12_57602726_57602993	chr12	57602726	57602993	10	72.5137	59.2982	13.2155	0.000751417	4_Tx
chr13_114005888_114006067	chr13	114005888	114006067	11	74.4461	55.8728	18.5733	0.00327523	4_Tx
chr14_105916355_105916488	chr14	105916355	105916488	10	90.044	77.7823	12.2617	0.000501174	4_Tx
chr15_90191676_90191700	chr15	90191676	90191700	10	88.8659	76.5088	12.3571	0.00062661	4_Tx	CGI
chr15_99466493_99466654	chr15	99466493	99466654	14	84.6408	61.8003	22.8405	0.000433201	4_Tx
chr16_2220196_2220492	chr16	2220196	2220492	18	84.1125	62.0256	22.0869	0.000433201	4_Tx
chr16_30991855_30991996	chr16	30991855	30991996	10	79.0102	68.0851	10.9251	0.0388412	4_Tx	CGI
chr16_4717751_4718080	chr16	4717751	4718080	14	85.3507	73.8074	11.5433	0.0388412	4_Tx
chr16_88767404_88767610	chr16	88767404	88767610	10	31.5361	17.4308	14.1053	0.00844463	4_Tx
chr16_89598917_89599348	chr16	89598917	89599348	14	90.6109	72.9194	17.6915	0.000909561	4_Tx
chr17_1975106_1975540	chr17	1975106	1975540	10	72.1632	40.8381	31.3251	0.000751417	4_Tx
chr17_37817240_37817324	chr17	37817240	37817324	10	93.1615	75.7272	17.4343	0.000367393	4_Tx
chr17_43011270_43011347	chr17	43011270	43011347	10	91.4894	77.7828	13.7066	0.00110162	4_Tx
chr17_77916767_77916915	chr17	77916767	77916915	17	53.2014	31.859	21.3424	0.00530606	4_Tx	CGI
chr17_77997478_77997844	chr17	77997478	77997844	21	69.8937	56.7767	13.117	0.0349209	4_Tx
chr17_79170523_79170800	chr17	79170523	79170800	10	91.9393	78.4856	13.4537	0.000433201	4_Tx
chr17_79170832_79170987	chr17	79170832	79170987	15	82.9671	60.5344	22.4327	0.00062661	4_Tx
chr17_80199228_80199608	chr17	80199228	80199608	10	36.692	17.8979	18.7941	0.00327523	4_Tx
chr17_80788264_80788330	chr17	80788264	80788330	12	68.3104	48.6624	19.648	0.0112432	4_Tx
chr17_8374155_8374307	chr17	8374155	8374307	10	61.9941	48.3275	13.6667	0.0311557	4_Tx
chr17_959415_959509	chr17	959415	959509	10	26.8685	14.4114	12.4571	0.00724775	4_Tx
chr18_77918124_77918243	chr18	77918124	77918243	10	73.1062	62.8314	10.2749	0.0277445	4_Tx	CGI
chr18_77918369_77918406	chr18	77918369	77918406	11	77.8402	66.4539	11.3864	0.0349209	4_Tx	CGI
chr19_10928516_10928697	chr19	10928516	10928697	16	74.8035	61.4518	13.3516	0.00160452	4_Tx
chr19_1135993_1136380	chr19	1135993	1136380	15	75.012	61.9031	13.1089	0.00193625	4_Tx
chr19_1151881_1152111	chr19	1151881	1152111	11	86.7323	62.8252	23.907	0.000367393	4_Tx
chr19_13409812_13409847	chr19	13409812	13409847	10	29.3039	18.2863	11.0176	0.0192191	4_Tx	CGI
chr19_18234078_18234397	chr19	18234078	18234397	16	87.1496	67.0624	20.0872	0.00110162	4_Tx
chr19_19624955_19625000	chr19	19624955	19625000	10	77.5662	59.4852	18.0809	0.00062661	4_Tx	CGI
chr19_19625039_19625254	chr19	19625039	19625254	25	60.4817	34.5789	25.9028	0.00062661	4_Tx	CGI
chr19_19625360_19625477	chr19	19625360	19625477	10	70.613	50.3709	20.2421	0.00327523	4_Tx	CGI
chr19_19625801_19625856	chr19	19625801	19625856	10	83.5169	68.1777	15.3393	0.00062661	4_Tx	CGI
chr19_2109053_2109298	chr19	2109053	2109298	10	91.3801	80.0281	11.352	0.0112432	4_Tx
chr19_308206_308999	chr19	308206	308999	24	90.2516	74.4886	15.763	0.000433201	4_Tx
chr19_310496_311211	chr19	310496	311211	25	86.5799	67.8771	18.7029	0.000433201	4_Tx
chr19_4009965_4010305	chr19	4009965	4010305	12	75.4827	53.7011	21.7816	0.000751417	4_Tx
chr19_4099262_4099546	chr19	4099262	4099546	18	86.3369	71.2134	15.1235	0.00133846	4_Tx
chr19_47260032_47260133	chr19	47260032	47260133	18	63.2928	52.6504	10.6424	0.00062661	4_Tx	CGI
chr19_55553027_55553088	chr19	55553027	55553088	11	62.4623	48.8289	13.6335	0.0192191	4_Tx
chr19_57873290_57873511	chr19	57873290	57873511	20	88.9653	66.6084	22.3568	0.000751417	4_Tx
chr19_870903_871312	chr19	870903	871312	20	82.2041	71.3931	10.811	0.0192191	4_Tx	CGI
chr1_1326155_1326232	chr1	1326155	1326232	12	89.4527	68.5555	20.8972	0.00110162	4_Tx
chr1_2232338_2232617	chr1	2232338	2232617	17	25.129	14.8227	10.3063	0.0311557	4_Tx	CGI
chr1_46088600_46088692	chr1	46088600	46088692	13	71.3719	57.3649	14.007	0.00844463	4_Tx	CGI
chr20_55960337_55960521	chr20	55960337	55960521	14	91.0433	75.8217	15.2216	0.000751417	4_Tx
chr20_56247463_56247582	chr20	56247463	56247582	10	41.3591	19.6087	21.7504	0.00110162	4_Tx	CGI
chr20_56247611_56247651	chr20	56247611	56247651	10	62.4621	49.1225	13.3397	0.016872	4_Tx	CGI
chr20_62318024_62318189	chr20	62318024	62318189	17	40.8928	26.0902	14.8026	0.00062661	4_Tx
chr21_40194606_40194818	chr21	40194606	40194818	16	86.8267	73.3918	13.435	0.00452322	4_Tx
chr21_45559595_45559814	chr21	45559595	45559814	12	59.6223	47.0866	12.5357	0.00975877	4_Tx
chr22_45719015_45719189	chr22	45719015	45719189	11	91.3364	81.0441	10.2922	0.000501174	4_Tx
chr22_50182234_50182365	chr22	50182234	50182365	10	26.2445	13.026	13.2184	0.0038584	4_Tx
chr22_51016220_51016306	chr22	51016220	51016306	10	48.0718	28.4741	19.5977	0.00193625	4_Tx
chr22_51016491_51016791	chr22	51016491	51016791	35	48.088	28.3891	19.6989	0.00110162	4_Tx	CGI
chr2_3463534_3463740	chr2	3463534	3463740	16	79.2046	68.5616	10.643	0.0192191	4_Tx
chr3_195599787_195600130	chr3	195599787	195600130	11	84.3015	71.9379	12.3636	0.016872	4_Tx
chr3_195600543_195600940	chr3	195600543	195600940	10	84.5627	70.2876	14.2751	0.0038584	4_Tx
chr3_32861300_32861365	chr3	32861300	32861365	10	69.5431	56.6665	12.8765	0.0129014	4_Tx	CGI
chr3_52524975_52525480	chr3	52524975	52525480	15	71.5983	51.3387	20.2596	0.00110162	4_Tx
chr4_1219770_1220125	chr4	1219770	1220125	14	84.5548	64.6092	19.9456	0.000909561	4_Tx
chr4_1226956_1227400	chr4	1226956	1227400	12	82.0026	63.9495	18.0531	0.00133846	4_Tx
chr4_1237972_1238037	chr4	1237972	1238037	10	65.6695	50.8835	14.7861	0.00110162	4_Tx
chr4_901753_901872	chr4	901753	901872	15	85.0766	59.4757	25.6009	0.000367393	4_Tx
chr5_14316674_14316803	chr5	14316674	14316803	10	79.3123	67.16	12.1523	0.00277078	4_Tx
chr5_172750298_172750451	chr5	172750298	172750451	12	83.3422	71.363	11.9792	0.0217654	4_Tx
chr6_15505388_15505486	chr6	15505388	15505486	10	51.6174	39.1615	12.456	0.0432656	4_Tx
chr7_1096347_1096716	chr7	1096347	1096716	10	75.7482	55.1128	20.6354	0.00327523	4_Tx
chr7_1135926_1136024	chr7	1135926	1136024	10	76.2287	61.8165	14.4122	0.0112432	4_Tx
chr7_2757312_2757413	chr7	2757312	2757413	10	28.3707	11.53	16.8407	0.0038584	4_Tx
chr7_736604_736802	chr7	736604	736802	10	81.4871	62.2484	19.2387	0.00232535	4_Tx
chr7_814255_814279	chr7	814255	814279	10	41.4618	28.6589	12.8029	0.0277445	4_Tx	CGI
chr8_144809760_144810543	chr8	144809760	144810543	125	75.326	61.5414	13.7846	0.000501174	4_Tx	CGI
chr8_27455865_27456099	chr8	27455865	27456099	13	76.2416	60.9117	15.3299	0.0112432	4_Tx
chr9_136654486_136654771	chr9	136654486	136654771	10	73.7083	52.549	21.1593	0.000433201	4_Tx
chr9_136654789_136654866	chr9	136654789	136654866	10	66.2516	54.1687	12.083	0.00530606	4_Tx
chr9_137313939_137314305	chr9	137313939	137314305	10	59.7787	49.0038	10.7749	0.0277445	4_Tx
chr9_139255422_139255939	chr9	139255422	139255939	10	69.7987	53.2699	16.5288	0.0112432	4_Tx
chr9_139387493_139387812	chr9	139387493	139387812	13	70.9989	54.0787	16.9203	0.00232535	4_Tx
chr9_139404737_139405262	chr9	139404737	139405262	37	86.8185	71.3863	15.4323	0.000367393	4_Tx
chr9_139405649_139406098	chr9	139405649	139406098	26	88.8442	71.8989	16.9453	0.000501174	4_Tx
chr9_139406497_139406850	chr9	139406497	139406850	21	88.6104	61.4429	27.1675	0.000433201	4_Tx
chr9_140683679_140683997	chr9	140683679	140683997	13	83.2844	66.0501	17.2343	0.00133846	4_Tx
chr10_11911889_11912213	chr10	11911889	11912213	36	74.7454	53.5027	21.2427	0.000501174	4_Tx	CGI
chr19_13409429_13409687	chr19	13409429	13409687	53	27.0472	13.9801	13.067	0.00062661	4_Tx
chr1_26738086_26738310	chr1	26738086	26738310	10	20.1192	7.84357	12.2757	0.000751417	4_Tx
chr6_74009241_74009325	chr6	74009241	74009325	14	57.8044	35.8075	21.9969	0.00620894	4_Tx	CGI
chr11_66326599_66327126	chr11	66326599	66327126	26	44.2101	31.1095	13.1006	0.00530606	4_Tx
chr3_44622648_44622773	chr3	44622648	44622773	34	63.4664	41.9585	21.5079	0.000501174	4_Tx	CGI
chr11_67042267_67042348	chr11	67042267	67042348	12	66.0992	41.0486	25.0506	0.00160452	4_Tx
chr12_122498017_122498246	chr12	122498017	122498246	22	80.7867	68.8176	11.9691	0.00110162	4_Tx
chr12_122788462_122788544	chr12	122788462	122788544	10	81.9737	71.3587	10.6149	0.016872	4_Tx
chr12_123469207_123469311	chr12	123469207	123469311	12	53.8135	30.0823	23.7312	0.00062661	4_Tx
chr12_124912038_124912796	chr12	124912038	124912796	19	62.2707	37.8365	24.4342	0.000501174	4_Tx
chr13_110900651_110900708	chr13	110900651	110900708	11	84.1882	70.356	13.8322	0.0277445	4_Tx
chr13_114200336_114200629	chr13	114200336	114200629	17	84.0812	67.0552	17.026	0.00062661	4_Tx
chr14_105165602_105166022	chr14	105165602	105166022	10	82.9765	56.4511	26.5254	0.000433201	4_Tx
chr14_105915003_105915268	chr14	105915003	105915268	13	32.8572	21.5579	11.2993	0.00160452	4_Tx
chr14_23516951_23517383	chr14	23516951	23517383	45	82.9336	70.7899	12.1436	0.00062661	4_Tx
chr16_1559501_1559693	chr16	1559501	1559693	10	87.1592	76.8009	10.3583	0.00160452	4_Tx
chr16_1562910_1563075	chr16	1562910	1563075	10	84.4926	66.909	17.5836	0.00110162	4_Tx
chr16_2569898_2569965	chr16	2569898	2569965	10	60.5331	50.3568	10.1763	0.0112432	4_Tx	CGI
chr16_81731185_81731250	chr16	81731185	81731250	13	83.1477	55.258	27.8896	0.000501174	4_Tx
chr17_1515710_1515830	chr17	1515710	1515830	10	85.232	64.6384	20.5935	0.000367393	4_Tx
chr18_46239817_46239921	chr18	46239817	46239921	17	88.5846	65.7089	22.8758	0.000433201	4_Tx
chr19_1009430_1009550	chr19	1009430	1009550	32	75.4178	60.9148	14.503	0.0246162	4_Tx	CGI
chr19_13215327_13215533	chr19	13215327	13215533	26	31.8728	17.5264	14.3464	0.00724775	4_Tx	CGI
chr19_1873583_1873745	chr19	1873583	1873745	13	52.3904	31.0783	21.3121	0.00062661	4_Tx
chr19_18979448_18979497	chr19	18979448	18979497	10	87.8695	74.6866	13.1829	0.00110162	4_Tx	CGI
chr19_18979504_18979538	chr19	18979504	18979538	10	87.418	76.8607	10.5573	0.00193625	4_Tx	CGI
chr19_39018289_39018380	chr19	39018289	39018380	14	72.5562	60.8637	11.6925	0.016872	4_Tx
chr19_50058237_50058466	chr19	50058237	50058466	14	47.2876	33.5106	13.777	0.00133846	4_Tx
chr19_53893297_53893636	chr19	53893297	53893636	19	54.5719	43.5365	11.0354	0.0038584	4_Tx
chr19_6232928_6233289	chr19	6232928	6233289	16	61.7247	43.1264	18.5983	0.00530606	4_Tx
chr1_10726038_10726177	chr1	10726038	10726177	10	72.1926	43.034	29.1586	0.00133846	4_Tx
chr1_10726538_10726681	chr1	10726538	10726681	13	87.8953	68.7435	19.1518	0.00277078	4_Tx
chr1_2005142_2005410	chr1	2005142	2005410	17	80.9648	64.5948	16.37	0.00160452	4_Tx
chr1_2123423_2123721	chr1	2123423	2123721	10	72.981	61.2222	11.7588	0.0277445	4_Tx
chr6_127796670_127796765	chr6	127796670	127796765	18	88.7326	78.1594	10.5732	0.00530606	4_Tx	CGI
chr6_18019961_18020102	chr6	18019961	18020102	10	70.8314	48.905	21.9264	0.00620894	4_Tx
chr6_18020215_18020291	chr6	18020215	18020291	10	67.4348	55.0386	12.3962	0.0129014	4_Tx
chr7_1577702_1578230	chr7	1577702	1578230	29	41.195	23.6328	17.5622	0.000501174	4_Tx
chr7_23245575_23245597	chr7	23245575	23245597	10	48.0734	37.4903	10.5831	0.0481811	4_Tx	CGI
chr7_2774524_2774676	chr7	2774524	2774676	19	63.3845	37.8412	25.5433	0.000433201	4_Tx
chr7_6435905_6436101	chr7	6435905	6436101	10	57.7436	39.7362	18.0073	0.00620894	4_Tx
chr7_643903_644417	chr7	643903	644417	23	36.4698	23.5002	12.9697	0.0129014	4_Tx
chr9_136784624_136784936	chr9	136784624	136784936	10	75.6543	64.3529	11.3014	0.0112432	4_Tx
chr19_616340_616561	chr19	616340	616561	43	27.8585	17.7856	10.0728	0.0217654	4_Tx	CGI
chr16_2229066_2229108	chr16	2229066	2229108	10	39.5153	24.4209	15.0944	0.0349209	4_Tx	CGI
chr12_7792493_7792743	chr12	7792493	7792743	12	53.7051	35.8151	17.89	0.00160452	4_Tx
chr19_12707837_12707909	chr19	12707837	12707909	10	79.6717	61.1068	18.565	0.000909561	4_Tx	CGI
chr7_23245623_23245917	chr7	23245623	23245917	42	39.956	18.0947	21.8613	0.00193625	4_Tx	CGI
chr19_1881441_1882310	chr19	1881441	1882310	29	63.441	51.5188	11.9222	0.016872	4_Tx
chr8_21996183_21996640	chr8	21996183	21996640	10	67.1763	56.8855	10.2907	0.00452322	4_Tx
chr9_139937389_139937980	chr9	139937389	139937980	29	73.8434	62.0405	11.8029	0.00844463	4_Tx
chr11_47611138_47611322	chr11	47611138	47611322	49	75.1953	59.8783	15.317	0.00277078	4_Tx	CGI
chr17_4805005_4805294	chr17	4805005	4805294	33	44.2424	30.7881	13.4544	0.00110162	4_Tx	CGI
chr19_18979586_18980235	chr19	18979586	18980235	125	67.1418	42.7344	24.4074	0.00062661	4_Tx	CGI
chr19_45849852_45850003	chr19	45849852	45850003	13	32.3746	20.4768	11.8977	0.0481811	4_Tx	CGI
chr6_31148291_31148577	chr6	31148291	31148577	30	65.9014	55.0433	10.8581	0.0432656	4_Tx
chr7_750902_750992	chr7	750902	750992	14	86.3816	58.7563	27.6253	0.00133846	4_Tx	CGI
chr9_34370839_34370950	chr9	34370839	34370950	10	88.4825	78.4368	10.0457	0.00327523	4_Tx	CGI
chr9_34371228_34371250	chr9	34371228	34371250	10	75.1345	58.059	17.0755	0.00277078	4_Tx	CGI
chr5_2749407_2749643	chr5	2749407	2749643	27	42.9875	16.9386	26.049	0.000501174	4_Tx	CGI
chr10_80853984_80854096	chr10	80853984	80854096	10	33.0096	15.3036	17.706	0.00133846	4_Tx
chr11_2402164_2402259	chr11	2402164	2402259	11	47.2837	24.474	22.8097	0.00110162	4_Tx
chr11_397064_397451	chr11	397064	397451	34	49.7165	35.1028	14.6137	0.00327523	4_Tx	CGI
chr11_400693_400745	chr11	400693	400745	12	75.8353	63.26	12.5753	0.00844463	4_Tx	CGI
chr11_77907240_77907285	chr11	77907240	77907285	10	75.7971	64.0536	11.7435	0.0129014	4_Tx	CGI
chr11_77907323_77907699	chr11	77907323	77907699	39	85.7096	75.1055	10.6041	0.00062661	4_Tx	CGI
chr12_125039271_125039437	chr12	125039271	125039437	11	53.657	26.0503	27.6067	0.00133846	4_Tx
chr14_104179123_104179213	chr14	104179123	104179213	14	77.1618	63.5856	13.5762	0.00844463	4_Tx
chr16_1843305_1843343	chr16	1843305	1843343	10	75.0624	64.9683	10.0941	0.0432656	4_Tx
chr16_30133242_30133339	chr16	30133242	30133339	13	82.4141	50.1406	32.2735	0.000501174	4_Tx
chr16_81520128_81520401	chr16	81520128	81520401	11	71.2604	53.6524	17.608	0.00232535	4_Tx
chr17_79228947_79229507	chr17	79228947	79229507	25	41.8466	30.2837	11.5629	0.0246162	4_Tx
chr17_79971353_79971460	chr17	79971353	79971460	10	67.2332	54.2364	12.9968	0.00452322	4_Tx
chr17_943136_943542	chr17	943136	943542	19	68.7442	54.025	14.7192	0.00620894	4_Tx
chr19_3097704_3097776	chr19	3097704	3097776	10	80.3054	57.0422	23.2632	0.00452322	4_Tx	CGI
chr19_40784960_40785483	chr19	40784960	40785483	10	74.9092	56.9849	17.9243	0.00277078	4_Tx
chr19_49254172_49254422	chr19	49254172	49254422	19	83.2656	71.5875	11.678	0.00277078	4_Tx
chr1_10732048_10732173	chr1	10732048	10732173	10	75.3005	58.4858	16.8146	0.000501174	4_Tx
chr1_11561457_11561609	chr1	11561457	11561609	31	53.1958	34.3927	18.8031	0.000501174	4_Tx	CGI
chr1_2169275_2169414	chr1	2169275	2169414	12	49.9722	39.8478	10.1245	0.00844463	4_Tx
chr1_2206608_2207021	chr1	2206608	2207021	11	67.5066	51.4579	16.0487	0.00724775	4_Tx
chr21_45356201_45356406	chr21	45356201	45356406	14	78.1894	50.6337	27.5557	0.000367393	4_Tx
chr22_23604918_23605175	chr22	23604918	23605175	19	81.2905	63.6665	17.624	0.000433201	4_Tx
chr22_42692444_42692645	chr22	42692444	42692645	11	33.2	20.9852	12.2149	0.0129014	4_Tx
chr22_50657842_50657992	chr22	50657842	50657992	11	49.8503	39.6772	10.1731	0.016872	4_Tx
chr2_74357777_74357876	chr2	74357777	74357876	11	45.328	30.2959	15.0321	0.0147673	4_Tx	CGI
chr5_140256679_140256852	chr5	140256679	140256852	31	64.9219	44.4386	20.4832	0.000367393	4_Tx	CGI
chr7_150034314_150034500	chr7	150034314	150034500	11	86.9287	76.2298	10.6989	0.00062661	4_Tx
chr9_94860340_94860492	chr9	94860340	94860492	14	69.9743	56.4641	13.5103	0.0192191	4_Tx
chr12_52473502_52473584	chr12	52473502	52473584	10	69.2009	57.2857	11.9152	0.0246162	4_Tx	CGI
chr12_52473857_52473898	chr12	52473857	52473898	10	83.5374	72.2123	11.3251	0.000909561	4_Tx	CGI
chr12_52473587_52473634	chr12	52473587	52473634	10	70.0682	57.2708	12.7974	0.00452322	4_Tx	CGI
chr12_52473637_52473800	chr12	52473637	52473800	35	78.9354	60.9994	17.936	0.000433201	4_Tx	CGI
chr15_40268677_40268845	chr15	40268677	40268845	22	35.1314	18.1397	16.9916	0.00277078	4_Tx	CGI
chr5_2748780_2749072	chr5	2748780	2749072	73	40.0918	12.0482	28.0436	0.000367393	4_Tx	CGI
chr5_2748519_2748542	chr5	2748519	2748542	10	44.6543	15.2068	29.4475	0.00062661	4_Tx	CGI
chr5_2748576_2748667	chr5	2748576	2748667	10	20.4483	5.97017	14.4781	0.000751417	4_Tx	CGI
chr19_18760483_18761119	chr19	18760483	18761119	11	45.5761	18.6691	26.907	0.000909561	4_Tx
chr19_49637293_49637517	chr19	49637293	49637517	17	40.6011	22.574	18.0271	0.0192191	4_Tx
chr19_53088185_53088747	chr19	53088185	53088747	34	80.2021	65.1819	15.0202	0.00193625	4_Tx
chr1_156046537_156046925	chr1	156046537	156046925	40	57.6282	35.2698	22.3585	0.00062661	4_Tx	CGI
chr21_40757525_40757627	chr21	40757525	40757627	15	69.3528	58.2484	11.1044	0.0277445	4_Tx
chr5_10649517_10650063	chr5	10649517	10650063	81	71.0452	52.874	18.1711	0.000433201	4_Tx	CGI
chr16_2229188_2229217	chr16	2229188	2229217	10	51.2192	39.9501	11.2691	0.0481811	4_Tx	CGI
chr17_38512296_38512584	chr17	38512296	38512584	17	83.9986	68.5809	15.4176	0.000367393	4_Tx
chr19_49002460_49002549	chr19	49002460	49002549	10	35.8094	23.9508	11.8586	0.0129014	4_Tx	CGI
chr6_158937461_158937581	chr6	158937461	158937581	23	40.5662	23.5388	17.0274	0.00452322	4_Tx
chr19_18980616_18980912	chr19	18980616	18980912	35	42.1349	22.5897	19.5452	0.00530606	4_Tx	CGI
chr17_77960557_77960715	chr17	77960557	77960715	12	64.3068	46.6438	17.6629	0.00452322	4_Tx
chr1_6520713_6521038	chr1	6520713	6521038	20	55.1328	43.2748	11.858	0.00620894	4_Tx	CGI
chr22_46475699_46476259	chr22	46475699	46476259	32	46.7556	35.1333	11.6223	0.0349209	4_Tx
chr6_31696228_31696424	chr6	31696228	31696424	16	83.103	72.4838	10.6191	0.00277078	4_Tx	CGI
chr10_123908896_123909335	chr10	123908896	123909335	10	60.6549	42.1151	18.5398	0.000501174	4_Tx
chr11_62455509_62455850	chr11	62455509	62455850	26	43.2258	28.0197	15.2061	0.00844463	4_Tx	CGI
chr16_2085956_2086358	chr16	2085956	2086358	16	38.859	26.8141	12.0449	0.00724775	4_Tx
chr16_3345046_3345415	chr16	3345046	3345415	35	72.6215	60.4396	12.1819	0.000909561	4_Tx
chr16_85555420_85555502	chr16	85555420	85555502	12	65.9407	55.2353	10.7053	0.0349209	4_Tx
chr16_89777274_89777559	chr16	89777274	89777559	11	85.4157	74.8222	10.5936	0.0129014	4_Tx	CGI
chr17_1670280_1670726	chr17	1670280	1670726	10	60.832	50.3296	10.5024	0.0388412	4_Tx
chr17_20805946_20806048	chr17	20805946	20806048	13	45.6362	24.5365	21.0997	0.000433201	4_Tx
chr17_42287715_42287922	chr17	42287715	42287922	25	14.3909	2.23539	12.1555	0.0038584	4_Tx	CGI
chr19_19639755_19639959	chr19	19639755	19639959	10	82.5447	62.4294	20.1153	0.00110162	4_Tx
chr19_4058598_4058770	chr19	4058598	4058770	10	31.9069	21.4695	10.4374	0.0217654	4_Tx
chr19_42754435_42755071	chr19	42754435	42755071	21	63.6273	43.9762	19.6511	0.00110162	4_Tx
chr19_6744856_6745096	chr19	6744856	6745096	18	46.557	28.1072	18.4498	0.000367393	4_Tx
chr19_801939_802097	chr19	801939	802097	10	50.4906	31.9432	18.5474	0.00327523	4_Tx
chr1_10727888_10728263	chr1	10727888	10728263	18	66.2591	43.2149	23.0441	0.00232535	4_Tx
chr1_200983187_200983332	chr1	200983187	200983332	10	52.2192	34.945	17.2742	0.0246162	4_Tx
chr1_3506817_3507202	chr1	3506817	3507202	12	54.0608	40.3295	13.7314	0.0217654	4_Tx
chr22_45125755_45126099	chr22	45125755	45126099	20	51.5399	39.6402	11.8997	0.00975877	4_Tx
chr22_45161552_45161690	chr22	45161552	45161690	10	46.8578	30.5948	16.2631	0.0038584	4_Tx
chr2_10546788_10546988	chr2	10546788	10546988	13	78.7663	60.7931	17.9732	0.00232535	4_Tx
chr2_162197739_162197827	chr2	162197739	162197827	13	82.2938	64.8223	17.4715	0.0246162	4_Tx
chr2_240233029_240233169	chr2	240233029	240233169	12	72.5116	57.5055	15.0061	0.0388412	4_Tx
chr3_129342561_129342659	chr3	129342561	129342659	10	49.9155	30.685	19.2305	0.0192191	4_Tx
chr3_52529131_52529554	chr3	52529131	52529554	19	43.5282	29.4695	14.0588	0.0038584	4_Tx
chr5_140229767_140229842	chr5	140229767	140229842	15	66.633	54.0529	12.5801	0.00530606	4_Tx	CGI
chr5_140250372_140250887	chr5	140250372	140250887	74	62.5964	47.702	14.8944	0.000433201	4_Tx	CGI
chr6_28058844_28058974	chr6	28058844	28058974	20	56.4591	27.3434	29.1157	0.000909561	4_Tx
chr7_101688615_101688746	chr7	101688615	101688746	22	27.9563	10.7292	17.2271	0.000433201	4_Tx
chr7_152063838_152064076	chr7	152063838	152064076	42	83.0948	67.5082	15.5866	0.0277445	4_Tx	CGI
chr7_44261087_44261298	chr7	44261087	44261298	17	52.6939	42.0584	10.6355	0.0388412	4_Tx
chr7_75228927_75229279	chr7	75228927	75229279	10	85.0628	69.1048	15.9579	0.0038584	4_Tx
chr9_138900477_138900699	chr9	138900477	138900699	14	80.6778	70.5449	10.1329	0.0246162	4_Tx
chr9_139426266_139426441	chr9	139426266	139426441	16	72.5563	61.1666	11.3897	0.0311557	4_Tx	CGI
chr11_2118746_2119092	chr11	2118746	2119092	13	38.2357	21.3652	16.8704	0.00724775	7_Enh
chr13_110918608_110918719	chr13	110918608	110918719	10	58.0775	43.1722	14.9052	0.00530606	7_Enh	CGI
chr16_85608058_85608229	chr16	85608058	85608229	12	57.2392	38.0747	19.1644	0.00327523	7_Enh
chr17_76320456_76320904	chr17	76320456	76320904	10	21.0682	11.0189	10.0493	0.00530606	7_Enh
chr17_77925694_77926132	chr17	77925694	77926132	19	57.5041	30.4211	27.083	0.000433201	7_Enh
chr19_6273112_6273515	chr19	6273112	6273515	10	80.2924	69.6253	10.6672	0.016872	7_Enh
chr4_154409933_154410004	chr4	154409933	154410004	10	20.0378	6.33077	13.707	0.0246162	7_Enh
chr5_139039303_139039594	chr5	139039303	139039594	13	35.2489	19.2681	15.9808	0.00193625	7_Enh
chr6_138200136_138200413	chr6	138200136	138200413	14	68.3476	47.9372	20.4104	0.00133846	7_Enh
chr9_112889588_112889819	chr9	112889588	112889819	10	36.545	18.4518	18.0933	0.000751417	7_Enh
chr9_136822078_136822303	chr9	136822078	136822303	10	61.4255	50.7109	10.7146	0.0192191	7_Enh
chr12_111847388_111847794	chr12	111847388	111847794	12	35.122	23.674	11.448	0.0112432	7_Enh
chr14_105154494_105154690	chr14	105154494	105154690	16	38.5782	26.2657	12.3125	0.0192191	7_Enh
chr17_75385085_75385279	chr17	75385085	75385279	11	63.3891	42.0262	21.3629	0.000751417	7_Enh
chr17_75405482_75405724	chr17	75405482	75405724	12	34.7684	23.5949	11.1735	0.00844463	7_Enh
chr17_75463664_75463851	chr17	75463664	75463851	19	88.6924	69.459	19.2335	0.00193625	7_Enh
chr17_78833323_78833485	chr17	78833323	78833485	11	58.2096	30.3461	27.8635	0.000501174	7_Enh
chr19_6273851_6274283	chr19	6273851	6274283	14	24.3899	11.0295	13.3603	0.00193625	7_Enh
chr20_21000868_21001524	chr20	21000868	21001524	28	26.1168	14.0247	12.0921	0.000501174	7_Enh
chr3_126720944_126721131	chr3	126720944	126721131	11	50.2844	26.029	24.2554	0.00133846	7_Enh
chr3_129315593_129315718	chr3	129315593	129315718	12	45.0153	18.6908	26.3245	0.00277078	7_Enh
chr3_50357463_50357645	chr3	50357463	50357645	17	77.1205	66.2678	10.8527	0.00620894	7_Enh	CGI
chr7_2681316_2681571	chr7	2681316	2681571	18	35.2979	15.6548	19.6431	0.0038584	7_Enh
chr8_142237057_142237172	chr8	142237057	142237172	13	71.8484	60.8755	10.9729	0.0217654	7_Enh	CGI
chr12_108039557_108039862	chr12	108039557	108039862	14	69.761	53.0985	16.6625	0.000501174	7_Enh
chr17_37719829_37719914	chr17	37719829	37719914	10	67.0196	50.4294	16.5902	0.00193625	7_Enh
chr2_60680516_60680631	chr2	60680516	60680631	15	80.832	57.3452	23.4867	0.00062661	7_Enh
chr3_129312876_129312980	chr3	129312876	129312980	10	42.1437	21.1984	20.9453	0.016872	7_Enh
chr1_214280752_214280888	chr1	214280752	214280888	16	50.8814	32.0557	18.8257	0.00327523	7_Enh
chr1_27831255_27831374	chr1	27831255	27831374	10	34.7241	17.7471	16.977	0.00452322	7_Enh
chr12_133083467_133083602	chr12	133083467	133083602	11	26.4116	6.75677	19.6548	0.00110162	7_Enh
chr15_66923396_66923582	chr15	66923396	66923582	10	58.3494	43.5524	14.797	0.00844463	7_Enh
chr16_4314245_4314608	chr16	4314245	4314608	13	74.7393	54.6214	20.1179	0.000367393	7_Enh
chr17_1478329_1478722	chr17	1478329	1478722	20	57.9506	45.1429	12.8076	0.00277078	7_Enh
chr17_75421207_75421477	chr17	75421207	75421477	10	36.1063	14.9729	21.1335	0.00160452	7_Enh
chr19_3670326_3671292	chr19	3670326	3671292	31	47.6637	32.8283	14.8355	0.00327523	7_Enh
chr19_56616802_56617043	chr19	56616802	56617043	12	26.4597	14.4102	12.0495	0.00844463	7_Enh
chr22_20192320_20192579	chr22	20192320	20192579	13	68.9838	53.6248	15.359	0.00844463	7_Enh
chr2_171069750_171069989	chr2	171069750	171069989	14	56.761	42.6811	14.08	0.00452322	7_Enh
chr3_129317948_129318079	chr3	129317948	129318079	10	76.1014	59.6141	16.4873	0.00452322	7_Enh
chr9_130853487_130853790	chr9	130853487	130853790	14	68.7722	53.8474	14.9249	0.00844463	7_Enh
chr17_74494039_74494390	chr17	74494039	74494390	18	39.4868	28.4745	11.0122	0.0388412	7_Enh
chr19_3057462_3057585	chr19	3057462	3057585	11	50.6229	28.0639	22.559	0.00193625	7_Enh
chr19_54947248_54947530	chr19	54947248	54947530	14	60.6468	47.636	13.0108	0.0129014	7_Enh
chr1_960315_960603	chr1	960315	960603	15	55.6701	41.5309	14.1392	0.0311557	7_Enh
chr21_46714668_46714892	chr21	46714668	46714892	12	41.2999	21.9837	19.3162	0.00975877	7_Enh
chr5_1102617_1102748	chr5	1102617	1102748	10	48.8337	23.5633	25.2704	0.000751417	7_Enh
chr7_1576727_1577224	chr7	1576727	1577224	42	30.3645	18.4797	11.8848	0.0311557	7_Enh
chr7_73894830_73895072	chr7	73894830	73895072	17	33.9043	12.3528	21.5515	0.000433201	7_Enh	CGI
chr17_55951994_55952160	chr17	55951994	55952160	20	34.4779	12.0532	22.4247	0.00327523	7_Enh
chr16_85253966_85254022	chr16	85253966	85254022	10	31.3595	18.4624	12.8971	0.00452322	7_Enh
chr19_46525753_46526091	chr19	46525753	46526091	10	51.7411	35.3072	16.434	0.00277078	7_Enh
chr22_27831880_27832051	chr22	27831880	27832051	12	53.6783	39.737	13.9413	0.0217654	7_Enh
chr18_46386333_46386419	chr18	46386333	46386419	15	89.4665	76.7474	12.7191	0.0038584	7_Enh	CGI
chr1_1093910_1094033	chr1	1093910	1094033	10	23.2126	12.6913	10.5213	0.0246162	7_Enh
chr1_19276046_19276320	chr1	19276046	19276320	13	36.1256	17.1353	18.9903	0.000433201	7_Enh
chr1_244094844_244095086	chr1	244094844	244095086	14	56.6949	44.3617	12.3332	0.0388412	7_Enh	CGI
chr15_66998981_66999118	chr15	66998981	66999118	15	83.8488	65.4882	18.3606	0.000501174	7_Enh
chr16_15238323_15238529	chr16	15238323	15238529	10	32.1487	14.7485	17.4002	0.00110162	7_Enh
chr2_96774442_96775044	chr2	96774442	96775044	15	50.4938	38.7637	11.7301	0.0129014	7_Enh
chr17_48912287_48912666	chr17	48912287	48912666	27	44.8023	33.782	11.0204	0.0112432	7_Enh
chr16_85157470_85157909	chr16	85157470	85157909	22	64.2815	52.4033	11.8782	0.0349209	7_Enh
chr8_142411617_142411982	chr8	142411617	142411982	10	22.6533	12.4422	10.2111	0.00844463	7_Enh
chr14_89833694_89833824	chr14	89833694	89833824	10	85.7893	72.4988	13.2905	0.00452322	7_Enh
chr14_91818645_91818757	chr14	91818645	91818757	12	54.7348	20.8068	33.928	0.00062661	7_Enh
chr16_2174241_2174755	chr16	2174241	2174755	23	43.0124	24.6923	18.3201	0.00232535	7_Enh
chr16_4370129_4370349	chr16	4370129	4370349	12	55.4121	39.0237	16.3885	0.00620894	7_Enh
chr16_4426241_4426297	chr16	4426241	4426297	10	56.0993	29.9643	26.135	0.00232535	7_Enh
chr20_60932489_60932692	chr20	60932489	60932692	15	39.2857	19.7854	19.5003	0.000751417	7_Enh
chr3_134089761_134089999	chr3	134089761	134089999	15	74.0914	57.9726	16.1188	0.0038584	7_Enh
chr7_1501180_1501320	chr7	1501180	1501320	15	56.0335	40.3952	15.6383	0.0038584	7_Enh
chr8_145987910_145988113	chr8	145987910	145988113	10	73.7308	56.8527	16.8781	0.00110162	7_Enh
chr8_22249762_22250164	chr8	22249762	22250164	19	67.765	52.2383	15.5267	0.00327523	7_Enh
chr9_139420551_139421159	chr9	139420551	139421159	14	64.1444	44.914	19.2304	0.00277078	7_Enh
chr12_125027875_125028302	chr12	125027875	125028302	10	43.4785	31.1606	12.3178	0.0388412	7_Enh
chr2_1609013_1609120	chr2	1609013	1609120	15	46.0312	33.8545	12.1767	0.0192191	7_Enh
chr2_174890486_174890850	chr2	174890486	174890850	40	81.3078	70.1151	11.1926	0.00193625	7_Enh
chr2_242710824_242710948	chr2	242710824	242710948	10	56.8548	39.4449	17.4099	0.00975877	7_Enh	CGI
chr7_1163396_1163633	chr7	1163396	1163633	10	60.3972	34.0261	26.3712	0.00062661	7_Enh
chr9_139481623_139481844	chr9	139481623	139481844	13	29.4624	13.4323	16.0301	0.00133846	7_Enh
chr1_246952300_246952598	chr1	246952300	246952598	47	23.7332	7.56796	16.1652	0.00193625	7_Enh
chr2_190744145_190744372	chr2	190744145	190744372	12	82.3118	68.0229	14.2889	0.000751417	7_Enh
chr22_19608242_19608585	chr22	19608242	19608585	14	70.8371	60.3492	10.4879	0.00975877	7_Enh
chr9_98332499_98332579	chr9	98332499	98332579	10	33.8314	19.0075	14.8238	0.0147673	7_Enh
chr16_86337664_86338025	chr16	86337664	86338025	31	46.2471	34.9655	11.2815	0.0246162	7_Enh
chr17_19314305_19314696	chr17	19314305	19314696	14	36.5713	24.6453	11.926	0.0129014	7_Enh
chr17_1508232_1509110	chr17	1508232	1509110	27	82.4923	71.2791	11.2131	0.0038584	7_Enh
chr19_47200808_47201256	chr19	47200808	47201256	13	44.4012	22.9719	21.4293	0.016872	7_Enh
chr10_81163265_81163356	chr10	81163265	81163356	10	41.2527	28.2675	12.9851	0.0129014	7_Enh
chr22_24105936_24105987	chr22	24105936	24105987	10	32.7971	18.4391	14.358	0.00620894	7_Enh
chr16_30581584_30581727	chr16	30581584	30581727	10	81.0135	66.5431	14.4704	0.00530606	7_Enh
chr3_194705949_194706078	chr3	194705949	194706078	10	26.0241	14.6418	11.3823	0.0349209	7_Enh
chr17_47940255_47940345	chr17	47940255	47940345	11	32.2206	19.0691	13.1515	0.00975877	7_Enh
chr9_133866935_133867066	chr9	133866935	133867066	15	50.255	37.8464	12.4086	0.00620894	7_Enh
chr1_230849519_230850212	chr1	230849519	230850212	10	43.4187	32.6395	10.7792	0.00975877	7_Enh
chr10_1796773_1796949	chr10	1796773	1796949	12	47.1872	36.0143	11.1729	0.0388412	7_Enh
chr11_76463915_76464004	chr11	76463915	76464004	10	39.5074	24.6395	14.8679	0.0388412	7_Enh
chr14_104902677_104902897	chr14	104902677	104902897	10	22.4716	9.1723	13.2993	0.00844463	7_Enh
chr2_241190700_241190982	chr2	241190700	241190982	10	37.1348	24.778	12.3568	0.016872	7_Enh
chr7_4877479_4877792	chr7	4877479	4877792	20	60.4339	49.4566	10.9774	0.0217654	7_Enh
chr21_9826061_9826084	chr21	9826061	9826084	10	57.7964	44.7131	13.0833	0.0038584	8_ZNF/Rpts	CGI
chr21_9826366_9826383	chr21	9826366	9826383	10	51.7442	34.5988	17.1454	0.000751417	9_ZNF/Rpts
chr21_9826413_9826446	chr21	9826413	9826446	10	50.1575	35.6751	14.4824	0.000501174	10_ZNF/Rpts
chr9_68408923_68409182	chr9	68408923	68409182	13	44.0641	32.4677	11.5964	0.00232535	11_ZNF/Rpts	CGI
chr5_140773098_140773187	chr5	140773098	140773187	10	44.0005	32.0826	11.9179	0.0277445	12_ZNF/Rpts
chr16_33962089_33962149	chr16	33962089	33962149	12	74.8862	57.9199	16.9663	0.000367393	13_ZNF/Rpts	CGI
chr16_33962166_33962220	chr16	33962166	33962220	10	67.5504	56.9303	10.62	0.0147673	14_ZNF/Rpts	CGI
chr5_178368122_178368422	chr5	178368122	178368422	38	23.2846	6.89278	16.3918	0.000367393	15_ZNF/Rpts	CGI
chr12_34372419_34372565	chr12	34372419	34372565	10	66.2742	51.8912	14.383	0.000909561	16_ZNF/Rpts
chr19_58514888_58515178	chr19	58514888	58515178	10	62.2043	49.1374	13.0668	0.0112432	17_ZNF/Rpts
chr5_140810404_140811171	chr5	140810404	140811171	73	46.2008	24.7781	21.4228	0.000367393	18_ZNF/Rpts
chr19_37463531_37464224	chr19	37463531	37464224	44	21.8012	9.56527	12.236	0.00193625	19_ZNF/Rpts
chr19_57183032_57183151	chr19	57183032	57183151	10	16.9961	3.67982	13.3163	0.00133846	20_ZNF/Rpts	CGI
chr19_37794932_37795333	chr19	37794932	37795333	41	41.2993	23.9652	17.3342	0.00232535	21_ZNF/Rpts
chr19_52956788_52957232	chr19	52956788	52957232	16	25.3329	7.76671	17.5662	0.000367393	22_ZNF/Rpts	CGI
chr19_58715524_58715914	chr19	58715524	58715914	40	63.4052	35.8719	27.5333	0.000501174	23_ZNF/Rpts	CGI
chr5_140800875_140801072	chr5	140800875	140801072	28	36.9912	17.5829	19.4083	0.000433201	24_ZNF/Rpts	CGI
chr19_58071687_58071781	chr19	58071687	58071781	10	33.8325	20.7258	13.1067	0.00277078	25_ZNF/Rpts
chr2_230045652_230045740	chr2	230045652	230045740	11	33.7634	22.915	10.8485	0.0277445	26_ZNF/Rpts
chr5_140744003_140744557	chr5	140744003	140744557	30	49.4903	29.3598	20.1305	0.00062661	27_ZNF/Rpts	CGI
chr5_140807102_140807688	chr5	140807102	140807688	44	69.4996	53.0958	16.4037	0.00062661	28_ZNF/Rpts
chr12_133553643_133553737	chr12	133553643	133553737	15	41.6664	30.2023	11.4641	0.000751417	9_Het
chr12_133812417_133812440	chr12	133812417	133812440	10	69.6011	54.3395	15.2616	0.00724775	9_Het	CGI
chr16_3463822_3464161	chr16	3463822	3464161	20	53.489	35.6112	17.8778	0.000367393	9_Het
chr5_42952112_42952645	chr5	42952112	42952645	28	22.0805	7.90999	14.1705	0.0311557	9_Het
chr10_135259790_135260070	chr10	135259790	135260070	31	67.9984	51.8464	16.152	0.00062661	9_Het	CGI
chr19_22700465_22700527	chr19	22700465	22700527	21	55.4106	43.7558	11.6547	0.0481811	9_Het	CGI
chr19_38039727_38039810	chr19	38039727	38039810	21	74.7906	57.6847	17.1059	0.00062661	9_Het	CGI
chr19_38281319_38281419	chr19	38281319	38281419	20	72.8384	55.3266	17.5118	0.00062661	9_Het	CGI
chr5_140778297_140778547	chr5	140778297	140778547	12	43.702	30.7635	12.9385	0.000909561	9_Het
chr5_140779433_140779525	chr5	140779433	140779525	10	49.6462	27.7475	21.8986	0.000501174	9_Het	CGI
chr10_42737672_42737748	chr10	42737672	42737748	22	55.138	40.8084	14.3296	0.00530606	9_Het	CGI
chr10_42738075_42738240	chr10	42738075	42738240	10	40.4317	26.9956	13.4361	0.0246162	9_Het	CGI
chr10_42971404_42971461	chr10	42971404	42971461	13	22.3534	10.2968	12.0565	0.00062661	9_Het	CGI
chr11_49913541_49913737	chr11	49913541	49913737	33	51.9679	35.3986	16.5693	0.000751417	9_Het	CGI
chr15_22545901_22545951	chr15	22545901	22545951	20	67.6596	56.9245	10.7351	0.00277078	9_Het	CGI
chr16_33573493_33573554	chr16	33573493	33573554	10	81.052	70.7614	10.2905	0.00277078	9_Het	CGI
chr16_33817702_33817771	chr16	33817702	33817771	10	55.8162	43.8352	11.981	0.0112432	9_Het	CGI
chr18_15197406_15197801	chr18	15197406	15197801	10	39.3862	27.362	12.0242	0.00160452	9_Het
chr21_15077187_15077376	chr21	15077187	15077376	35	49.6979	36.2409	13.457	0.0112432	9_Het	CGI
chr7_56242464_56242545	chr7	56242464	56242545	10	52.7235	36.0711	16.6523	0.016872	9_Het	CGI
chr7_56243549_56243691	chr7	56243549	56243691	10	44.9868	32.4673	12.5196	0.00110162	9_Het
chr8_43102502_43102561	chr8	43102502	43102561	15	27.9144	16.4051	11.5094	0.00620894	9_Het
chr8_43132119_43132180	chr8	43132119	43132180	10	65.9232	54.2092	11.714	0.0129014	9_Het	CGI
chr8_43132271_43132452	chr8	43132271	43132452	45	53.6979	40.9532	12.7447	0.00327523	9_Het	CGI
chr7_56242570_56242853	chr7	56242570	56242853	10	41.3259	24.6751	16.6508	0.00327523	9_Het	CGI
chr7_56242853_56242996	chr7	56242853	56242996	10	29.9669	18.9273	11.0396	0.0246162	9_Het	CGI
chr13_19918929_19919039	chr13	19918929	19919039	10	42.8472	20.8599	21.9873	0.000433201	9_Het	CGI
chr7_56242996_56243258	chr7	56242996	56243258	33	39.9351	17.4949	22.4401	0.000501174	9_Het	CGI
chr11_49069941_49070099	chr11	49069941	49070099	12	55.8941	39.9778	15.9163	0.00327523	9_Het	CGI
chr11_49873724_49873973	chr11	49873724	49873973	36	57.9255	47.2659	10.6596	0.00620894	9_Het	CGI
chr11_55640260_55640461	chr11	55640260	55640461	33	48.4072	31.852	16.5552	0.00193625	9_Het	CGI
chr13_19449096_19449177	chr13	19449096	19449177	22	62.516	46.9151	15.6008	0.000367393	9_Het	CGI
chr13_19449254_19449396	chr13	19449254	19449396	10	61.7626	51.1837	10.5789	0.0217654	9_Het
chr16_31830667_31830719	chr16	31830667	31830719	10	49.9163	27.9578	21.9585	0.000501174	9_Het	CGI
chr16_31830730_31830818	chr16	31830730	31830818	10	29.4338	16.3558	13.078	0.000367393	9_Het	CGI
chr16_31830822_31830888	chr16	31830822	31830888	13	52.0494	29.3327	22.7167	0.000751417	9_Het	CGI
chr16_31830976_31831026	chr16	31830976	31831026	10	54.4442	39.7236	14.7207	0.00844463	9_Het	CGI
chr16_33039617_33039677	chr16	33039617	33039677	10	60.5638	47.2224	13.3414	0.00160452	9_Het	CGI
chr16_33040227_33040276	chr16	33040227	33040276	10	51.3128	41.1204	10.1924	0.00844463	9_Het	CGI
chr19_12624382_12624548	chr19	12624382	12624548	10	39.4655	17.322	22.1435	0.00230702	9_Het
chr19_22800692_22800741	chr19	22800692	22800741	10	50.275	36.4922	13.7828	0.0388412	9_Het	CGI
chr19_22800843_22800865	chr19	22800843	22800865	10	47.0479	26.0607	20.9872	0.00062661	9_Het	CGI
chr19_22966491_22967224	chr19	22966491	22967224	35	24.3495	12.6342	11.7153	0.00232535	9_Het
chr19_37498518_37498972	chr19	37498518	37498972	45	34.8906	22.8053	12.0853	0.0217654	9_Het
chr19_37894562_37894658	chr19	37894562	37894658	15	73.355	61.8154	11.5397	0.0147673	9_Het	CGI
chr19_52932429_52932471	chr19	52932429	52932471	10	75.3022	61.6209	13.6813	0.00160452	9_Het
chr21_10990081_10990138	chr21	10990081	10990138	10	68.5729	57.7927	10.7802	0.00062661	9_Het	CGI
chr22_17001256_17001486	chr22	17001256	17001486	35	58.1267	42.4444	15.6822	0.0129014	9_Het	CGI
chr22_17001586_17001693	chr22	17001586	17001693	10	53.8784	34.9347	18.9437	0.00062661	9_Het	CGI
chr22_17001693_17001739	chr22	17001693	17001739	10	59.4382	45.4143	14.0239	0.00327523	9_Het	CGI
chr2_213697661_213697759	chr2	213697661	213697759	10	75.0182	64.0622	10.9559	0.00844463	9_Het	CGI
chr2_213697778_213697815	chr2	213697778	213697815	10	77.7493	60.3268	17.4225	0.000433201	9_Het	CGI
chr2_213697815_213697864	chr2	213697815	213697864	10	72.9465	60.0052	12.9413	0.00277078	9_Het	CGI
chr2_95401387_95401500	chr2	95401387	95401500	25	28.5331	8.3425	20.1906	0.00160452	9_Het	CGI
chr4_11349_11409	chr4	11349	11409	10	86.8541	76.8287	10.0254	0.000433201	9_Het
chr5_175487769_175488231	chr5	175487769	175488231	23	15.968	4.47057	11.4974	0.00160452	9_Het	CGI
chr5_175488745_175488850	chr5	175488745	175488850	21	53.3374	40.482	12.8554	0.00452322	9_Het
chr5_28927769_28928354	chr5	28927769	28928354	51	50.3123	35.2232	15.0891	0.00232535	9_Het	CGI
chr5_28928354_28928471	chr5	28928354	28928471	10	48.9222	38.0334	10.8888	0.0277445	9_Het	CGI
chr7_56297549_56297647	chr7	56297549	56297647	21	36.8445	25.2989	11.5456	0.0217654	9_Het	CGI
chr7_56355664_56355683	chr7	56355664	56355683	10	34.6352	12.8935	21.7418	0.000751417	9_Het	CGI
chr7_56515936_56516085	chr7	56515936	56516085	13	51.4137	38.7035	12.7101	0.0277445	9_Het
chr7_63249994_63250044	chr7	63249994	63250044	10	45.1389	33.5573	11.5816	0.0246162	9_Het
chr7_63250058_63250075	chr7	63250058	63250075	10	47.2975	28.4308	18.8667	0.0217654	9_Het	CGI
chr7_63250140_63250552	chr7	63250140	63250552	74	52.6813	37.1017	15.5796	0.00724775	9_Het	CGI
chr7_63250653_63250723	chr7	63250653	63250723	10	47.8131	36.4528	11.3603	0.0246162	9_Het	CGI
chr7_63250755_63250792	chr7	63250755	63250792	10	49.0011	30.1096	18.8915	0.00844463	9_Het	CGI
chr7_63497569_63497706	chr7	63497569	63497706	10	57.3396	39.4735	17.866	0.000909561	9_Het
chr7_63642028_63642051	chr7	63642028	63642051	10	78.4971	65.8966	12.6005	0.0147673	9_Het
chr7_63642355_63642426	chr7	63642355	63642426	10	53.2865	38.808	14.4785	0.016872	9_Het	CGI
chr2_114737192_114737416	chr2	114737192	114737416	17	70.3277	53.5517	16.776	0.00160452	9_Het	CGI
chr2_114737436_114737506	chr2	114737436	114737506	10	59.7366	48.4558	11.2808	0.0112432	9_Het	CGI
chr3_75772827_75772981	chr3	75772827	75772981	10	52.9302	39.2941	13.6362	0.00327523	9_Het
chr19_58629407_58629975	chr19	58629407	58629975	77	35.5117	12.8086	22.7031	0.000501174	9_Het	CGI
chr12_34260841_34261139	chr12	34260841	34261139	45	37.1755	19.5144	17.6611	0.00160452	9_Het	CGI
chr19_52954672_52954722	chr19	52954672	52954722	10	64.5618	45.1241	19.4377	0.00062661	9_Het	CGI
chr19_52954775_52954814	chr19	52954775	52954814	10	48.057	31.2237	16.8333	0.00327523	9_Het	CGI
chr5_140762644_140762726	chr5	140762644	140762726	13	39.7682	22.9657	16.8024	0.00844463	9_Het	CGI
chr10_135259652_135259773	chr10	135259652	135259773	10	68.1702	56.7963	11.3739	0.0349209	9_Het	CGI
chr19_22610599_22610980	chr19	22610599	22610980	27	24.3903	9.31826	15.072	0.00277078	9_Het
chr19_22611340_22611590	chr19	22611340	22611590	32	29.5171	16.0238	13.4933	0.00110162	9_Het
chr19_22806618_22806741	chr19	22806618	22806741	19	43.6106	29.5595	14.051	0.00620894	9_Het
chr19_22891997_22892212	chr19	22891997	22892212	13	46.7633	35.8589	10.9043	0.0481811	9_Het
chr21_10991052_10991073	chr21	10991052	10991073	13	81.5752	69.8718	11.7034	0.00062661	9_Het	CGI
chr5_140782687_140782780	chr5	140782687	140782780	21	42.8297	27.3539	15.4758	0.000433201	9_Het
chr7_57484257_57484303	chr7	57484257	57484303	10	70.2538	58.4076	11.8461	0.0112432	9_Het	CGI
chr7_63642433_63642555	chr7	63642433	63642555	30	50.2062	28.3719	21.8344	0.000751417	9_Het	CGI
chr7_63642558_63642710	chr7	63642558	63642710	41	53.1228	39.6697	13.4531	0.0147673	9_Het	CGI
chr22_17081997_17082113	chr22	17081997	17082113	34	21.1156	9.98257	11.133	0.00530606	9_Het	CGI
chr22_17082458_17082534	chr22	17082458	17082534	10	19.0617	7.51371	11.548	0.00975877	9_Het	CGI
chr22_17082541_17082800	chr22	17082541	17082800	37	24.9637	7.81144	17.1522	0.00193625	9_Het
chr22_17083477_17083501	chr22	17083477	17083501	10	23.2276	7.73853	15.4891	0.00327523	9_Het	CGI
chr22_17083505_17083544	chr22	17083505	17083544	10	16.9414	5.58269	11.3587	0.00975877	9_Het	CGI
chr10_135379212_135379253	chr10	135379212	135379253	12	51.4449	35.6657	15.7792	0.00620894	9_Het	CGI
chr18_10934_11146	chr18	10934	11146	12	78.7548	64.2711	14.4838	0.000909561	9_Het
chr19_15740011_15740073	chr19	15740011	15740073	12	29.2019	18.8689	10.3331	0.0192191	9_Het
chr19_16010461_16010577	chr19	16010461	16010577	11	41.759	22.2193	19.5398	0.00133846	9_Het
chr19_16010649_16010784	chr19	16010649	16010784	10	19.6014	7.61782	11.9836	0.000909561	9_Het
chr11_7110144_7110226	chr11	7110144	7110226	10	73.2417	62.7921	10.4496	0.0481811	9_Het	CGI
chr11_7110703_7110732	chr11	7110703	7110732	10	81.1735	69.1178	12.0557	0.000367393	9_Het	CGI
chr19_22989635_22989707	chr19	22989635	22989707	10	42.6149	29.3582	13.2567	0.0217654	9_Het
chr19_57610828_57610897	chr19	57610828	57610897	17	29.7251	10.7814	18.9438	0.00277078	9_Het	CGI
chr19_57630416_57630505	chr19	57630416	57630505	10	77.2973	63.0196	14.2777	0.000909561	9_Het	CGI
chr3_138763017_138763070	chr3	138763017	138763070	10	72.7199	57.8713	14.8486	0.00975877	9_Het	CGI
chr3_138763611_138763707	chr3	138763611	138763707	18	81.403	64.7923	16.6107	0.00062661	9_Het	CGI
chr19_16022471_16022850	chr19	16022471	16022850	38	23.1139	5.91645	17.1975	0.000909561	9_Het
chr13_109792838_109792882	chr13	109792838	109792882	10	41.4247	27.0842	14.3404	0.016872	9_Het	CGI
chr15_23807228_23807548	chr15	23807228	23807548	10	65.0694	41.3801	23.6893	0.00133846	9_Het
chr5_140165958_140166069	chr5	140165958	140166069	16	35.8841	19.0575	16.8266	0.000501174	9_Het	CGI
chr5_140167565_140167837	chr5	140167565	140167837	23	56.9397	44.661	12.2787	0.016872	9_Het	CGI
chr7_56355484_56355561	chr7	56355484	56355561	35	38.7702	15.9336	22.8366	0.00327523	9_Het
chr19_52452336_52452532	chr19	52452336	52452532	16	32.6094	18.1407	14.4687	0.0038584	9_Het	CGI
chr2_10747_10807	chr2	10747	10807	11	75.2406	62.7961	12.4444	0.000433201	9_Het
chr5_140615827_140615867	chr5	140615827	140615867	10	51.3077	38.9558	12.3519	0.0112432	9_Het	CGI
chr10_135273204_135273442	chr10	135273204	135273442	40	66.3174	55.2504	11.067	0.00452322	9_Het	CGI
chr5_140615741_140615806	chr5	140615741	140615806	15	55.7069	35.0728	20.6341	0.000909561	9_Het	CGI
chr19_22398263_22398551	chr19	22398263	22398551	13	25.6983	12.411	13.2873	0.00062661	9_Het
chr19_37550054_37550127	chr19	37550054	37550127	10	65.436	50.3219	15.1141	0.00620894	9_Het
chr6_170452345_170452468	chr6	170452345	170452468	15	86.4009	73.7551	12.6458	0.00975877	9_Het	CGI
chr1_248100404_248100473	chr1	248100404	248100473	13	34.635	19.8963	14.7387	0.00232535	9_Het	CGI
chr22_17090472_17091059	chr22	17090472	17091059	52	16.6755	6.03953	10.636	0.00193625	9_Het	CGI
chr19_23185647_23186156	chr19	23185647	23186156	22	29.7345	14.4423	15.2922	0.000367393	9_Het
chr19_9473667_9473869	chr19	9473667	9473869	22	22.1095	7.92228	14.1872	0.000751417	9_Het	CGI
chr2_91936950_91936968	chr2	91936950	91936968	10	47.0838	34.4903	12.5935	0.0217654	9_Het	CGI
chr20_30071987_30072145	chr20	30071987	30072145	36	70.7344	56.1762	14.5582	0.00530606	9_Het	CGI
chr19_22989947_22990531	chr19	22989947	22990531	62	35.5896	17.4121	18.1775	0.000433201	9_Het
chr9_140248343_140248703	chr9	140248343	140248703	36	84.676	70.1779	14.4982	0.000433201	9_Het
chr18_73506_73592	chr18	73506	73592	11	46.7667	32.8703	13.8964	0.0349209	9_Het
chr19_58728389_58728790	chr19	58728389	58728790	54	69.1738	52.9083	16.2655	0.000909561	9_Het
chr18_14999268_14999938	chr18	14999268	14999938	126	56.3294	33.7565	22.5729	0.00110162	9_Het	CGI
chr18_14999938_15000026	chr18	14999938	15000026	10	49.8227	36.3804	13.4423	0.0246162	9_Het	CGI
chr18_15000045_15000096	chr18	15000045	15000096	10	59.4512	47.1771	12.2742	0.0432656	9_Het	CGI
chr1_2928345_2928543	chr1	2928345	2928543	12	69.0032	57.7407	11.2625	0.016872	9_Het
chr10_135278769_135279093	chr10	135278769	135279093	63	56.7547	41.0033	15.7514	0.00110162	9_Het	CGI
chr10_135436317_135436477	chr10	135436317	135436477	31	51.1254	38.5915	12.5339	0.000909561	9_Het	CGI
chr10_135343247_135343299	chr10	135343247	135343299	10	32.6132	21.7537	10.8595	0.0388412	9_Het
chr19_57618160_57618411	chr19	57618160	57618411	28	28.7972	8.19536	20.6018	0.000367393	9_Het	CGI
chr3_13974608_13974673	chr3	13974608	13974673	14	32.2951	19.004	13.2911	0.00724775	9_Het	CGI
chr16_50707378_50707539	chr16	50707378	50707539	26	86.7083	73.5586	13.1496	0.00062661	9_Het	CGI
chr1_249239097_249239163	chr1	249239097	249239163	25	81.7221	71.6449	10.0772	0.00062661	9_Het
chr5_140595313_140595428	chr5	140595313	140595428	22	62.8412	45.7166	17.1246	0.00110162	9_Het	CGI
chr5_42924448_42924576	chr5	42924448	42924576	17	82.636	65.5981	17.0379	0.000367393	9_Het	CGI
chr1_4713959_4714041	chr1	4713959	4714041	10	29.3668	9.48287	19.884	0.000433201	10_TssBiv
chr10_100992207_100992254	chr10	100992207	100992254	10	17.9138	4.78392	13.1299	0.000501174	10_TssBiv	CGI
chr10_100992418_100992797	chr10	100992418	100992797	27	17.4528	5.406	12.0468	0.000751417	10_TssBiv
chr10_100993519_100993598	chr10	100993519	100993598	17	30.8342	13.6607	17.1734	0.00062661	10_TssBiv
chr10_103043900_103044246	chr10	103043900	103044246	30	19.6331	5.78863	13.8445	0.000367393	10_TssBiv
chr10_103534419_103534546	chr10	103534419	103534546	10	25.7194	14.6661	11.0533	0.00724775	10_TssBiv
chr10_104000401_104000830	chr10	104000401	104000830	29	37.2491	19.207	18.0421	0.00530606	10_TssBiv	CGI
chr10_104679269_104679469	chr10	104679269	104679469	16	46.9638	30.5658	16.398	0.00062661	10_TssBiv
chr10_106400309_106400374	chr10	106400309	106400374	10	14.0685	3.09897	10.9695	0.0217654	10_TssBiv	CGI
chr10_106400666_106401030	chr10	106400666	106401030	10	16.0155	5.12794	10.8875	0.00193625	10_TssBiv	CGI
chr10_106401076_106401483	chr10	106401076	106401483	54	22.4436	6.14436	16.2992	0.00193625	10_TssBiv	CGI
chr10_106401612_106401712	chr10	106401612	106401712	10	19.6364	4.67028	14.9662	0.000501174	10_TssBiv	CGI
chr10_106402179_106402281	chr10	106402179	106402281	17	19.0381	4.02761	15.0105	0.000433201	10_TssBiv	CGI
chr10_106402653_106402695	chr10	106402653	106402695	10	18.7609	7.94141	10.8195	0.00724775	10_TssBiv	CGI
chr10_118030706_118031327	chr10	118030706	118031327	77	22.0753	5.52427	16.5511	0.000433201	10_TssBiv
chr10_118891070_118891200	chr10	118891070	118891200	26	20.0627	8.10514	11.9576	0.00530606	10_TssBiv
chr10_119301331_119301671	chr10	119301331	119301671	13	21.2438	6.32852	14.9153	0.00062661	10_TssBiv	CGI
chr10_119303295_119303332	chr10	119303295	119303332	10	22.4612	9.19687	13.2643	0.0147673	10_TssBiv	CGI
chr10_124896518_124896793	chr10	124896518	124896793	36	20.2398	6.8709	13.3689	0.00327523	10_TssBiv	CGI
chr10_124908272_124908427	chr10	124908272	124908427	17	19.2456	7.60424	11.6414	0.00232535	10_TssBiv	CGI
chr10_124909115_124909194	chr10	124909115	124909194	10	29.6006	12.4652	17.1354	0.00193625	10_TssBiv	CGI
chr10_124909545_124909682	chr10	124909545	124909682	24	18.9407	5.94322	12.9975	0.00620894	10_TssBiv	CGI
chr10_126135815_126135922	chr10	126135815	126135922	25	31.7979	10.58	21.218	0.000367393	10_TssBiv	CGI
chr10_126135943_126135994	chr10	126135943	126135994	10	16.6964	3.84784	12.8486	0.0147673	10_TssBiv	CGI
chr10_126136007_126136064	chr10	126136007	126136064	10	24.7992	8.40765	16.3916	0.00327523	10_TssBiv	CGI
chr10_126136340_126136376	chr10	126136340	126136376	10	16.5687	3.33166	13.2371	0.0192191	10_TssBiv	CGI
chr10_126136437_126136471	chr10	126136437	126136471	10	15.8511	3.60422	12.2468	0.0432656	10_TssBiv	CGI
chr10_126136605_126136697	chr10	126136605	126136697	10	14.6533	3.72935	10.924	0.0432656	10_TssBiv	CGI
chr10_129534343_129534501	chr10	129534343	129534501	10	17.6916	6.42379	11.2678	0.000751417	10_TssBiv
chr10_129534501_129534617	chr10	129534501	129534617	10	22.78	10.6197	12.1603	0.000751417	10_TssBiv	CGI
chr10_129534806_129534994	chr10	129534806	129534994	24	18.8966	5.62738	13.2692	0.00160452	10_TssBiv	CGI
chr10_129535453_129535741	chr10	129535453	129535741	54	17.0002	5.25071	11.7495	0.000367393	10_TssBiv	CGI
chr10_130085152_130085219	chr10	130085152	130085219	10	20.5648	3.87875	16.6861	0.00232535	10_TssBiv
chr10_131757259_131757313	chr10	131757259	131757313	10	20.2327	8.59175	11.641	0.00277078	10_TssBiv	CGI
chr10_131757495_131757537	chr10	131757495	131757537	10	23.8338	10.9788	12.855	0.00160452	10_TssBiv	CGI
chr10_131757846_131758209	chr10	131757846	131758209	67	20.1986	8.46274	11.7359	0.00133846	10_TssBiv	CGI
chr10_131763432_131763486	chr10	131763432	131763486	10	30.8451	20.6026	10.2426	0.0481811	10_TssBiv	CGI
chr10_131763537_131763550	chr10	131763537	131763550	12	26.2289	8.78322	17.4457	0.00110162	10_TssBiv	CGI
chr10_15761443_15761490	chr10	15761443	15761490	10	17.3181	4.9779	12.3402	0.00232535	10_TssBiv	CGI
chr10_16562038_16562312	chr10	16562038	16562312	44	18.4933	6.19929	12.294	0.000751417	10_TssBiv	CGI
chr10_22634601_22634855	chr10	22634601	22634855	43	38.0223	15.6269	22.3954	0.00062661	10_TssBiv	CGI
chr10_22765153_22765477	chr10	22765153	22765477	60	21.5967	5.62551	15.9712	0.0038584	10_TssBiv	CGI
chr10_22765913_22766054	chr10	22765913	22766054	10	59.1186	38.7796	20.3391	0.000433201	10_TssBiv	CGI
chr10_22766142_22766203	chr10	22766142	22766203	10	59.3221	39.1328	20.1892	0.00232535	10_TssBiv	CGI
chr10_22766371_22766420	chr10	22766371	22766420	10	48.537	34.2439	14.293	0.0038584	10_TssBiv	CGI
chr10_22766420_22766658	chr10	22766420	22766658	37	64.2586	39.2184	25.0402	0.000367393	10_TssBiv	CGI
chr10_22766667_22766870	chr10	22766667	22766870	27	72.4233	57.5667	14.8566	0.000751417	10_TssBiv	CGI
chr10_23462423_23462808	chr10	23462423	23462808	35	16.6331	4.80195	11.8311	0.00110162	10_TssBiv	CGI
chr10_23462815_23462839	chr10	23462815	23462839	10	27.233	8.53505	18.698	0.000367393	10_TssBiv	CGI
chr10_23463052_23463095	chr10	23463052	23463095	10	27.1596	10.5484	16.6112	0.00277078	10_TssBiv	CGI
chr10_23480813_23480981	chr10	23480813	23480981	39	15.3577	4.45001	10.9077	0.00062661	10_TssBiv	CGI
chr10_23481274_23481297	chr10	23481274	23481297	10	17.7285	6.01225	11.7162	0.00327523	10_TssBiv	CGI
chr10_25464443_25465055	chr10	25464443	25465055	53	22.2299	8.1045	14.1253	0.000367393	10_TssBiv	CGI
chr10_26506352_26506944	chr10	26506352	26506944	68	16.0458	5.50739	10.5384	0.000909561	10_TssBiv	CGI
chr10_28030427_28030486	chr10	28030427	28030486	11	39.0785	12.9242	26.1543	0.00110162	10_TssBiv	CGI
chr10_28034190_28034625	chr10	28034190	28034625	55	19.7369	7.44638	12.2905	0.00160452	10_TssBiv	CGI
chr10_35928850_35929105	chr10	35928850	35929105	44	25.7938	13.7754	12.0185	0.00452322	10_TssBiv	CGI
chr10_50605228_50605590	chr10	50605228	50605590	17	19.0597	5.68888	13.3708	0.00133846	10_TssBiv	CGI
chr10_50818820_50818987	chr10	50818820	50818987	21	23.4923	8.36849	15.1238	0.00530606	10_TssBiv	CGI
chr10_60936757_60936971	chr10	60936757	60936971	24	30.2557	11.4077	18.848	0.00062661	10_TssBiv	CGI
chr10_60936989_60937006	chr10	60936989	60937006	10	14.8851	4.06725	10.8179	0.00232535	10_TssBiv	CGI
chr10_71329034_71329085	chr10	71329034	71329085	12	31.3236	11.9163	19.4073	0.000433201	10_TssBiv
chr10_72043396_72043531	chr10	72043396	72043531	20	27.8725	15.901	11.9716	0.00530606	10_TssBiv
chr10_72200065_72200124	chr10	72200065	72200124	10	31.3251	19.7533	11.5718	0.00160452	10_TssBiv	CGI
chr10_72200166_72200608	chr10	72200166	72200608	25	19.7867	6.83038	12.9563	0.000501174	10_TssBiv	CGI
chr10_7449795_7449905	chr10	7449795	7449905	16	27.638	12.4288	15.2092	0.00160452	10_TssBiv	CGI
chr10_77158548_77158663	chr10	77158548	77158663	10	56.983	34.9542	22.0289	0.0217654	10_TssBiv	CGI
chr10_77158704_77158881	chr10	77158704	77158881	26	52.2072	25.1885	27.0187	0.000751417	10_TssBiv	CGI
chr10_77158937_77158995	chr10	77158937	77158995	10	32.8879	15.5454	17.3424	0.00844463	10_TssBiv	CGI
chr10_77158998_77159047	chr10	77158998	77159047	10	34.8874	17.6323	17.2551	0.0246162	10_TssBiv	CGI
chr10_77159109_77159187	chr10	77159109	77159187	10	58.8724	34.0171	24.8553	0.00193625	10_TssBiv	CGI
chr10_79396127_79396549	chr10	79396127	79396549	25	19.249	8.65545	10.5935	0.0147673	10_TssBiv	CGI
chr10_8097591_8097679	chr10	8097591	8097679	22	28.2305	7.35454	20.876	0.00232535	10_TssBiv	CGI
chr10_8097703_8097858	chr10	8097703	8097858	26	21.3992	8.32956	13.0696	0.0246162	10_TssBiv	CGI
chr10_8097858_8097956	chr10	8097858	8097956	10	25.727	8.94141	16.7856	0.00193625	10_TssBiv	CGI
chr10_8097971_8098213	chr10	8097971	8098213	27	24.4259	13.539	10.8869	0.0481811	10_TssBiv	CGI
chr10_94820256_94820290	chr10	94820256	94820290	10	56.5415	44.0692	12.4723	0.0277445	10_TssBiv	CGI
chr10_94820331_94820371	chr10	94820331	94820371	10	47.5762	32.6071	14.9691	0.0277445	10_TssBiv	CGI
chr11_115530097_115530176	chr11	115530097	115530176	14	18.8127	7.77346	11.0392	0.0246162	10_TssBiv	CGI
chr11_116451214_116451241	chr11	116451214	116451241	10	16.6126	5.78026	10.8324	0.00110162	10_TssBiv	CGI
chr11_116451276_116451336	chr11	116451276	116451336	16	16.6475	5.13675	11.5107	0.00110162	10_TssBiv	CGI
chr11_122850115_122850209	chr11	122850115	122850209	13	24.113	11.1389	12.9741	0.000909561	10_TssBiv
chr11_123229304_123229578	chr11	123229304	123229578	20	17.7345	5.35407	12.3804	0.00133846	10_TssBiv
chr11_124629252_124629785	chr11	124629252	124629785	23	28.1998	11.8012	16.3986	0.00277078	10_TssBiv
chr11_125774381_125774493	chr11	125774381	125774493	28	22.5257	10.2281	12.2975	0.00452322	10_TssBiv	CGI
chr11_129242596_129242689	chr11	129242596	129242689	22	28.7382	11.4429	17.2953	0.00062661	10_TssBiv
chr11_129243208_129243432	chr11	129243208	129243432	51	20.1209	5.03318	15.0877	0.016872	10_TssBiv	CGI
chr11_17497510_17497566	chr11	17497510	17497566	13	26.2652	9.35172	16.9135	0.00062661	10_TssBiv	CGI
chr11_20177844_20178097	chr11	20177844	20178097	44	25.0277	7.54891	17.4788	0.000501174	10_TssBiv	CGI
chr11_20622777_20622980	chr11	20622777	20622980	46	22.049	6.72217	15.3268	0.000433201	10_TssBiv	CGI
chr11_20623097_20623235	chr11	20623097	20623235	10	17.8469	6.41686	11.43	0.00277078	10_TssBiv	CGI
chr11_30039112_30039172	chr11	30039112	30039172	10	36.8433	24.4001	12.4433	0.00620894	10_TssBiv
chr11_31820318_31820490	chr11	31820318	31820490	23	24.3912	7.66665	16.7246	0.000433201	10_TssBiv	CGI
chr11_31826728_31827114	chr11	31826728	31827114	47	31.2354	12.402	18.8334	0.00062661	10_TssBiv
chr11_31839253_31839629	chr11	31839253	31839629	37	19.3271	8.96514	10.362	0.00975877	10_TssBiv
chr11_31841964_31842208	chr11	31841964	31842208	24	28.0421	13.1281	14.914	0.0217654	10_TssBiv
chr11_31847285_31848123	chr11	31847285	31848123	64	23.4354	11.4506	11.9848	0.00110162	10_TssBiv
chr11_31848595_31848723	chr11	31848595	31848723	12	26.8556	6.39507	20.4605	0.00133846	10_TssBiv	CGI
chr11_32448261_32448294	chr11	32448261	32448294	10	37.4779	13.9787	23.4992	0.00193625	10_TssBiv	CGI
chr11_32448320_32448599	chr11	32448320	32448599	22	22.3181	8.71041	13.6077	0.00062661	10_TssBiv	CGI
chr11_32452180_32452642	chr11	32452180	32452642	34	42.2237	19.4527	22.771	0.00062661	10_TssBiv	CGI
chr11_636935_637193	chr11	636935	637193	55	22.316	5.97946	16.3366	0.00133846	10_TssBiv	CGI
chr11_637652_637876	chr11	637652	637876	10	30.3014	18.2458	12.0556	0.00724775	10_TssBiv	CGI
chr11_64058808_64058879	chr11	64058808	64058879	10	27.3015	16.2783	11.0232	0.00530606	10_TssBiv	CGI
chr11_64410161_64410208	chr11	64410161	64410208	15	18.5402	5.62456	12.9157	0.000501174	10_TssBiv	CGI
chr11_69633712_69633798	chr11	69633712	69633798	31	18.8711	6.42185	12.4492	0.00160452	10_TssBiv	CGI
chr11_69832197_69832571	chr11	69832197	69832571	23	23.8527	8.44096	15.4118	0.00062661	10_TssBiv
chr11_71954845_71954878	chr11	71954845	71954878	10	37.9263	22.4922	15.4341	0.00620894	10_TssBiv	CGI
chr11_71955006_71955026	chr11	71955006	71955026	10	33.7455	18.4165	15.329	0.0277445	10_TssBiv	CGI
chr11_71955163_71955452	chr11	71955163	71955452	10	26.733	11.925	14.808	0.00193625	10_TssBiv	CGI
chr11_74442638_74442865	chr11	74442638	74442865	15	22.71	12.2463	10.4637	0.00975877	10_TssBiv	CGI
chr12_101111415_101111487	chr12	101111415	101111487	10	18.2269	7.2039	11.023	0.00193625	10_TssBiv	CGI
chr12_103352267_103352373	chr12	103352267	103352373	21	13.4346	2.45886	10.9757	0.00277078	10_TssBiv	CGI
chr12_108169011_108169067	chr12	108169011	108169067	12	28.5613	5.37733	23.184	0.000367393	10_TssBiv	CGI
chr12_108169295_108169566	chr12	108169295	108169566	43	18.5337	6.17022	12.3635	0.000909561	10_TssBiv	CGI
chr12_108238301_108238708	chr12	108238301	108238708	72	17.4523	7.10069	10.3516	0.00232535	10_TssBiv	CGI
chr12_113013216_113013363	chr12	113013216	113013363	22	23.376	8.48998	14.886	0.000367393	10_TssBiv	CGI
chr12_113013363_113013495	chr12	113013363	113013495	21	46.7901	22.9119	23.8782	0.000501174	10_TssBiv	CGI
chr12_113901195_113901211	chr12	113901195	113901211	10	16.8549	3.94523	12.9097	0.00327523	10_TssBiv	CGI
chr12_113901212_113901309	chr12	113901212	113901309	26	25.6771	5.64627	20.0308	0.000433201	10_TssBiv	CGI
chr12_113901336_113901417	chr12	113901336	113901417	10	15.568	4.04655	11.5215	0.00530606	10_TssBiv	CGI
chr12_113901968_113902144	chr12	113901968	113902144	21	19.978	5.68834	14.2896	0.00530606	10_TssBiv	CGI
chr12_113910169_113910286	chr12	113910169	113910286	10	20.3674	8.50141	11.866	0.00620894	10_TssBiv	CGI
chr12_113917522_113917544	chr12	113917522	113917544	10	24.8104	7.72973	17.0806	0.000909561	10_TssBiv	CGI
chr12_113917634_113917702	chr12	113917634	113917702	10	22.1944	10.5566	11.6378	0.0129014	10_TssBiv	CGI
chr12_113917799_113918094	chr12	113917799	113918094	10	20.0296	9.58498	10.4446	0.00193625	10_TssBiv	CGI
chr12_115109451_115110086	chr12	115109451	115110086	44	34.4944	12.0746	22.4198	0.00160452	10_TssBiv
chr12_117798676_117798750	chr12	117798676	117798750	10	15.3663	5.25129	10.115	0.0147673	10_TssBiv	CGI
chr12_117799298_117799324	chr12	117799298	117799324	10	16.8943	4.98109	11.9132	0.00232535	10_TssBiv	CGI
chr12_120031910_120031945	chr12	120031910	120031945	10	22.1013	7.89902	14.2023	0.00110162	10_TssBiv	CGI
chr12_127210815_127211396	chr12	127210815	127211396	58	22.8428	9.16387	13.6789	0.000433201	10_TssBiv	CGI
chr12_127211420_127211443	chr12	127211420	127211443	10	36.4694	12.7911	23.6783	0.000433201	10_TssBiv	CGI
chr12_128751410_128751461	chr12	128751410	128751461	10	20.658	7.15032	13.5076	0.00452322	10_TssBiv	CGI
chr12_128751573_128751617	chr12	128751573	128751617	10	23.2272	6.44041	16.7868	0.00160452	10_TssBiv	CGI
chr12_133195084_133195167	chr12	133195084	133195167	10	20.8816	9.47491	11.4067	0.00975877	10_TssBiv	CGI
chr12_22486860_22487145	chr12	22486860	22487145	26	15.3574	3.845	11.5124	0.00452322	10_TssBiv	CGI
chr12_43944857_43944978	chr12	43944857	43944978	19	27.4488	9.7213	17.7275	0.00110162	10_TssBiv	CGI
chr12_4918684_4918900	chr12	4918684	4918900	30	16.6674	4.67823	11.9892	0.00327523	10_TssBiv	CGI
chr12_4919386_4919679	chr12	4919386	4919679	36	35.2243	17.2449	17.9794	0.000367393	10_TssBiv
chr12_49735770_49735844	chr12	49735770	49735844	18	30.6774	16.5872	14.0903	0.00975877	10_TssBiv	CGI
chr12_52401474_52401634	chr12	52401474	52401634	28	23.5768	8.25007	15.3268	0.00327523	10_TssBiv	CGI
chr12_5542860_5542931	chr12	5542860	5542931	14	14.3615	4.0334	10.3281	0.00724775	10_TssBiv	CGI
chr12_58025723_58025816	chr12	58025723	58025816	16	20.175	7.1229	13.0521	0.00975877	10_TssBiv	CGI
chr12_58130942_58131278	chr12	58130942	58131278	25	44.3625	33.3936	10.9689	0.0349209	10_TssBiv	CGI
chr12_62584861_62585101	chr12	62584861	62585101	31	19.3667	4.87858	14.4881	0.000751417	10_TssBiv	CGI
chr12_63544383_63544956	chr12	63544383	63544956	82	20.0095	7.3767	12.6328	0.00277078	10_TssBiv	CGI
chr12_81101945_81102517	chr12	81101945	81102517	27	30.0724	17.6978	12.3746	0.0192191	10_TssBiv
chr12_85672324_85672521	chr12	85672324	85672521	10	52.7016	41.8884	10.8132	0.0147673	10_TssBiv
chr13_100608223_100608371	chr13	100608223	100608371	24	21.114	5.39831	15.7157	0.00062661	10_TssBiv	CGI
chr13_102568554_102568663	chr13	102568554	102568663	24	19.1474	5.56374	13.5837	0.00193625	10_TssBiv	CGI
chr13_102568774_102568908	chr13	102568774	102568908	10	14.7768	4.1312	10.6456	0.00327523	10_TssBiv	CGI
chr13_102569055_102569167	chr13	102569055	102569167	10	16.42	4.1809	12.2391	0.00232535	10_TssBiv	CGI
chr13_102569181_102569213	chr13	102569181	102569213	10	21.2796	7.05332	14.2262	0.00110162	10_TssBiv	CGI
chr13_109147894_109147933	chr13	109147894	109147933	10	14.1651	3.19533	10.9698	0.0129014	10_TssBiv	CGI
chr13_109147935_109147980	chr13	109147935	109147980	10	12.8709	2.20884	10.6621	0.000751417	10_TssBiv	CGI
chr13_109148041_109148300	chr13	109148041	109148300	55	14.9129	4.3295	10.5834	0.0112432	10_TssBiv	CGI
chr13_109148300_109148324	chr13	109148300	109148324	10	20.8786	7.75346	13.1251	0.0112432	10_TssBiv	CGI
chr13_109148336_109148378	chr13	109148336	109148378	10	16.4304	5.9904	10.44	0.0217654	10_TssBiv	CGI
chr13_109148893_109148956	chr13	109148893	109148956	11	18.5593	4.39033	14.169	0.00133846	10_TssBiv	CGI
chr13_112711252_112711376	chr13	112711252	112711376	18	18.447	5.59031	12.8567	0.00133846	10_TssBiv	CGI
chr13_112721898_112721997	chr13	112721898	112721997	10	35.2952	13.16	22.1353	0.000433201	10_TssBiv	CGI
chr13_112722006_112722552	chr13	112722006	112722552	98	17.9854	7.26633	10.7191	0.0038584	10_TssBiv	CGI
chr13_112722564_112722580	chr13	112722564	112722580	10	32.1663	11.4098	20.7565	0.00133846	10_TssBiv	CGI
chr13_112758777_112759287	chr13	112758777	112759287	68	32.6136	8.82494	23.7887	0.000367393	10_TssBiv	CGI
chr13_112759765_112760032	chr13	112759765	112760032	23	18.5082	6.89488	11.6133	0.00193625	10_TssBiv	CGI
chr13_25321000_25321113	chr13	25321000	25321113	11	13.4823	3.44113	10.0412	0.0038584	10_TssBiv	CGI
chr13_28542969_28543206	chr13	28542969	28543206	44	14.4462	4.16532	10.2809	0.00160452	10_TssBiv	CGI
chr13_36049660_36050267	chr13	36049660	36050267	31	30.8433	18.0517	12.7916	0.00530606	10_TssBiv
chr13_36052553_36052736	chr13	36052553	36052736	24	39.4575	26.4552	13.0023	0.0129014	10_TssBiv	CGI
chr13_50701689_50701981	chr13	50701689	50701981	45	27.4871	16.5906	10.8964	0.016872	10_TssBiv	CGI
chr13_53422221_53422291	chr13	53422221	53422291	10	48.141	30.3035	17.8375	0.000909561	10_TssBiv	CGI
chr13_53422319_53422421	chr13	53422319	53422421	10	36.9898	15.6196	21.3702	0.000501174	10_TssBiv	CGI
chr13_58206777_58207899	chr13	58206777	58207899	56	30.4152	11.0587	19.3565	0.000909561	10_TssBiv	CGI
chr13_88329615_88329687	chr13	88329615	88329687	10	40.23	27.0924	13.1377	0.0217654	10_TssBiv	CGI
chr13_92051634_92051715	chr13	92051634	92051715	12	25.7555	12.9112	12.8443	0.00975877	10_TssBiv	CGI
chr13_95354853_95354973	chr13	95354853	95354973	12	24.3814	7.61964	16.7617	0.0038584	10_TssBiv	CGI
chr14_101193210_101193272	chr14	101193210	101193272	10	23.4908	6.23404	17.2567	0.000909561	10_TssBiv	CGI
chr14_101193294_101193309	chr14	101193294	101193309	10	12.6384	2.56044	10.078	0.00232535	10_TssBiv	CGI
chr14_101193323_101193457	chr14	101193323	101193457	19	22.0656	5.33145	16.7342	0.000367393	10_TssBiv	CGI
chr14_102031482_102031513	chr14	102031482	102031513	10	15.7142	5.24096	10.4732	0.00193625	10_TssBiv	CGI
chr14_102247535_102248201	chr14	102247535	102248201	76	13.1312	2.59832	10.5328	0.00327523	10_TssBiv
chr14_103686722_103686867	chr14	103686722	103686867	10	38.5138	20.8649	17.6489	0.00110162	10_TssBiv	CGI
chr14_24045520_24045570	chr14	24045520	24045570	10	19.1485	8.88687	10.2617	0.0277445	10_TssBiv	CGI
chr14_24045573_24045615	chr14	24045573	24045615	10	21.1065	7.19643	13.9101	0.000367393	10_TssBiv	CGI
chr14_24045620_24045673	chr14	24045620	24045673	10	18.6376	7.63905	10.9985	0.00277078	10_TssBiv	CGI
chr14_24803835_24804353	chr14	24803835	24804353	44	20.2347	5.08199	15.1527	0.00062661	10_TssBiv	CGI
chr14_24808422_24808568	chr14	24808422	24808568	10	54.0718	40.9375	13.1343	0.0038584	10_TssBiv
chr14_29237021_29237110	chr14	29237021	29237110	10	25.2916	14.0696	11.2219	0.0217654	10_TssBiv	CGI
chr14_29237173_29237582	chr14	29237173	29237582	53	32.1431	14.8821	17.261	0.00110162	10_TssBiv	CGI
chr14_37136018_37136312	chr14	37136018	37136312	46	36.6949	12.205	24.4899	0.00160452	10_TssBiv	CGI
chr14_38724346_38725313	chr14	38724346	38725313	101	22.8658	7.30028	15.5655	0.000501174	10_TssBiv	CGI
chr14_42077369_42077489	chr14	42077369	42077489	20	18.3218	4.4335	13.8883	0.000909561	10_TssBiv
chr14_48143537_48143567	chr14	48143537	48143567	10	20.6198	7.09544	13.5243	0.00530606	10_TssBiv	CGI
chr14_48143913_48144084	chr14	48143913	48144084	22	20.9478	5.88879	15.0591	0.00277078	10_TssBiv	CGI
chr14_52734489_52734709	chr14	52734489	52734709	24	13.7034	3.06908	10.6343	0.00160452	10_TssBiv	CGI
chr14_52734738_52734993	chr14	52734738	52734993	10	17.6913	6.09096	11.6004	0.00133846	10_TssBiv	CGI
chr14_52735002_52735273	chr14	52735002	52735273	31	25.747	5.05934	20.6876	0.000367393	10_TssBiv	CGI
chr14_57261074_57262214	chr14	57261074	57262214	84	34.8121	8.65938	26.1527	0.000367393	10_TssBiv
chr14_57283499_57284278	chr14	57283499	57284278	55	28.1478	6.91114	21.2366	0.00062661	10_TssBiv
chr14_58332519_58332620	chr14	58332519	58332620	24	19.8786	7.89516	11.9834	0.00232535	10_TssBiv	CGI
chr14_58332750_58332785	chr14	58332750	58332785	10	19.267	7.65162	11.6153	0.00724775	10_TssBiv	CGI
chr14_60977713_60977895	chr14	60977713	60977895	27	31.1083	11.3887	19.7196	0.000501174	10_TssBiv	CGI
chr14_74706426_74706730	chr14	74706426	74706730	27	27.3742	11.1312	16.243	0.000909561	10_TssBiv	CGI
chr14_74706749_74707216	chr14	74706749	74707216	62	22.7848	11.0145	11.7703	0.000909561	10_TssBiv	CGI
chr14_74707216_74707260	chr14	74707216	74707260	10	17.515	4.68052	12.8345	0.000909561	10_TssBiv	CGI
chr14_74707573_74707621	chr14	74707573	74707621	10	24.0338	7.23516	16.7986	0.00193625	10_TssBiv	CGI
chr14_75078310_75078330	chr14	75078310	75078330	10	21.3843	9.48325	11.901	0.0147673	10_TssBiv	CGI
chr14_92790232_92790475	chr14	92790232	92790475	18	22.8981	8.8097	14.0884	0.000909561	10_TssBiv	CGI
chr14_94253958_94254176	chr14	94253958	94254176	32	34.1054	14.9759	19.1295	0.000909561	10_TssBiv	CGI
chr14_97499664_97499857	chr14	97499664	97499857	47	21.4159	5.97093	15.445	0.00062661	10_TssBiv	CGI
chr15_101420456_101420901	chr15	101420456	101420901	32	19.5623	9.29456	10.2677	0.0388412	10_TssBiv	CGI
chr15_101513424_101513473	chr15	101513424	101513473	10	28.5067	14.3206	14.1861	0.0217654	10_TssBiv	CGI
chr15_101513483_101513544	chr15	101513483	101513544	10	30.3261	17.6656	12.6605	0.0129014	10_TssBiv	CGI
chr15_26107740_26107783	chr15	26107740	26107783	10	14.6156	2.35618	12.2594	0.0038584	10_TssBiv	CGI
chr15_27113362_27113413	chr15	27113362	27113413	10	35.1394	11.3705	23.769	0.000367393	10_TssBiv	CGI
chr15_27113413_27113478	chr15	27113413	27113478	10	34.1269	9.29715	24.8298	0.000367393	10_TssBiv	CGI
chr15_33009762_33009812	chr15	33009762	33009812	10	22.9293	10.6617	12.2676	0.016872	10_TssBiv	CGI
chr15_33010300_33010770	chr15	33010300	33010770	56	22.0046	8.39335	13.6112	0.00193625	10_TssBiv	CGI
chr15_33011440_33011488	chr15	33011440	33011488	10	19.7236	4.59253	15.1311	0.0246162	10_TssBiv	CGI
chr15_35046601_35046691	chr15	35046601	35046691	10	21.2932	8.48417	12.809	0.00133846	10_TssBiv	CGI
chr15_37172589_37172924	chr15	37172589	37172924	42	47.4731	28.7579	18.7152	0.000501174	10_TssBiv	CGI
chr15_37172941_37173018	chr15	37172941	37173018	10	35.2281	23.7036	11.5244	0.0277445	10_TssBiv	CGI
chr15_37390151_37390413	chr15	37390151	37390413	55	23.6734	8.3368	15.3366	0.00160452	10_TssBiv
chr15_41788109_41788350	chr15	41788109	41788350	36	40.284	28.0478	12.2363	0.00844463	10_TssBiv	CGI
chr15_41795108_41795517	chr15	41795108	41795517	47	31.2113	17.393	13.8182	0.00327523	10_TssBiv
chr15_45427380_45427577	chr15	45427380	45427577	13	32.4837	15.3118	17.1719	0.0192191	10_TssBiv	CGI
chr15_51385894_51385940	chr15	51385894	51385940	10	25.5118	14.7044	10.8074	0.00844463	10_TssBiv	CGI
chr15_53076793_53077407	chr15	53076793	53077407	46	20.4101	6.08217	14.3279	0.000367393	10_TssBiv	CGI
chr15_73659786_73659888	chr15	73659786	73659888	10	19.127	7.99876	11.1282	0.00452322	10_TssBiv
chr15_83952413_83952454	chr15	83952413	83952454	10	12.7358	2.50709	10.2287	0.000751417	10_TssBiv	CGI
chr15_90357584_90357644	chr15	90357584	90357644	15	24.7299	11.1997	13.5302	0.00620894	10_TssBiv	CGI
chr16_22826397_22826447	chr16	22826397	22826447	10	35.3346	20.4556	14.879	0.00277078	10_TssBiv	CGI
chr16_31580070_31580344	chr16	31580070	31580344	35	30.5862	14.4096	16.1766	0.000751417	10_TssBiv
chr16_49313337_49313449	chr16	49313337	49313449	10	20.0697	5.85571	14.214	0.00062661	10_TssBiv
chr16_54323361_54323535	chr16	54323361	54323535	17	38.5351	18.2943	20.2408	0.00232535	10_TssBiv	CGI
chr16_54324236_54324471	chr16	54324236	54324471	44	42.2182	25.2782	16.9399	0.00724775	10_TssBiv	CGI
chr16_54325413_54325473	chr16	54325413	54325473	10	50.5243	29.9073	20.617	0.00193625	10_TssBiv	CGI
chr16_54966347_54966405	chr16	54966347	54966405	10	22.8571	10.1201	12.737	0.00724775	10_TssBiv	CGI
chr16_54967169_54967293	chr16	54967169	54967293	10	23.577	12.9856	10.5914	0.0311557	10_TssBiv	CGI
chr16_54971587_54971791	chr16	54971587	54971791	27	25.9139	8.57442	17.3395	0.00232535	10_TssBiv	CGI
chr16_55362855_55363059	chr16	55362855	55363059	23	39.5969	23.5853	16.0117	0.00277078	10_TssBiv	CGI
chr16_55365118_55365448	chr16	55365118	55365448	33	34.4513	18.618	15.8333	0.00620894	10_TssBiv	CGI
chr16_55690377_55690579	chr16	55690377	55690579	26	21.9514	7.58326	14.3681	0.00133846	10_TssBiv	CGI
chr16_56651039_56651205	chr16	56651039	56651205	18	18.8575	7.39372	11.4637	0.00277078	10_TssBiv	CGI
chr16_56696747_56697016	chr16	56696747	56697016	18	29.0838	7.18438	21.8995	0.00062661	10_TssBiv
chr16_6069537_6069579	chr16	6069537	6069579	10	18.433	6.18564	12.2474	0.000751417	10_TssBiv	CGI
chr16_67199591_67199882	chr16	67199591	67199882	31	40.0594	21.0972	18.9622	0.00844463	10_TssBiv	CGI
chr16_85932426_85932503	chr16	85932426	85932503	10	14.3393	2.23649	12.1028	0.00620894	10_TssBiv	CGI
chr16_86320786_86320918	chr16	86320786	86320918	12	19.0116	4.95025	14.0614	0.000909561	10_TssBiv	CGI
chr16_86544523_86544593	chr16	86544523	86544593	10	15.5398	4.59646	10.9434	0.00844463	10_TssBiv	CGI
chr16_86612351_86612676	chr16	86612351	86612676	42	19.0154	7.25222	11.7632	0.00110162	10_TssBiv	CGI
chr16_86612806_86612832	chr16	86612806	86612832	10	23.974	5.05544	18.9185	0.000751417	10_TssBiv	CGI
chr16_86612838_86612883	chr16	86612838	86612883	10	17.8084	4.39676	13.4117	0.000367393	10_TssBiv	CGI
chr16_86612934_86613031	chr16	86612934	86613031	26	20.6815	6.63447	14.047	0.000909561	10_TssBiv	CGI
chr16_89006935_89007055	chr16	89006935	89007055	10	18.7211	8.7077	10.0134	0.0192191	10_TssBiv	CGI
chr16_89642848_89643145	chr16	89642848	89643145	72	49.8798	28.7699	21.1099	0.000367393	10_TssBiv	CGI
chr17_10101111_10101146	chr17	10101111	10101146	10	19.666	7.85639	11.8096	0.00133846	10_TssBiv	CGI
chr17_11145270_11145565	chr17	11145270	11145565	33	39.0369	22.412	16.625	0.000367393	10_TssBiv
chr17_14201922_14201941	chr17	14201922	14201941	12	56.8292	38.059	18.7703	0.00133846	10_TssBiv	CGI
chr17_15849403_15849468	chr17	15849403	15849468	12	30.4489	15.6017	14.8471	0.00193625	10_TssBiv	CGI
chr17_17627448_17627542	chr17	17627448	17627542	15	15.7704	0.944943	14.8255	0.00232535	10_TssBiv	CGI
chr17_33776441_33776809	chr17	33776441	33776809	33	39.9541	25.6204	14.3337	0.016872	10_TssBiv
chr17_34997948_34998043	chr17	34997948	34998043	14	23.1466	7.83777	15.3088	0.000909561	10_TssBiv	CGI
chr17_35291771_35292442	chr17	35291771	35292442	87	19.6261	7.43758	12.1885	0.000909561	10_TssBiv
chr17_35299444_35299561	chr17	35299444	35299561	19	25.1551	6.27383	18.8813	0.000751417	10_TssBiv	CGI
chr17_35300590_35300841	chr17	35300590	35300841	37	31.305	17.1973	14.1077	0.00062661	10_TssBiv	CGI
chr17_37321564_37321788	chr17	37321564	37321788	19	29.9634	4.85392	25.1095	0.00327523	10_TssBiv	CGI
chr17_38498843_38499277	chr17	38498843	38499277	16	20.6514	8.36083	12.2905	0.00844463	10_TssBiv
chr17_42636123_42636356	chr17	42636123	42636356	24	52.1343	33.596	18.5383	0.000501174	10_TssBiv	CGI
chr17_42734441_42734545	chr17	42734441	42734545	18	24.7697	12.5697	12.2001	0.00620894	10_TssBiv	CGI
chr17_43974609_43974743	chr17	43974609	43974743	12	19.7465	7.225	12.5215	0.00232535	10_TssBiv	CGI
chr17_44896923_44896989	chr17	44896923	44896989	10	29.3166	11.4523	17.8643	0.0038584	10_TssBiv	CGI
chr17_44896989_44897315	chr17	44896989	44897315	10	35.3846	21.6757	13.7089	0.0147673	10_TssBiv
chr17_50235812_50235878	chr17	50235812	50235878	14	17.1327	6.80229	10.3304	0.00530606	10_TssBiv	CGI
chr17_58216613_58216736	chr17	58216613	58216736	10	35.2211	17.1413	18.0798	0.00110162	10_TssBiv
chr17_58227364_58227487	chr17	58227364	58227487	18	17.7301	6.85352	10.8766	0.0277445	10_TssBiv	CGI
chr17_59528814_59529509	chr17	59528814	59529509	62	25.1625	6.99982	18.1627	0.000909561	10_TssBiv
chr17_59529527_59529876	chr17	59529527	59529876	56	21.4422	6.78786	14.6543	0.00232535	10_TssBiv	CGI
chr17_70112932_70113098	chr17	70112932	70113098	14	34.1777	12.7735	21.4042	0.00160452	10_TssBiv	CGI
chr17_70113571_70113764	chr17	70113571	70113764	10	24.8944	9.49133	15.403	0.0246162	10_TssBiv	CGI
chr17_70119514_70119910	chr17	70119514	70119910	30	52.1942	35.6161	16.5782	0.00193625	10_TssBiv	CGI
chr17_74070516_74070562	chr17	74070516	74070562	21	27.0021	11.9071	15.095	0.00232535	10_TssBiv	CGI
chr17_7758191_7758971	chr17	7758191	7758971	53	70.7318	53.44	17.2918	0.00844463	10_TssBiv
chr17_7906293_7906353	chr17	7906293	7906353	10	25.8	11.1493	14.6507	0.000909561	10_TssBiv	CGI
chr17_79316602_79316634	chr17	79316602	79316634	10	17.4857	5.99564	11.4901	0.0311557	10_TssBiv	CGI
chr18_11148649_11148738	chr18	11148649	11148738	29	30.5004	9.10492	21.3954	0.00062661	10_TssBiv	CGI
chr18_12254857_12254976	chr18	12254857	12254976	12	37.7712	19.4437	18.3275	0.00327523	10_TssBiv	CGI
chr18_13868856_13868952	chr18	13868856	13868952	12	23.5235	8.57956	14.944	0.00133846	10_TssBiv	CGI
chr18_19745471_19745618	chr18	19745471	19745618	45	30.029	14.6983	15.3308	0.00975877	10_TssBiv	CGI
chr18_19756873_19756943	chr18	19756873	19756943	18	40.022	25.2483	14.7737	0.0311557	10_TssBiv	CGI
chr18_44337910_44338148	chr18	44337910	44338148	25	22.0729	10.9903	11.0826	0.00160452	10_TssBiv
chr18_44777780_44777874	chr18	44777780	44777874	26	24.5748	8.19263	16.3822	0.000909561	10_TssBiv	CGI
chr18_44787987_44788100	chr18	44787987	44788100	10	30.2579	14.7628	15.4951	0.0038584	10_TssBiv
chr18_44788870_44789229	chr18	44788870	44789229	14	22.651	10.5552	12.0958	0.00160452	10_TssBiv
chr18_44789880_44790160	chr18	44789880	44790160	21	20.287	8.02227	12.2647	0.00452322	10_TssBiv	CGI
chr18_49868314_49868402	chr18	49868314	49868402	10	18.8881	6.70062	12.1875	0.000909561	10_TssBiv
chr18_5196361_5196727	chr18	5196361	5196727	19	28.652	10.94	17.7121	0.000367393	10_TssBiv	CGI
chr18_55095996_55096045	chr18	55095996	55096045	10	27.1626	16.2611	10.9015	0.0277445	10_TssBiv	CGI
chr18_55107738_55107947	chr18	55107738	55107947	26	25.5849	7.2916	18.2933	0.00062661	10_TssBiv	CGI
chr18_56887403_56887504	chr18	56887403	56887504	24	16.4593	6.18649	10.2728	0.00160452	10_TssBiv	CGI
chr18_56941245_56941604	chr18	56941245	56941604	36	19.6623	7.86183	11.8004	0.000367393	10_TssBiv
chr18_72916657_72917127	chr18	72916657	72917127	42	39.3393	20.8188	18.5206	0.00110162	10_TssBiv	CGI
chr18_74961677_74962287	chr18	74961677	74962287	74	16.4033	4.69951	11.7038	0.000751417	10_TssBiv	CGI
chr18_74962311_74962592	chr18	74962311	74962592	57	22.5448	5.59881	16.9459	0.000433201	10_TssBiv	CGI
chr18_74962605_74962639	chr18	74962605	74962639	10	16.6178	5.06462	11.5532	0.00620894	10_TssBiv	CGI
chr18_74963719_74963784	chr18	74963719	74963784	13	27.7764	9.37383	18.4025	0.000501174	10_TssBiv	CGI
chr18_76734334_76734362	chr18	76734334	76734362	15	16.4908	4.27112	12.2196	0.00110162	10_TssBiv	CGI
chr18_905091_905157	chr18	905091	905157	10	26.0277	9.41633	16.6113	0.00452322	10_TssBiv	CGI
chr18_905601_905694	chr18	905601	905694	18	28.4735	12.4596	16.0139	0.00327523	10_TssBiv	CGI
chr18_909065_909331	chr18	909065	909331	22	29.1848	8.84254	20.3422	0.000367393	10_TssBiv	CGI
chr19_10398214_10398297	chr19	10398214	10398297	10	27.8008	12.4729	15.3279	0.00620894	10_TssBiv	CGI
chr19_10625663_10625767	chr19	10625663	10625767	17	37.8073	21.4919	16.3154	0.00133846	10_TssBiv	CGI
chr19_2291228_2291481	chr19	2291228	2291481	45	30.2614	17.9575	12.3039	0.00724775	10_TssBiv	CGI
chr19_2291487_2291606	chr19	2291487	2291606	29	41.3668	21.8528	19.514	0.00452322	10_TssBiv	CGI
chr19_2291616_2291638	chr19	2291616	2291638	10	30.4246	19.3723	11.0523	0.0192191	10_TssBiv	CGI
chr19_2291644_2291666	chr19	2291644	2291666	10	40.9558	26.6401	14.3157	0.016872	10_TssBiv	CGI
chr19_2291666_2291694	chr19	2291666	2291694	10	40.2107	24.5253	15.6854	0.00844463	10_TssBiv	CGI
chr19_29284419_29284439	chr19	29284419	29284439	10	36.5426	16.9622	19.5804	0.00160452	10_TssBiv	CGI
chr19_29284520_29284585	chr19	29284520	29284585	10	22.139	9.00026	13.1387	0.00277078	10_TssBiv	CGI
chr19_29284615_29284653	chr19	29284615	29284653	10	21.0025	7.6103	13.3922	0.00133846	10_TssBiv	CGI
chr19_29284699_29284736	chr19	29284699	29284736	10	33.632	9.92378	23.7082	0.000367393	10_TssBiv	CGI
chr19_29284740_29284776	chr19	29284740	29284776	10	28.2336	10.3322	17.9015	0.00277078	10_TssBiv	CGI
chr19_29284801_29284906	chr19	29284801	29284906	25	40.3598	14.5295	25.8304	0.000367393	10_TssBiv	CGI
chr19_30015920_30016039	chr19	30015920	30016039	10	25.207	6.44079	18.7662	0.00530606	10_TssBiv	CGI
chr19_30016121_30016205	chr19	30016121	30016205	10	15.0409	4.54917	10.4917	0.00530606	10_TssBiv	CGI
chr19_30016935_30017006	chr19	30016935	30017006	25	18.4693	4.84795	13.6214	0.00452322	10_TssBiv	CGI
chr19_30017109_30017190	chr19	30017109	30017190	10	15.4474	5.37763	10.0697	0.00724775	10_TssBiv	CGI
chr19_30017265_30017297	chr19	30017265	30017297	10	13.5132	1.92567	11.5875	0.000751417	10_TssBiv	CGI
chr19_30017415_30017441	chr19	30017415	30017441	10	21.6944	2.67887	19.0155	0.000433201	10_TssBiv	CGI
chr19_30714503_30714564	chr19	30714503	30714564	16	19.1326	6.40366	12.729	0.00232535	10_TssBiv
chr19_30717471_30717543	chr19	30717471	30717543	18	16.2346	5.60353	10.6311	0.0038584	10_TssBiv	CGI
chr19_31842481_31842832	chr19	31842481	31842832	59	15.5158	3.16811	12.3477	0.000501174	10_TssBiv	CGI
chr19_33794793_33794890	chr19	33794793	33794890	14	15.2061	4.8593	10.3468	0.0129014	10_TssBiv	CGI
chr19_34114115_34114146	chr19	34114115	34114146	10	19.6341	7.32821	12.3059	0.0112432	10_TssBiv	CGI
chr19_35396131_35396204	chr19	35396131	35396204	18	29.6172	10.6752	18.942	0.00133846	10_TssBiv	CGI
chr19_39755132_39755195	chr19	39755132	39755195	13	30.8536	8.75497	22.0986	0.000501174	10_TssBiv	CGI
chr19_4280099_4280289	chr19	4280099	4280289	21	21.0124	7.48862	13.5238	0.000367393	10_TssBiv
chr19_47923333_47923427	chr19	47923333	47923427	10	16.1627	6.04788	10.1148	0.00232535	10_TssBiv
chr19_52222924_52223189	chr19	52222924	52223189	39	30.4576	9.79206	20.6655	0.00062661	10_TssBiv	CGI
chr1_110693796_110693844	chr1	110693796	110693844	10	22.1528	6.10696	16.0458	0.000367393	10_TssBiv	CGI
chr1_110754615_110754848	chr1	110754615	110754848	33	26.8963	14.7562	12.1401	0.00620894	10_TssBiv
chr1_116380886_116380931	chr1	116380886	116380931	10	20.5304	6.73271	13.7977	0.00530606	10_TssBiv	CGI
chr1_119542994_119543217	chr1	119542994	119543217	28	28.9752	11.1688	17.8064	0.00110162	10_TssBiv
chr1_119543294_119543357	chr1	119543294	119543357	10	23.4641	11.6534	11.8107	0.0481811	10_TssBiv	CGI
chr1_145075517_145075928	chr1	145075517	145075928	55	15.8734	5.3105	10.5629	0.0038584	10_TssBiv
chr1_148901650_148902216	chr1	148901650	148902216	35	27.3049	10.6414	16.6635	0.000751417	10_TssBiv
chr1_148902319_148902363	chr1	148902319	148902363	10	50.7061	29.4558	21.2503	0.000367393	10_TssBiv	CGI
chr1_149287075_149287203	chr1	149287075	149287203	20	26.7873	5.9038	20.8835	0.000433201	10_TssBiv	CGI
chr1_149287212_149287304	chr1	149287212	149287304	10	27.2465	13.2299	14.0166	0.000433201	10_TssBiv	CGI
chr1_156358358_156358386	chr1	156358358	156358386	10	15.4937	4.03628	11.4574	0.0311557	10_TssBiv
chr1_156611904_156612003	chr1	156611904	156612003	19	18.844	4.95428	13.8897	0.0277445	10_TssBiv	CGI
chr1_156814953_156815275	chr1	156814953	156815275	24	20.9243	10.141	10.7833	0.0129014	10_TssBiv	CGI
chr1_156863416_156863575	chr1	156863416	156863575	29	15.3998	3.27759	12.1222	0.00110162	10_TssBiv	CGI
chr1_156863582_156863644	chr1	156863582	156863644	10	36.8767	12.0078	24.8689	0.00062661	10_TssBiv	CGI
chr1_165321777_165321943	chr1	165321777	165321943	15	21.8982	6.54128	15.357	0.00530606	10_TssBiv	CGI
chr1_165325485_165325663	chr1	165325485	165325663	10	12.821	2.32956	10.4914	0.000433201	10_TssBiv	CGI
chr1_165325917_165326247	chr1	165325917	165326247	10	21.0711	7.61451	13.4566	0.000433201	10_TssBiv	CGI
chr1_16553386_16553453	chr1	16553386	16553453	10	53.0193	29.9852	23.0341	0.00133846	10_TssBiv	CGI
chr1_16553453_16553484	chr1	16553453	16553484	10	33.9513	15.9651	17.9862	0.00232535	10_TssBiv	CGI
chr1_16553484_16553836	chr1	16553484	16553836	10	22.5192	10.4365	12.0827	0.00232535	10_TssBiv
chr1_170630711_170630781	chr1	170630711	170630781	17	28.9152	12.2726	16.6426	0.0038584	10_TssBiv	CGI
chr1_175568376_175568451	chr1	175568376	175568451	12	35.3756	24.0852	11.2904	0.0349209	10_TssBiv	CGI
chr1_179544810_179544839	chr1	179544810	179544839	10	18.1771	6.46601	11.7111	0.00193625	10_TssBiv	CGI
chr1_179713111_179713176	chr1	179713111	179713176	10	17.7013	3.9568	13.7445	0.000433201	10_TssBiv	CGI
chr1_179713220_179713242	chr1	179713220	179713242	10	42.1527	13.284	28.8687	0.000367393	10_TssBiv	CGI
chr1_179713273_179713443	chr1	179713273	179713443	43	22.7329	7.64355	15.0894	0.000751417	10_TssBiv	CGI
chr1_180203490_180203856	chr1	180203490	180203856	41	20.5831	6.85296	13.7301	0.00193625	10_TssBiv	CGI
chr1_180203925_180203994	chr1	180203925	180203994	10	17.5538	4.8127	12.7411	0.00724775	10_TssBiv	CGI
chr1_180204010_180204108	chr1	180204010	180204108	10	16.1626	4.68106	11.4816	0.00530606	10_TssBiv	CGI
chr1_180204237_180204299	chr1	180204237	180204299	10	19.3494	3.95432	15.3951	0.00193625	10_TssBiv	CGI
chr1_181452971_181453052	chr1	181452971	181453052	14	20.3113	7.93435	12.377	0.00232535	10_TssBiv	CGI
chr1_18958143_18958384	chr1	18958143	18958384	35	19.9418	8.86075	11.081	0.00530606	10_TssBiv	CGI
chr1_18969679_18969824	chr1	18969679	18969824	22	14.9427	4.76959	10.1731	0.00110162	10_TssBiv	CGI
chr1_200009834_200010163	chr1	200009834	200010163	17	22.0734	7.20849	14.865	0.00327523	10_TssBiv
chr1_200010525_200010669	chr1	200010525	200010669	12	41.4134	23.5525	17.8609	0.000909561	10_TssBiv
chr1_205312747_205312844	chr1	205312747	205312844	11	17.918	6.10441	11.8136	0.000909561	10_TssBiv	CGI
chr1_208132377_208132951	chr1	208132377	208132951	88	18.7908	7.87303	10.9178	0.0481811	10_TssBiv	CGI
chr1_214153293_214153582	chr1	214153293	214153582	44	27.4623	10.3529	17.1095	0.000501174	10_TssBiv	CGI
chr1_214158898_214159034	chr1	214158898	214159034	10	26.772	4.72486	22.0471	0.00452322	10_TssBiv	CGI
chr1_217310905_217311054	chr1	217310905	217311054	16	30.6924	11.1738	19.5186	0.000501174	10_TssBiv	CGI
chr1_217313076_217313129	chr1	217313076	217313129	18	37.0409	18.6687	18.3723	0.000501174	10_TssBiv
chr1_221049960_221050753	chr1	221049960	221050753	39	34.3394	20.6495	13.6899	0.0129014	10_TssBiv
chr1_221067620_221068040	chr1	221067620	221068040	10	49.5019	35.549	13.953	0.00277078	10_TssBiv	CGI
chr1_224804407_224805156	chr1	224804407	224805156	36	21.267	8.84249	12.4245	0.00193625	10_TssBiv	CGI
chr1_228633919_228633985	chr1	228633919	228633985	12	16.7698	6.68382	10.086	0.00327523	10_TssBiv	CGI
chr1_231296612_231297078	chr1	231296612	231297078	23	35.4174	19.3103	16.1071	0.000367393	10_TssBiv	CGI
chr1_237206354_237206483	chr1	237206354	237206483	28	25.3772	6.60555	18.7716	0.000909561	10_TssBiv	CGI
chr1_240256532_240256604	chr1	240256532	240256604	10	21.0321	7.10232	13.9298	0.00530606	10_TssBiv	CGI
chr1_240256612_240256766	chr1	240256612	240256766	10	22.2594	7.32686	14.9325	0.000751417	10_TssBiv	CGI
chr1_240256791_240256970	chr1	240256791	240256970	31	32.741	12.3777	20.3633	0.000909561	10_TssBiv	CGI
chr1_24229149_24229474	chr1	24229149	24229474	83	25.9172	12.6575	13.2596	0.000751417	10_TssBiv	CGI
chr1_2980111_2980464	chr1	2980111	2980464	44	73.0329	46.8773	26.1556	0.000433201	10_TssBiv	CGI
chr1_3567350_3567694	chr1	3567350	3567694	40	29.1904	9.83331	19.3571	0.000433201	10_TssBiv	CGI
chr1_3567851_3567883	chr1	3567851	3567883	10	43.4243	25.5236	17.9007	0.00452322	10_TssBiv	CGI
chr1_46914019_46914607	chr1	46914019	46914607	28	16.7422	4.54289	12.1993	0.00133846	10_TssBiv
chr1_46951535_46951650	chr1	46951535	46951650	20	21.8053	9.2798	12.5255	0.00133846	10_TssBiv	CGI
chr1_50887079_50887176	chr1	50887079	50887176	42	29.6457	9.07675	20.5689	0.000501174	10_TssBiv	CGI
chr1_65991581_65991644	chr1	65991581	65991644	10	29.2969	10.2918	19.0051	0.00530606	10_TssBiv	CGI
chr1_66258711_66258831	chr1	66258711	66258831	15	16.4133	3.21867	13.1946	0.000433201	10_TssBiv	CGI
chr1_75596854_75596914	chr1	75596854	75596914	12	20.4426	9.35868	11.0839	0.0038584	10_TssBiv	CGI
chr1_91172142_91172211	chr1	91172142	91172211	17	20.5189	10.3104	10.2084	0.00193625	10_TssBiv	CGI
chr1_91183196_91183621	chr1	91183196	91183621	54	22.4054	10.5758	11.8296	0.0277445	10_TssBiv
chr1_91184132_91184470	chr1	91184132	91184470	10	20.7901	8.1387	12.6514	0.00133846	10_TssBiv	CGI
chr1_91192532_91192713	chr1	91192532	91192713	26	29.6309	17.4299	12.201	0.0038584	10_TssBiv	CGI
chr1_92946318_92946703	chr1	92946318	92946703	22	51.6777	31.118	20.5596	0.00530606	10_TssBiv	CGI
chr1_92946709_92946811	chr1	92946709	92946811	24	66.1875	32.1782	34.0094	0.000501174	10_TssBiv	CGI
chr20_21376796_21377608	chr20	21376796	21377608	103	25.7205	11.2119	14.5086	0.00193625	10_TssBiv	CGI
chr20_21378073_21378090	chr20	21378073	21378090	10	20.4726	6.75511	13.7175	0.00620894	10_TssBiv	CGI
chr20_21378092_21378115	chr20	21378092	21378115	10	26.6202	15.1568	11.4634	0.016872	10_TssBiv	CGI
chr20_21486528_21486702	chr20	21486528	21486702	18	19.668	8.43011	11.2379	0.00975877	10_TssBiv	CGI
chr20_21496414_21496454	chr20	21496414	21496454	16	33.0506	14.3463	18.7043	0.000909561	10_TssBiv	CGI
chr20_21502857_21503246	chr20	21502857	21503246	60	17.0036	5.54718	11.4564	0.00133846	10_TssBiv	CGI
chr20_21695274_21695343	chr20	21695274	21695343	10	22.382	6.63293	15.7491	0.00110162	10_TssBiv	CGI
chr20_23015931_23016207	chr20	23015931	23016207	62	20.4844	7.63041	12.854	0.000501174	10_TssBiv	CGI
chr20_25062101_25062227	chr20	25062101	25062227	10	23.2766	8.80389	14.4728	0.000501174	10_TssBiv	CGI
chr20_25064496_25064557	chr20	25064496	25064557	19	26.6659	12.8183	13.8476	0.00110162	10_TssBiv	CGI
chr20_2539166_2539197	chr20	2539166	2539197	10	33.5286	12.7455	20.7831	0.00160452	10_TssBiv	CGI
chr20_34188552_34188778	chr20	34188552	34188778	17	37.368	22.4835	14.8845	0.00160452	10_TssBiv
chr20_37356067_37356191	chr20	37356067	37356191	11	20.7059	3.82036	16.8855	0.000501174	10_TssBiv	CGI
chr20_39319216_39319530	chr20	39319216	39319530	47	28.8826	11.511	17.3716	0.00232535	10_TssBiv	CGI
chr20_42544647_42544953	chr20	42544647	42544953	41	13.8459	3.36064	10.4852	0.00452322	10_TssBiv	CGI
chr20_55200285_55200679	chr20	55200285	55200679	53	31.1271	8.47651	22.6506	0.000751417	10_TssBiv	CGI
chr20_55202028_55202448	chr20	55202028	55202448	47	32.3864	10.3813	22.005	0.000501174	10_TssBiv	CGI
chr20_57875317_57875385	chr20	57875317	57875385	25	19.2822	5.70978	13.5725	0.00133846	10_TssBiv	CGI
chr20_57875702_57875748	chr20	57875702	57875748	10	20.0541	8.61204	11.4421	0.00110162	10_TssBiv	CGI
chr20_61638153_61638176	chr20	61638153	61638176	10	18.6948	6.03886	12.656	0.0481811	10_TssBiv	CGI
chr20_61809026_61809075	chr20	61809026	61809075	10	17.6327	4.82829	12.8044	0.000909561	10_TssBiv	CGI
chr20_62679533_62679786	chr20	62679533	62679786	59	38.0807	25.4831	12.5976	0.00844463	10_TssBiv	CGI
chr20_9496517_9496582	chr20	9496517	9496582	18	25.6395	11.4105	14.229	0.00232535	10_TssBiv	CGI
chr21_31311419_31311485	chr21	31311419	31311485	12	28.3133	11.3131	17.0002	0.00232535	10_TssBiv	CGI
chr21_34398225_34398279	chr21	34398225	34398279	12	16.5958	6.44657	10.1493	0.00844463	10_TssBiv	CGI
chr21_34443802_34443883	chr21	34443802	34443883	16	14.6836	3.1997	11.4839	0.0112432	10_TssBiv	CGI
chr21_38065676_38065902	chr21	38065676	38065902	25	35.1946	12.8279	22.3667	0.000501174	10_TssBiv	CGI
chr21_38065918_38065941	chr21	38065918	38065941	10	54.6668	43.4296	11.2372	0.00975877	10_TssBiv	CGI
chr21_38378036_38378434	chr21	38378036	38378434	22	40.6265	24.1022	16.5243	0.00133846	10_TssBiv	CGI
chr21_46126480_46126578	chr21	46126480	46126578	10	39.4151	15.2777	24.1375	0.000751417	10_TssBiv
chr22_19136519_19136740	chr22	19136519	19136740	37	26.8217	13.0689	13.7528	0.00062661	10_TssBiv	CGI
chr22_25817402_25817498	chr22	25817402	25817498	12	18.975	5.99171	12.9833	0.0129014	10_TssBiv	CGI
chr22_46263028_46263519	chr22	46263028	46263519	80	20.4859	5.18142	15.3045	0.00110162	10_TssBiv	CGI
chr22_46367360_46367546	chr22	46367360	46367546	40	34.7137	16.3663	18.3474	0.00975877	10_TssBiv	CGI
chr2_105459152_105459577	chr2	105459152	105459577	61	29.0238	6.48372	22.54	0.000367393	10_TssBiv	CGI
chr2_105459584_105459683	chr2	105459584	105459683	31	21.4847	7.53596	13.9487	0.00062661	10_TssBiv	CGI
chr2_105459693_105460147	chr2	105459693	105460147	41	25.0364	7.42082	17.6156	0.00062661	10_TssBiv	CGI
chr2_105460250_105460300	chr2	105460250	105460300	10	21.5312	6.46349	15.0677	0.0147673	10_TssBiv	CGI
chr2_105461053_105461169	chr2	105461053	105461169	32	16.176	5.91068	10.2653	0.000909561	10_TssBiv	CGI
chr2_11052701_11052769	chr2	11052701	11052769	10	42.2182	24.0934	18.1248	0.00193625	10_TssBiv	CGI
chr2_111876563_111876727	chr2	111876563	111876727	21	37.6505	17.4052	20.2453	0.00530606	10_TssBiv	CGI
chr2_111876732_111876753	chr2	111876732	111876753	10	36.3929	22.4805	13.9124	0.0388412	10_TssBiv	CGI
chr2_111876801_111877172	chr2	111876801	111877172	55	38.9011	17.714	21.1871	0.00133846	10_TssBiv	CGI
chr2_112897974_112898137	chr2	112897974	112898137	13	43.996	29.7152	14.2808	0.00530606	10_TssBiv
chr2_114034316_114036027	chr2	114034316	114036027	112	37.1017	14.5637	22.538	0.00062661	10_TssBiv
chr2_115919950_115920207	chr2	115919950	115920207	23	17.366	5.89081	11.4752	0.00062661	10_TssBiv	CGI
chr2_119915958_119915980	chr2	119915958	119915980	10	18.7606	4.25282	14.5078	0.00110162	10_TssBiv	CGI
chr2_119916038_119916357	chr2	119916038	119916357	57	22.787	7.18324	15.6038	0.00062661	10_TssBiv	CGI
chr2_157179363_157179497	chr2	157179363	157179497	14	47.3904	23.073	24.3174	0.00133846	10_TssBiv
chr2_162280416_162280615	chr2	162280416	162280615	50	25.8859	11.4823	14.4036	0.000909561	10_TssBiv	CGI
chr2_162284453_162284735	chr2	162284453	162284735	48	47.7864	27.9639	19.8225	0.000501174	10_TssBiv
chr2_171675376_171675523	chr2	171675376	171675523	14	22.5008	8.99154	13.5092	0.0129014	10_TssBiv
chr2_171678696_171678927	chr2	171678696	171678927	10	31.6582	19.885	11.7731	0.0217654	10_TssBiv	CGI
chr2_171678934_171679001	chr2	171678934	171679001	16	24.6494	7.72858	16.9209	0.0038584	10_TssBiv	CGI
chr2_171679637_171680114	chr2	171679637	171680114	34	17.2059	6.96434	10.2416	0.0192191	10_TssBiv	CGI
chr2_175200441_175200728	chr2	175200441	175200728	36	22.7277	9.7287	12.999	0.00724775	10_TssBiv	CGI
chr2_175206996_175207052	chr2	175206996	175207052	12	27.5027	12.5456	14.9572	0.0349209	10_TssBiv	CGI
chr2_175208891_175209256	chr2	175208891	175209256	13	40.775	29.5345	11.2405	0.0246162	10_TssBiv
chr2_176987382_176988158	chr2	176987382	176988158	101	27.8128	8.52294	19.2898	0.00110162	10_TssBiv	CGI
chr2_177036404_177037086	chr2	177036404	177037086	90	30.2697	11.423	18.8467	0.000909561	10_TssBiv	CGI
chr2_19550126_19550741	chr2	19550126	19550741	49	39.3154	26.7301	12.5853	0.0277445	10_TssBiv
chr2_19561321_19561534	chr2	19561321	19561534	40	35.3825	15.1836	20.1989	0.00724775	10_TssBiv	CGI
chr2_200327254_200327551	chr2	200327254	200327551	32	31.9692	9.94686	22.0223	0.000501174	10_TssBiv	CGI
chr2_200328644_200328702	chr2	200328644	200328702	10	27.4977	15.1411	12.3566	0.00620894	10_TssBiv	CGI
chr2_200328840_200328879	chr2	200328840	200328879	10	25.1169	9.95099	15.1659	0.000501174	10_TssBiv	CGI
chr2_200328887_200329020	chr2	200328887	200329020	10	20.9328	6.87799	14.0548	0.00724775	10_TssBiv	CGI
chr2_200329394_200329434	chr2	200329394	200329434	13	32.1299	13.0311	19.0988	0.00110162	10_TssBiv	CGI
chr2_200331759_200332063	chr2	200331759	200332063	20	22.277	10.6294	11.6477	0.00160452	10_TssBiv
chr2_200333702_200333795	chr2	200333702	200333795	23	39.7193	15.3241	24.3953	0.000751417	10_TssBiv	CGI
chr2_200333795_200334585	chr2	200333795	200334585	41	22.6334	9.99043	12.643	0.000751417	10_TssBiv
chr2_200335497_200335624	chr2	200335497	200335624	27	37.2764	12.2386	25.0378	0.000367393	10_TssBiv	CGI
chr2_20865171_20865331	chr2	20865171	20865331	10	29.1074	10.6603	18.4471	0.00327523	10_TssBiv
chr2_218898603_218898701	chr2	218898603	218898701	13	49.1898	36.6434	12.5464	0.000909561	10_TssBiv	CGI
chr2_220197273_220197413	chr2	220197273	220197413	10	32.6094	13.8945	18.7149	0.000909561	10_TssBiv
chr2_223163064_223163805	chr2	223163064	223163805	81	31.7097	9.93776	21.772	0.00062661	10_TssBiv	CGI
chr2_223163809_223163912	chr2	223163809	223163912	10	18.8036	5.23605	13.5676	0.00232535	10_TssBiv	CGI
chr2_233284516_233284702	chr2	233284516	233284702	28	22.6942	10.9462	11.748	0.0038584	10_TssBiv	CGI
chr2_233793223_233793441	chr2	233793223	233793441	31	20.1993	10.0913	10.108	0.0147673	10_TssBiv	CGI
chr2_233793450_233793787	chr2	233793450	233793787	10	40.7028	25.1777	15.5251	0.00975877	10_TssBiv	CGI
chr2_237072673_237073239	chr2	237072673	237073239	49	16.9138	5.66147	11.2523	0.000367393	10_TssBiv	CGI
chr2_239755312_239755407	chr2	239755312	239755407	10	30.9732	14.3211	16.6521	0.000751417	10_TssBiv	CGI
chr2_239755764_239755884	chr2	239755764	239755884	24	19.9707	8.55334	11.4174	0.00133846	10_TssBiv	CGI
chr2_239757769_239757790	chr2	239757769	239757790	10	27.2869	8.42493	18.862	0.00160452	10_TssBiv	CGI
chr2_239757823_239757955	chr2	239757823	239757955	28	16.8997	6.84887	10.0508	0.0038584	10_TssBiv	CGI
chr2_239758093_239758112	chr2	239758093	239758112	10	17.6104	5.82503	11.7854	0.00232535	10_TssBiv	CGI
chr2_239758279_239758297	chr2	239758279	239758297	10	30.2589	12.4	17.8589	0.00062661	10_TssBiv	CGI
chr2_27530191_27530432	chr2	27530191	27530432	10	20.8902	9.71195	11.1783	0.016872	10_TssBiv	CGI
chr2_27530538_27530961	chr2	27530538	27530961	68	31.2522	17.5796	13.6726	0.0147673	10_TssBiv	CGI
chr2_42719831_42719979	chr2	42719831	42719979	32	54.1725	35.6255	18.547	0.00620894	10_TssBiv	CGI
chr2_45155140_45155504	chr2	45155140	45155504	36	35.2976	12.3121	22.9855	0.000367393	10_TssBiv
chr2_45161332_45161543	chr2	45161332	45161543	10	17.5336	6.57276	10.9609	0.00724775	10_TssBiv
chr2_45227832_45227924	chr2	45227832	45227924	10	27.8469	11.8594	15.9875	0.00530606	10_TssBiv	CGI
chr2_45227924_45228018	chr2	45227924	45228018	10	37.7529	16.7117	21.0413	0.0038584	10_TssBiv	CGI
chr2_45228489_45228634	chr2	45228489	45228634	17	24.4145	4.5937	19.8208	0.00232535	10_TssBiv	CGI
chr2_45240427_45240564	chr2	45240427	45240564	21	35.5308	13.1069	22.4239	0.000501174	10_TssBiv	CGI
chr2_45240717_45240756	chr2	45240717	45240756	10	20.6867	9.25331	11.4333	0.00452322	10_TssBiv	CGI
chr2_45397500_45397863	chr2	45397500	45397863	17	45.8177	21.3647	24.4531	0.00133846	10_TssBiv	CGI
chr2_467905_467958	chr2	467905	467958	10	32.6933	13.7426	18.9508	0.00110162	10_TssBiv	CGI
chr2_467981_468032	chr2	467981	468032	10	16.2347	4.97695	11.2577	0.00620894	10_TssBiv	CGI
chr2_468060_468107	chr2	468060	468107	10	29.4144	8.28917	21.1252	0.00062661	10_TssBiv	CGI
chr2_468130_468179	chr2	468130	468179	10	14.8885	4.22159	10.6669	0.0129014	10_TssBiv	CGI
chr2_468234_468424	chr2	468234	468424	38	28.7691	5.60577	23.1633	0.000433201	10_TssBiv	CGI
chr2_50574678_50574740	chr2	50574678	50574740	20	19.6715	5.82287	13.8486	0.000501174	10_TssBiv	CGI
chr2_63281598_63281845	chr2	63281598	63281845	15	42.0604	20.5151	21.5453	0.00133846	10_TssBiv
chr2_63282573_63282968	chr2	63282573	63282968	26	42.5662	14.3008	28.2654	0.000501174	10_TssBiv	CGI
chr2_66666417_66666699	chr2	66666417	66666699	18	26.57	7.59631	18.9737	0.00620894	10_TssBiv
chr2_71115961_71116234	chr2	71115961	71116234	69	19.5815	9.17091	10.4106	0.00975877	10_TssBiv	CGI
chr2_71116241_71116353	chr2	71116241	71116353	25	17.9778	7.40763	10.5701	0.016872	10_TssBiv	CGI
chr2_72373571_72373646	chr2	72373571	72373646	14	26.637	11.9466	14.6904	0.00975877	10_TssBiv	CGI
chr2_73147227_73147272	chr2	73147227	73147272	10	28.8424	9.54386	19.2985	0.00062661	10_TssBiv	CGI
chr2_73147364_73147530	chr2	73147364	73147530	10	25.4539	13.1024	12.3516	0.0481811	10_TssBiv	CGI
chr2_73147536_73148251	chr2	73147536	73148251	84	28.2696	9.55489	18.7147	0.00193625	10_TssBiv	CGI
chr2_73430427_73430576	chr2	73430427	73430576	10	16.1963	6.04042	10.1559	0.0388412	10_TssBiv	CGI
chr2_74726477_74727033	chr2	74726477	74727033	87	32.5638	10.5821	21.9817	0.00193625	10_TssBiv	CGI
chr2_80529909_80530009	chr2	80529909	80530009	15	29.2606	13.8949	15.3658	0.00110162	10_TssBiv	CGI
chr2_80530325_80530588	chr2	80530325	80530588	20	21.8265	6.14494	15.6816	0.00110162	10_TssBiv	CGI
chr2_80530748_80530789	chr2	80530748	80530789	10	22.0922	6.9173	15.1749	0.00110162	10_TssBiv	CGI
chr2_89064514_89064924	chr2	89064514	89064924	52	31.6615	12.5665	19.095	0.00110162	10_TssBiv	CGI
chr2_98963501_98963523	chr2	98963501	98963523	10	44.0731	21.2508	22.8223	0.00062661	10_TssBiv	CGI
chr2_98963964_98964214	chr2	98963964	98964214	23	26.3222	9.91006	16.4121	0.00110162	10_TssBiv
chr2_99439586_99439830	chr2	99439586	99439830	49	47.5552	20.2374	27.3178	0.000367393	10_TssBiv	CGI
chr3_10858051_10858095	chr3	10858051	10858095	15	16.8197	6.4147	10.405	0.000909561	10_TssBiv	CGI
chr3_11035214_11035383	chr3	11035214	11035383	19	21.5322	10.7838	10.7484	0.00133846	10_TssBiv	CGI
chr3_121902950_121903016	chr3	121902950	121903016	10	22.668	7.08284	15.5851	0.0038584	10_TssBiv	CGI
chr3_121903160_121903384	chr3	121903160	121903384	39	21.8969	6.15736	15.7395	0.000751417	10_TssBiv	CGI
chr3_130236027_130236190	chr3	130236027	130236190	40	26.7627	4.73162	22.0311	0.000433201	10_TssBiv	CGI
chr3_134516207_134516562	chr3	134516207	134516562	29	26.0825	15.8449	10.2376	0.00975877	10_TssBiv
chr3_137483439_137483544	chr3	137483439	137483544	10	40.132	13.6766	26.4554	0.000433201	10_TssBiv	CGI
chr3_137483555_137483685	chr3	137483555	137483685	10	25.0431	9.02991	16.0132	0.000367393	10_TssBiv	CGI
chr3_137484017_137484110	chr3	137484017	137484110	15	26.6327	8.54081	18.0919	0.00133846	10_TssBiv	CGI
chr3_138154290_138154483	chr3	138154290	138154483	20	16.1432	4.57435	11.5689	0.00452322	10_TssBiv	CGI
chr3_138663728_138664169	chr3	138663728	138664169	75	22.3234	6.30956	16.0139	0.0432656	10_TssBiv	CGI
chr3_138664423_138664463	chr3	138664423	138664463	10	21.5448	11.3172	10.2276	0.0388412	10_TssBiv	CGI
chr3_138664474_138664575	chr3	138664474	138664575	10	17.7856	6.25032	11.5353	0.0388412	10_TssBiv	CGI
chr3_138668544_138668663	chr3	138668544	138668663	10	19.5902	4.4815	15.1087	0.00530606	10_TssBiv
chr3_147109788_147110349	chr3	147109788	147110349	40	28.4974	7.30724	21.1901	0.000433201	10_TssBiv	CGI
chr3_147114101_147114407	chr3	147114101	147114407	41	38.9604	13.8243	25.1361	0.00062661	10_TssBiv	CGI
chr3_147127883_147127939	chr3	147127883	147127939	10	27.0761	9.55119	17.5249	0.00133846	10_TssBiv	CGI
chr3_147127953_147128124	chr3	147127953	147128124	31	26.6697	11.6197	15.05	0.00193625	10_TssBiv	CGI
chr3_147128146_147128424	chr3	147128146	147128424	50	34.4999	10.0472	24.4527	0.000909561	10_TssBiv	CGI
chr3_147128433_147128475	chr3	147128433	147128475	10	35.9057	19.9267	15.979	0.00327523	10_TssBiv	CGI
chr3_147128489_147128524	chr3	147128489	147128524	10	25.1516	6.80206	18.3496	0.00062661	10_TssBiv	CGI
chr3_147128532_147128691	chr3	147128532	147128691	10	25.0103	9.23945	15.7709	0.00277078	10_TssBiv	CGI
chr3_147138999_147139279	chr3	147138999	147139279	28	31.3551	10.6918	20.6633	0.000751417	10_TssBiv	CGI
chr3_147142101_147142384	chr3	147142101	147142384	30	30.0489	11.9607	18.0882	0.000367393	10_TssBiv
chr3_154146396_154146575	chr3	154146396	154146575	18	24.3767	7.18079	17.1959	0.00452322	10_TssBiv	CGI
chr3_156009116_156009490	chr3	156009116	156009490	37	19.5663	6.02747	13.5388	0.00062661	10_TssBiv
chr3_157812130_157812176	chr3	157812130	157812176	10	55.4346	37.34	18.0946	0.0129014	10_TssBiv	CGI
chr3_157812183_157812412	chr3	157812183	157812412	30	39.0848	16.3665	22.7183	0.00110162	10_TssBiv	CGI
chr3_157820694_157821445	chr3	157820694	157821445	61	37.2186	10.9079	26.3107	0.00110162	10_TssBiv
chr3_170137345_170138241	chr3	170137345	170138241	65	29.9416	11.9259	18.0158	0.00232535	10_TssBiv
chr3_170303014_170303209	chr3	170303014	170303209	28	25.2297	11.0455	14.1842	0.00327523	10_TssBiv
chr3_170303220_170303259	chr3	170303220	170303259	10	36.7377	12.2163	24.5214	0.00133846	10_TssBiv
chr3_172166894_172167014	chr3	172166894	172167014	12	36.043	14.3179	21.725	0.000501174	10_TssBiv
chr3_184301522_184301793	chr3	184301522	184301793	23	23.09	3.62764	19.4624	0.00110162	10_TssBiv	CGI
chr3_184301821_184301893	chr3	184301821	184301893	10	21.7836	7.30316	14.4805	0.0481811	10_TssBiv	CGI
chr3_185911522_185911835	chr3	185911522	185911835	49	34.276	14.7526	19.5234	0.0217654	10_TssBiv	CGI
chr3_58572634_58572808	chr3	58572634	58572808	38	27.5417	16.4194	11.1223	0.00975877	10_TssBiv	CGI
chr3_62354376_62354479	chr3	62354376	62354479	10	30.3818	11.0728	19.309	0.00193625	10_TssBiv	CGI
chr3_62354793_62354926	chr3	62354793	62354926	14	22.9921	8.02541	14.9667	0.00327523	10_TssBiv	CGI
chr3_6903042_6903059	chr3	6903042	6903059	10	15.9171	5.3725	10.5446	0.00620894	10_TssBiv	CGI
chr3_6903153_6903206	chr3	6903153	6903206	17	26.6865	7.87239	18.8141	0.000501174	10_TssBiv	CGI
chr3_6903514_6903812	chr3	6903514	6903812	16	17.2798	6.39597	10.8838	0.000751417	10_TssBiv
chr3_71802195_71802282	chr3	71802195	71802282	10	70.1957	56.4762	13.7195	0.016872	10_TssBiv
chr4_111542326_111542381	chr4	111542326	111542381	10	31.2275	11.6645	19.5631	0.00110162	10_TssBiv	CGI
chr4_111543378_111543405	chr4	111543378	111543405	10	29.8357	16.7374	13.0983	0.0038584	10_TssBiv	CGI
chr4_111543691_111543789	chr4	111543691	111543789	21	22.8942	8.80597	14.0882	0.00620894	10_TssBiv	CGI
chr4_113442075_113442350	chr4	113442075	113442350	12	21.7051	8.99688	12.7082	0.00110162	10_TssBiv
chr4_122301713_122301898	chr4	122301713	122301898	27	16.7688	5.34474	11.424	0.00232535	10_TssBiv	CGI
chr4_122685908_122686140	chr4	122685908	122686140	10	15.8298	5.32126	10.5085	0.00452322	10_TssBiv	CGI
chr4_134071993_134072182	chr4	134071993	134072182	17	16.3358	3.35068	12.9851	0.000367393	10_TssBiv	CGI
chr4_134072606_134073201	chr4	134072606	134073201	91	20.7942	6.09032	14.7039	0.00160452	10_TssBiv	CGI
chr4_134073620_134073990	chr4	134073620	134073990	18	23.2231	9.24497	13.9781	0.00062661	10_TssBiv
chr4_13548584_13548711	chr4	13548584	13548711	10	25.0959	12.0682	13.0276	0.00724775	10_TssBiv	CGI
chr4_145566399_145566557	chr4	145566399	145566557	10	46.1713	28.4481	17.7232	0.00452322	10_TssBiv	CGI
chr4_147559361_147559401	chr4	147559361	147559401	10	24.6392	9.16645	15.4728	0.00160452	10_TssBiv	CGI
chr4_147559648_147559756	chr4	147559648	147559756	10	14.7604	4.36591	10.3945	0.0246162	10_TssBiv	CGI
chr4_147560079_147560373	chr4	147560079	147560373	37	19.6372	6.77933	12.8578	0.00160452	10_TssBiv	CGI
chr4_147560463_147560580	chr4	147560463	147560580	10	22.3395	6.33585	16.0036	0.00975877	10_TssBiv	CGI
chr4_147569136_147569291	chr4	147569136	147569291	14	26.3137	8.8642	17.4495	0.000367393	10_TssBiv
chr4_151504027_151504150	chr4	151504027	151504150	11	87.1026	71.2049	15.8978	0.00327523	10_TssBiv	CGI
chr4_151504711_151505077	chr4	151504711	151505077	56	80.2179	55.9333	24.2846	0.000367393	10_TssBiv	CGI
chr4_155411652_155411728	chr4	155411652	155411728	10	23.5099	9.16665	14.3433	0.00452322	10_TssBiv	CGI
chr4_155411728_155411788	chr4	155411728	155411788	10	28.5954	10.0754	18.5201	0.00193625	10_TssBiv	CGI
chr4_155411788_155412231	chr4	155411788	155412231	26	19.3274	7.46572	11.8617	0.000433201	10_TssBiv	CGI
chr4_156130059_156130099	chr4	156130059	156130099	10	19.5149	6.88551	12.6294	0.00530606	10_TssBiv	CGI
chr4_158141651_158141683	chr4	158141651	158141683	18	22.8658	12.0223	10.8435	0.00133846	10_TssBiv	CGI
chr4_172734880_172734989	chr4	172734880	172734989	21	18.6931	6.21747	12.4756	0.000501174	10_TssBiv	CGI
chr4_172734989_172735030	chr4	172734989	172735030	10	32.0137	11.6038	20.41	0.00110162	10_TssBiv	CGI
chr4_174430554_174430794	chr4	174430554	174430794	42	20.3862	9.24475	11.1415	0.00277078	10_TssBiv	CGI
chr4_174459558_174459632	chr4	174459558	174459632	12	21.7686	10.2552	11.5135	0.0129014	10_TssBiv	CGI
chr4_20255427_20255513	chr4	20255427	20255513	13	21.864	7.14544	14.7186	0.00133846	10_TssBiv	CGI
chr4_37245331_37245479	chr4	37245331	37245479	24	27.4608	11.607	15.8538	0.000909561	10_TssBiv	CGI
chr4_37245824_37245878	chr4	37245824	37245878	10	20.4005	6.27688	14.1237	0.00110162	10_TssBiv	CGI
chr4_37246361_37246474	chr4	37246361	37246474	28	16.4974	4.33198	12.1654	0.00620894	10_TssBiv	CGI
chr4_37246869_37246962	chr4	37246869	37246962	10	17.8715	4.77615	13.0954	0.000909561	10_TssBiv	CGI
chr4_41875425_41875678	chr4	41875425	41875678	24	29.2053	11.273	17.9324	0.000909561	10_TssBiv
chr4_42152882_42152933	chr4	42152882	42152933	10	14.7486	4.00461	10.744	0.000433201	10_TssBiv	CGI
chr4_46391928_46392350	chr4	46391928	46392350	34	16.9887	5.81312	11.1756	0.00724775	10_TssBiv	CGI
chr4_48492809_48493307	chr4	48492809	48493307	104	40.2818	19.7295	20.5523	0.00062661	10_TssBiv	CGI
chr4_48987796_48988112	chr4	48987796	48988112	27	21.7134	10.6068	11.1066	0.000433201	10_TssBiv	CGI
chr4_48988123_48988170	chr4	48988123	48988170	10	17.4098	6.56766	10.8422	0.00277078	10_TssBiv	CGI
chr4_48988321_48988511	chr4	48988321	48988511	30	18.1184	7.63149	10.4869	0.0038584	10_TssBiv	CGI
chr4_54969909_54970411	chr4	54969909	54970411	20	22.5232	7.32963	15.1936	0.000433201	10_TssBiv
chr4_54975932_54976184	chr4	54975932	54976184	35	20.1627	8.55307	11.6096	0.00620894	10_TssBiv	CGI
chr4_5894301_5894346	chr4	5894301	5894346	10	22.569	11.5782	10.9908	0.00110162	10_TssBiv	CGI
chr4_5894361_5894380	chr4	5894361	5894380	10	28.198	14.445	13.753	0.00277078	10_TssBiv	CGI
chr4_5894383_5894413	chr4	5894383	5894413	10	22.8744	10.7974	12.077	0.00160452	10_TssBiv	CGI
chr4_81188317_81188472	chr4	81188317	81188472	17	21.9136	8.00856	13.9051	0.00327523	10_TssBiv
chr4_81189661_81189752	chr4	81189661	81189752	12	36.2588	12.1879	24.0709	0.000367393	10_TssBiv
chr4_85414114_85414458	chr4	85414114	85414458	45	27.4168	14.5606	12.8562	0.00620894	10_TssBiv	CGI
chr4_85418223_85418648	chr4	85418223	85418648	41	33.0364	16.7449	16.2915	0.000751417	10_TssBiv	CGI
chr5_122429448_122429754	chr5	122429448	122429754	10	27.1844	16.2715	10.913	0.00452322	10_TssBiv
chr5_122431176_122431245	chr5	122431176	122431245	12	24.8551	8.79268	16.0624	0.00327523	10_TssBiv	CGI
chr5_122434029_122434273	chr5	122434029	122434273	37	50.6684	30.6609	20.0076	0.000433201	10_TssBiv	CGI
chr5_127872738_127873008	chr5	127872738	127873008	19	29.8843	11.4566	18.4277	0.000909561	10_TssBiv	CGI
chr5_134386212_134386282	chr5	134386212	134386282	15	32.1895	11.1525	21.037	0.00110162	10_TssBiv	CGI
chr5_134802521_134802620	chr5	134802521	134802620	13	56.0763	45.7351	10.3412	0.0192191	10_TssBiv
chr5_135266471_135266517	chr5	135266471	135266517	10	23.885	12.2127	11.6723	0.00724775	10_TssBiv	CGI
chr5_136834250_136834286	chr5	136834250	136834286	10	20.0966	9.82317	10.2734	0.00452322	10_TssBiv	CGI
chr5_138729691_138729713	chr5	138729691	138729713	10	27.3506	13.018	14.3326	0.0349209	10_TssBiv	CGI
chr5_138729829_138729867	chr5	138729829	138729867	10	16.762	4.62876	12.1332	0.00724775	10_TssBiv	CGI
chr5_138729867_138729919	chr5	138729867	138729919	10	17.5576	3.85493	13.7027	0.0165564	10_TssBiv	CGI
chr5_138729939_138729967	chr5	138729939	138729967	10	25.7889	5.79187	19.997	0.000909561	10_TssBiv	CGI
chr5_138729979_138730027	chr5	138729979	138730027	10	20.0359	3.43083	16.605	0.00327523	10_TssBiv	CGI
chr5_138730029_138730180	chr5	138730029	138730180	10	22.4873	4.66247	17.8248	0.0038584	10_TssBiv	CGI
chr5_138730219_138730325	chr5	138730219	138730325	10	29.3423	12.9389	16.4034	0.0217654	10_TssBiv	CGI
chr5_138730363_138730911	chr5	138730363	138730911	114	60.6563	26.4826	34.1737	0.000433201	10_TssBiv	CGI
chr5_1444745_1444832	chr5	1444745	1444832	25	26.0865	15.0467	11.0397	0.00975877	10_TssBiv	CGI
chr5_145725188_145725553	chr5	145725188	145725553	37	19.9748	5.8591	14.1157	0.000367393	10_TssBiv
chr5_145725607_145725714	chr5	145725607	145725714	19	21.8466	3.91179	17.9348	0.00110162	10_TssBiv	CGI
chr5_148033824_148033882	chr5	148033824	148033882	12	20.7417	9.43448	11.3073	0.00193625	10_TssBiv	CGI
chr5_153855289_153855539	chr5	153855289	153855539	30	22.024	9.49594	12.5281	0.000909561	10_TssBiv	CGI
chr5_153858722_153858925	chr5	153858722	153858925	33	22.4357	8.02109	14.4146	0.00062661	10_TssBiv	CGI
chr5_155108263_155108429	chr5	155108263	155108429	34	20.8239	6.8255	13.9984	0.000909561	10_TssBiv	CGI
chr5_155109095_155109210	chr5	155109095	155109210	10	19.3456	7.40679	11.9388	0.0217654	10_TssBiv
chr5_178421423_178421905	chr5	178421423	178421905	130	27.7853	9.64817	18.1372	0.000909561	10_TssBiv	CGI
chr5_178422040_178422129	chr5	178422040	178422129	10	23.8059	6.47017	17.3357	0.00133846	10_TssBiv	CGI
chr5_180075847_180075876	chr5	180075847	180075876	10	24.8922	11.4679	13.4243	0.0038584	10_TssBiv	CGI
chr5_180100819_180101282	chr5	180100819	180101282	83	18.5013	5.48758	13.0137	0.00110162	10_TssBiv
chr5_180486464_180486594	chr5	180486464	180486594	38	21.8971	11.1597	10.7374	0.0246162	10_TssBiv	CGI
chr5_1882130_1882348	chr5	1882130	1882348	38	27.684	12.3992	15.2848	0.000501174	10_TssBiv	CGI
chr5_32712243_32712258	chr5	32712243	32712258	10	17.9123	4.10136	13.8109	0.00452322	10_TssBiv	CGI
chr5_32713586_32713764	chr5	32713586	32713764	20	17.1613	3.54993	13.6114	0.00160452	10_TssBiv	CGI
chr5_3591538_3591615	chr5	3591538	3591615	12	29.9785	13.5056	16.4729	0.00062661	10_TssBiv	CGI
chr5_3594535_3594933	chr5	3594535	3594933	40	16.1874	4.57368	11.6137	0.00193625	10_TssBiv	CGI
chr5_3596354_3596704	chr5	3596354	3596704	31	17.7494	4.65397	13.0954	0.000751417	10_TssBiv	CGI
chr5_3596716_3596816	chr5	3596716	3596816	19	33.0557	7.29297	25.7627	0.000367393	10_TssBiv	CGI
chr5_3599880_3601014	chr5	3599880	3601014	109	32.3496	13.0023	19.3473	0.000751417	10_TssBiv	CGI
chr5_3602344_3602747	chr5	3602344	3602747	76	40.113	19.016	21.0971	0.00232535	10_TssBiv	CGI
chr5_37834712_37835032	chr5	37834712	37835032	50	23.8912	7.68727	16.2039	0.00452322	10_TssBiv	CGI
chr5_50265170_50265415	chr5	50265170	50265415	18	28.1812	12.746	15.4352	0.00110162	10_TssBiv	CGI
chr5_50695298_50695409	chr5	50695298	50695409	22	27.0277	11.5903	15.4374	0.000751417	10_TssBiv
chr5_54516611_54516854	chr5	54516611	54516854	40	21.0013	9.76649	11.2348	0.00452322	10_TssBiv	CGI
chr5_72526173_72526497	chr5	72526173	72526497	17	30.8265	14.3468	16.4797	0.000367393	10_TssBiv
chr5_72594127_72594502	chr5	72594127	72594502	80	28.9945	10.5699	18.4246	0.000433201	10_TssBiv
chr5_72599104_72599229	chr5	72599104	72599229	12	18.7091	7.53956	11.1695	0.00620894	10_TssBiv	CGI
chr5_75380636_75380795	chr5	75380636	75380795	34	13.4211	3.26758	10.1535	0.00327523	10_TssBiv	CGI
chr5_76249445_76249510	chr5	76249445	76249510	10	17.1386	5.76285	11.3758	0.00452322	10_TssBiv	CGI
chr5_77253527_77253600	chr5	77253527	77253600	14	47.551	28.929	18.622	0.000501174	10_TssBiv
chr5_77253888_77253914	chr5	77253888	77253914	10	25.3378	15.0277	10.3102	0.0038584	10_TssBiv	CGI
chr5_77268508_77268725	chr5	77268508	77268725	29	15.1456	5.00137	10.1442	0.0246162	10_TssBiv	CGI
chr5_77269220_77269280	chr5	77269220	77269280	13	27.387	14.3444	13.0426	0.0388412	10_TssBiv
chr5_87955695_87955849	chr5	87955695	87955849	15	29.883	12.5807	17.3023	0.000909561	10_TssBiv	CGI
chr5_87968635_87968845	chr5	87968635	87968845	29	31.4042	17.647	13.7572	0.0038584	10_TssBiv	CGI
chr5_87981179_87981254	chr5	87981179	87981254	13	32.8759	12.8653	20.0106	0.000367393	10_TssBiv	CGI
chr5_87985512_87985615	chr5	87985512	87985615	17	25.9424	14.6345	11.3079	0.016872	10_TssBiv	CGI
chr5_92906433_92906480	chr5	92906433	92906480	18	39.4837	24.1918	15.2919	0.00327523	10_TssBiv	CGI
chr6_100051112_100051227	chr6	100051112	100051227	24	18.3602	7.44061	10.9195	0.00620894	10_TssBiv	CGI
chr6_100441822_100441849	chr6	100441822	100441849	10	18.8447	5.6819	13.1628	0.00530606	10_TssBiv	CGI
chr6_100906167_100906449	chr6	100906167	100906449	41	35.852	16.5091	19.3429	0.000751417	10_TssBiv	CGI
chr6_108440641_108440892	chr6	108440641	108440892	18	19.6348	6.30191	13.3328	0.016872	10_TssBiv	CGI
chr6_108486204_108486574	chr6	108486204	108486574	31	22.4623	10.004	12.4584	0.0129014	10_TssBiv	CGI
chr6_108488598_108488677	chr6	108488598	108488677	12	36.7578	21.1655	15.5923	0.000501174	10_TssBiv	CGI
chr6_110300312_110300330	chr6	110300312	110300330	10	40.8307	23.5525	17.2782	0.00193625	10_TssBiv	CGI
chr6_110300436_110300618	chr6	110300436	110300618	37	30.9757	12.5767	18.399	0.000751417	10_TssBiv	CGI
chr6_134210996_134211187	chr6	134210996	134211187	27	25.0177	8.72836	16.2894	0.00193625	10_TssBiv	CGI
chr6_137809379_137809416	chr6	137809379	137809416	10	22.377	7.49118	14.8858	0.00277078	10_TssBiv	CGI
chr6_137809885_137810056	chr6	137809885	137810056	32	22.3948	9.5409	12.8539	0.00327523	10_TssBiv	CGI
chr6_137814320_137814513	chr6	137814320	137814513	10	17.7985	6.88194	10.9165	0.0217654	10_TssBiv
chr6_137814678_137814750	chr6	137814678	137814750	19	23.6563	11.7314	11.9249	0.00530606	10_TssBiv	CGI
chr6_1378651_1379037	chr6	1378651	1379037	42	24.3454	10.9988	13.3466	0.00232535	10_TssBiv	CGI
chr6_1383767_1383860	chr6	1383767	1383860	24	21.7206	6.45117	15.2695	0.00327523	10_TssBiv	CGI
chr6_146350600_146350779	chr6	146350600	146350779	22	20.6801	9.47457	11.2055	0.000909561	10_TssBiv	CGI
chr6_149772251_149772393	chr6	149772251	149772393	31	22.7614	9.99412	12.7673	0.00724775	10_TssBiv	CGI
chr6_149772495_149772527	chr6	149772495	149772527	10	29.1685	17.5488	11.6196	0.0277445	10_TssBiv	CGI
chr6_149772641_149772716	chr6	149772641	149772716	10	23.7185	13.4054	10.313	0.00452322	10_TssBiv	CGI
chr6_150285826_150286152	chr6	150285826	150286152	10	16.7326	4.3055	12.4271	0.00620894	10_TssBiv	CGI
chr6_157557726_157557905	chr6	157557726	157557905	26	23.9124	10.5531	13.3593	0.0038584	10_TssBiv	CGI
chr6_157557996_157558061	chr6	157557996	157558061	10	38.7846	25.5918	13.1928	0.0192191	10_TssBiv	CGI
chr6_166073851_166074116	chr6	166073851	166074116	31	23.0808	11.9824	11.0984	0.00620894	10_TssBiv
chr6_166580217_166580397	chr6	166580217	166580397	26	19.4274	4.93944	14.488	0.000909561	10_TssBiv	CGI
chr6_166580831_166580879	chr6	166580831	166580879	17	18.6586	8.03643	10.6222	0.0147673	10_TssBiv	CGI
chr6_166582776_166583180	chr6	166582776	166583180	34	24.151	9.08832	15.0627	0.000433201	10_TssBiv	CGI
chr6_30095588_30095820	chr6	30095588	30095820	12	30.615	8.45821	22.1567	0.000909561	10_TssBiv
chr6_37504273_37504613	chr6	37504273	37504613	22	29.8384	14.766	15.0725	0.00110162	10_TssBiv
chr6_41374803_41375153	chr6	41374803	41375153	10	61.9969	38.4925	23.5044	0.00133846	10_TssBiv	CGI
chr6_41376663_41377146	chr6	41376663	41377146	59	79.4964	67.1861	12.3103	0.00193625	10_TssBiv	CGI
chr6_45631136_45631664	chr6	45631136	45631664	77	26.9555	9.13445	17.8211	0.00133846	10_TssBiv	CGI
chr6_50682334_50683038	chr6	50682334	50683038	39	18.4948	6.51213	11.9827	0.000501174	10_TssBiv	CGI
chr6_50818101_50818361	chr6	50818101	50818361	64	28.6175	14.6879	13.9296	0.00062661	10_TssBiv
chr6_58147495_58147740	chr6	58147495	58147740	23	17.6106	5.80179	11.8088	0.000909561	10_TssBiv
chr6_6003683_6004141	chr6	6003683	6004141	50	20.5751	7.67712	12.898	0.00327523	10_TssBiv	CGI
chr6_6004267_6004323	chr6	6004267	6004323	10	29.9479	11.6012	18.3467	0.00327523	10_TssBiv	CGI
chr6_78172276_78172363	chr6	78172276	78172363	19	19.2695	4.06409	15.2054	0.000909561	10_TssBiv	CGI
chr6_85472307_85472354	chr6	85472307	85472354	10	19.6648	8.95201	10.7128	0.0129014	10_TssBiv
chr6_85476197_85476374	chr6	85476197	85476374	10	27.8145	10.3426	17.472	0.000433201	10_TssBiv
chr6_99290466_99290823	chr6	99290466	99290823	34	25.4883	12.2022	13.2861	0.00277078	10_TssBiv
chr6_99291424_99291749	chr6	99291424	99291749	41	19.9428	9.84612	10.0967	0.00193625	10_TssBiv
chr7_100318588_100318629	chr7	100318588	100318629	10	20.1697	8.41431	11.7554	0.016872	10_TssBiv	CGI
chr7_113723419_113723636	chr7	113723419	113723636	21	29.9275	18.1714	11.7562	0.0217654	10_TssBiv
chr7_121940252_121940704	chr7	121940252	121940704	53	25.7178	14.2022	11.5156	0.0112432	10_TssBiv
chr7_1263839_1263934	chr7	1263839	1263934	10	19.5573	6.47561	13.0817	0.00062661	10_TssBiv	CGI
chr7_1264005_1264058	chr7	1264005	1264058	25	23.196	8.71716	14.4789	0.000367393	10_TssBiv	CGI
chr7_127672781_127673062	chr7	127672781	127673062	10	36.4473	22.2213	14.226	0.0246162	10_TssBiv
chr7_127841466_127841840	chr7	127841466	127841840	34	25.179	7.76313	17.4158	0.000751417	10_TssBiv	CGI
chr7_130417939_130418311	chr7	130417939	130418311	36	38.3398	26.5551	11.7847	0.00277078	10_TssBiv	CGI
chr7_136554193_136554473	chr7	136554193	136554473	14	22.61	8.64812	13.9619	0.0038584	10_TssBiv	CGI
chr7_136555043_136555106	chr7	136555043	136555106	10	24.6349	7.34736	17.2876	0.000501174	10_TssBiv	CGI
chr7_137531949_137532381	chr7	137531949	137532381	24	25.9022	8.64807	17.2542	0.00110162	10_TssBiv	CGI
chr7_149917249_149917320	chr7	149917249	149917320	14	23.0142	7.17838	15.8359	0.00110162	10_TssBiv	CGI
chr7_153585250_153585619	chr7	153585250	153585619	77	27.9693	8.43136	19.538	0.000433201	10_TssBiv	CGI
chr7_155260891_155261079	chr7	155260891	155261079	24	17.9766	7.04622	10.9303	0.0129014	10_TssBiv	CGI
chr7_155302323_155302367	chr7	155302323	155302367	11	31.9827	11.929	20.0538	0.00110162	10_TssBiv	CGI
chr7_155302447_155302546	chr7	155302447	155302546	10	26.5701	12.4513	14.1187	0.00160452	10_TssBiv	CGI
chr7_155302635_155302715	chr7	155302635	155302715	10	17.9671	3.04247	14.9246	0.000501174	10_TssBiv	CGI
chr7_15725473_15725591	chr7	15725473	15725591	20	21.2238	9.01865	12.2051	0.0192191	10_TssBiv
chr7_1703904_1703953	chr7	1703904	1703953	10	31.9874	18.6405	13.3469	0.00724775	10_TssBiv	CGI
chr7_19157882_19157939	chr7	19157882	19157939	15	22.5981	6.87569	15.7224	0.00277078	10_TssBiv	CGI
chr7_19184879_19184962	chr7	19184879	19184962	17	26.1335	10.8679	15.2656	0.000909561	10_TssBiv	CGI
chr7_24324028_24324065	chr7	24324028	24324065	12	23.8429	7.50465	16.3382	0.0112432	10_TssBiv	CGI
chr7_27135931_27136069	chr7	27135931	27136069	14	16.7783	2.50549	14.2728	0.00495675	10_TssBiv	CGI
chr7_27182722_27183177	chr7	27182722	27183177	89	42.2607	24.4108	17.8499	0.00232535	10_TssBiv	CGI
chr7_28996638_28996681	chr7	28996638	28996681	14	17.7007	7.60143	10.0993	0.0246162	10_TssBiv	CGI
chr7_31092667_31092719	chr7	31092667	31092719	10	21.9497	8.54355	13.4061	0.00232535	10_TssBiv	CGI
chr7_32110115_32110209	chr7	32110115	32110209	20	15.5994	5.51692	10.0825	0.0129014	10_TssBiv	CGI
chr7_32110805_32110910	chr7	32110805	32110910	22	16.1746	6.17135	10.0033	0.00975877	10_TssBiv	CGI
chr7_32338006_32338045	chr7	32338006	32338045	10	23.7108	8.75127	14.9595	0.00724775	10_TssBiv	CGI
chr7_32467683_32467716	chr7	32467683	32467716	10	51.2385	27.5408	23.6977	0.000751417	10_TssBiv	CGI
chr7_32467716_32467750	chr7	32467716	32467750	10	60.904	38.9099	21.9941	0.000751417	10_TssBiv	CGI
chr7_32467758_32467813	chr7	32467758	32467813	10	17.8134	6.87003	10.9434	0.00724775	10_TssBiv	CGI
chr7_32467873_32467983	chr7	32467873	32467983	18	47.7864	25.78	22.0064	0.000367393	10_TssBiv
chr7_35293129_35293183	chr7	35293129	35293183	10	34.3904	14.2086	20.1818	0.000909561	10_TssBiv	CGI
chr7_35293450_35293506	chr7	35293450	35293506	10	32.2426	15.9387	16.3039	0.00452322	10_TssBiv	CGI
chr7_35293940_35294172	chr7	35293940	35294172	24	20.8688	9.86442	11.0044	0.000909561	10_TssBiv	CGI
chr7_35297354_35297532	chr7	35297354	35297532	47	29.0128	8.53454	20.4782	0.000367393	10_TssBiv	CGI
chr7_35297973_35298135	chr7	35297973	35298135	36	30.9021	13.5267	17.3754	0.000433201	10_TssBiv	CGI
chr7_45615189_45615548	chr7	45615189	45615548	13	34.3638	11.8214	22.5423	0.00062661	10_TssBiv
chr7_49813962_49814012	chr7	49813962	49814012	10	18.5721	8.48503	10.087	0.00975877	10_TssBiv	CGI
chr7_49814181_49814247	chr7	49814181	49814247	10	15.1259	4.70782	10.4181	0.00620894	10_TssBiv	CGI
chr7_49815502_49815592	chr7	49815502	49815592	24	18.3433	4.9013	13.442	0.00327523	10_TssBiv	CGI
chr7_50343278_50343332	chr7	50343278	50343332	10	21.2583	9.88658	11.3717	0.00193625	10_TssBiv	CGI
chr7_64349527_64350000	chr7	64349527	64350000	53	25.2311	7.17662	18.0545	0.00133846	10_TssBiv	CGI
chr7_8474176_8474216	chr7	8474176	8474216	10	18.4838	6.66317	11.8206	0.00062661	10_TssBiv	CGI
chr7_8474347_8474405	chr7	8474347	8474405	10	28.4965	9.2876	19.2089	0.00110162	10_TssBiv	CGI
chr7_98247535_98247600	chr7	98247535	98247600	12	17.0551	6.89194	10.1632	0.00193625	10_TssBiv	CGI
chr7_98247728_98247799	chr7	98247728	98247799	10	18.537	6.80129	11.7357	0.00110162	10_TssBiv
chr8_110986228_110986309	chr8	110986228	110986309	18	18.0497	8.00388	10.0458	0.000909561	10_TssBiv	CGI
chr8_114444394_114444502	chr8	114444394	114444502	10	20.6997	8.67445	12.0252	0.00277078	10_TssBiv
chr8_11555175_11555259	chr8	11555175	11555259	19	24.1147	9.05959	15.0551	0.00160452	10_TssBiv	CGI
chr8_11565853_11565909	chr8	11565853	11565909	10	30.5467	11.7842	18.7626	0.000501174	10_TssBiv	CGI
chr8_11565916_11565962	chr8	11565916	11565962	10	26.8353	12.2979	14.5374	0.000751417	10_TssBiv	CGI
chr8_11565962_11566011	chr8	11565962	11566011	10	29.8973	13.3197	16.5776	0.000433201	10_TssBiv	CGI
chr8_132052433_132053148	chr8	132052433	132053148	39	15.1735	4.92399	10.2495	0.00277078	10_TssBiv	CGI
chr8_139509162_139509231	chr8	139509162	139509231	10	19.775	4.82958	14.9454	0.00133846	10_TssBiv	CGI
chr8_139509237_139509672	chr8	139509237	139509672	102	30.2075	6.33897	23.8685	0.000367393	10_TssBiv	CGI
chr8_139509672_139509728	chr8	139509672	139509728	10	19.068	4.72248	14.3455	0.00452322	10_TssBiv	CGI
chr8_144241641_144241748	chr8	144241641	144241748	33	14.2426	3.70896	10.5336	0.00232535	10_TssBiv	CGI
chr8_144651884_144652106	chr8	144651884	144652106	10	45.3329	30.3902	14.9427	0.0038584	10_TssBiv	CGI
chr8_15094308_15094367	chr8	15094308	15094367	10	34.4896	12.3879	22.1017	0.000909561	10_TssBiv	CGI
chr8_21882537_21882863	chr8	21882537	21882863	35	32.2134	16.1635	16.0499	0.000367393	10_TssBiv	CGI
chr8_22548603_22548793	chr8	22548603	22548793	14	43.69	31.6357	12.0543	0.0217654	10_TssBiv	CGI
chr8_26721523_26721942	chr8	26721523	26721942	28	25.0796	10.0177	15.0619	0.000367393	10_TssBiv
chr8_26722564_26722722	chr8	26722564	26722722	10	26.5209	8.42088	18.1	0.000909561	10_TssBiv	CGI
chr8_31498155_31498298	chr8	31498155	31498298	23	19.5026	8.86215	10.6404	0.00327523	10_TssBiv	CGI
chr8_37655350_37655639	chr8	37655350	37655639	18	14.4475	4.10648	10.341	0.00327523	10_TssBiv	CGI
chr8_37823754_37823992	chr8	37823754	37823992	24	28.9871	18.7365	10.2506	0.0038584	10_TssBiv	CGI
chr8_4849240_4849356	chr8	4849240	4849356	18	25.9803	9.27589	16.7044	0.000751417	10_TssBiv	CGI
chr8_4849811_4849928	chr8	4849811	4849928	19	22.2301	7.01921	15.2109	0.00062661	10_TssBiv	CGI
chr8_4851492_4851781	chr8	4851492	4851781	18	15.1886	4.77553	10.4131	0.00062661	10_TssBiv	CGI
chr8_53852915_53852975	chr8	53852915	53852975	19	23.475	11.1098	12.3652	0.0217654	10_TssBiv	CGI
chr8_54791846_54792067	chr8	54791846	54792067	17	26.7744	10.7301	16.0443	0.00232535	10_TssBiv	CGI
chr8_55366303_55366689	chr8	55366303	55366689	53	19.6711	5.97212	13.699	0.00193625	10_TssBiv	CGI
chr8_55366693_55367120	chr8	55366693	55367120	41	20.9428	8.86794	12.0749	0.00160452	10_TssBiv	CGI
chr8_55367127_55367271	chr8	55367127	55367271	10	14.1799	3.58629	10.5936	0.000751417	10_TssBiv	CGI
chr8_55370442_55371807	chr8	55370442	55371807	105	23.2105	7.72307	15.4874	0.000501174	10_TssBiv	CGI
chr8_55372191_55372418	chr8	55372191	55372418	32	29.9501	9.15665	20.7934	0.000367393	10_TssBiv	CGI
chr8_55379295_55380226	chr8	55379295	55380226	101	26.8531	8.45714	18.396	0.000501174	10_TssBiv
chr8_55382681_55383183	chr8	55382681	55383183	102	17.6087	5.66289	11.9458	0.000367393	10_TssBiv	CGI
chr8_57358162_57358450	chr8	57358162	57358450	48	21.8155	6.99874	14.8167	0.000909561	10_TssBiv	CGI
chr8_57359254_57359273	chr8	57359254	57359273	10	22.3072	9.27255	13.0346	0.00975877	10_TssBiv	CGI
chr8_67873388_67874367	chr8	67873388	67874367	147	18.4924	5.88961	12.6028	0.000909561	10_TssBiv	CGI
chr8_686885_687303	chr8	686885	687303	66	18.9627	7.08398	11.8787	0.000751417	10_TssBiv	CGI
chr8_687309_687815	chr8	687309	687815	92	16.096	4.4773	11.6187	0.00452322	10_TssBiv	CGI
chr8_77586431_77586647	chr8	77586431	77586647	13	21.9372	10.404	11.5332	0.00327523	10_TssBiv
chr8_8580986_8581068	chr8	8580986	8581068	13	15.8334	5.14316	10.6902	0.00160452	10_TssBiv	CGI
chr8_99952453_99952934	chr8	99952453	99952934	55	13.9129	2.88256	11.0303	0.0388412	10_TssBiv	CGI
chr8_99959853_99960128	chr8	99959853	99960128	13	41.5727	27.1343	14.4384	0.0349209	10_TssBiv
chr8_99960533_99960879	chr8	99960533	99960879	49	16.9564	5.07213	11.8843	0.0481811	10_TssBiv	CGI
chr8_99961175_99961259	chr8	99961175	99961259	10	48.1529	20.5807	27.5721	0.000367393	10_TssBiv	CGI
chr8_99961278_99961421	chr8	99961278	99961421	10	38.813	22.2738	16.5392	0.0192191	10_TssBiv	CGI
chr9_100610817_100611083	chr9	100610817	100611083	47	26.3004	5.41654	20.8838	0.000433201	10_TssBiv	CGI
chr9_102590699_102590939	chr9	102590699	102590939	38	49.1073	27.5001	21.6072	0.000367393	10_TssBiv
chr9_1042501_1042616	chr9	1042501	1042616	17	34.1549	10.5002	23.6548	0.000367393	10_TssBiv	CGI
chr9_104500321_104500453	chr9	104500321	104500453	22	15.6337	5.54533	10.0884	0.000909561	10_TssBiv	CGI
chr9_126780044_126780266	chr9	126780044	126780266	41	20.7912	5.74316	15.048	0.00193625	10_TssBiv	CGI
chr9_129388768_129389136	chr9	129388768	129389136	10	21.0573	8.71866	12.3386	0.00193625	10_TssBiv	CGI
chr9_17906876_17907420	chr9	17906876	17907420	19	16.9917	6.19876	10.7929	0.00133846	10_TssBiv	CGI
chr9_32782607_32782847	chr9	32782607	32782847	10	21.9835	8.87244	13.111	0.00110162	10_TssBiv
chr9_32782937_32783011	chr9	32782937	32783011	14	31.9555	10.7417	21.2138	0.00160452	10_TssBiv	CGI
chr9_36986384_36986884	chr9	36986384	36986884	45	15.0896	4.59507	10.4946	0.000751417	10_TssBiv	CGI
chr9_37002518_37002828	chr9	37002518	37002828	58	20.9092	6.26633	14.6429	0.000501174	10_TssBiv	CGI
chr9_37026705_37026777	chr9	37026705	37026777	10	21.3215	8.68741	12.6341	0.00160452	10_TssBiv	CGI
chr9_37038099_37038297	chr9	37038099	37038297	30	25.0124	13.9728	11.0395	0.0038584	10_TssBiv	CGI
chr9_66455994_66456043	chr9	66455994	66456043	14	49.1988	35.37	13.8288	0.000751417	10_TssBiv	CGI
chr9_79637889_79638162	chr9	79637889	79638162	36	25.6081	10.3212	15.2869	0.0038584	10_TssBiv	CGI
chr9_86152403_86152479	chr9	86152403	86152479	13	16.8373	6.79923	10.0381	0.00133846	10_TssBiv	CGI
chr9_96711347_96711656	chr9	96711347	96711656	29	30.2515	8.59486	21.6566	0.000367393	10_TssBiv	CGI
chr9_970105_970194	chr9	970105	970194	18	31.1642	14.7446	16.4196	0.00160452	10_TssBiv	CGI
chr9_971489_971564	chr9	971489	971564	10	40.2021	19.0312	21.1709	0.00193625	10_TssBiv	CGI
chr9_971565_971704	chr9	971565	971704	10	24.2686	11.4734	12.7952	0.00724775	10_TssBiv	CGI
chr9_98789615_98790147	chr9	98789615	98790147	33	21.3543	9.04157	12.3128	0.00232535	10_TssBiv
chr10_102996055_102996217	chr10	102996055	102996217	10	27.7696	12.994	14.7756	0.0246162	10_TssBiv	CGI
chr10_110226377_110226460	chr10	110226377	110226460	10	26.0475	14.4598	11.5877	0.0432656	10_TssBiv	CGI
chr10_119304829_119305062	chr10	119304829	119305062	40	22.1671	8.27733	13.8897	0.000751417	10_TssBiv	CGI
chr10_119312900_119312920	chr10	119312900	119312920	10	20.6247	6.72694	13.8978	0.00844463	10_TssBiv	CGI
chr10_119494597_119494777	chr10	119494597	119494777	35	28.4859	11.153	17.3329	0.000751417	10_TssBiv	CGI
chr10_124895764_124895834	chr10	124895764	124895834	10	25.8471	7.81407	18.033	0.000751417	10_TssBiv	CGI
chr10_124910379_124910459	chr10	124910379	124910459	18	19.3789	8.51309	10.8658	0.00452322	10_TssBiv	CGI
chr10_125732300_125732565	chr10	125732300	125732565	34	15.9144	4.74144	11.173	0.00232535	10_TssBiv	CGI
chr10_131757131_131757177	chr10	131757131	131757177	10	19.7536	7.4921	12.2615	0.00160452	10_TssBiv	CGI
chr10_131758212_131758294	chr10	131758212	131758294	10	40.3936	18.0313	22.3623	0.000501174	10_TssBiv	CGI
chr10_131758294_131758331	chr10	131758294	131758331	10	25.3439	8.91336	16.4305	0.000367393	10_TssBiv	CGI
chr10_134000949_134001034	chr10	134000949	134001034	12	18.3061	7.7037	10.6024	0.022894	10_TssBiv	CGI
chr10_134902233_134902344	chr10	134902233	134902344	21	18.272	7.02604	11.246	0.000751417	10_TssBiv	CGI
chr10_22623029_22623074	chr10	22623029	22623074	13	84.253	68.3514	15.9016	0.00062661	10_TssBiv
chr10_22623401_22623755	chr10	22623401	22623755	61	55.0459	27.8023	27.2436	0.000433201	10_TssBiv	CGI
chr10_22634121_22634578	chr10	22634121	22634578	86	23.7643	10.6684	13.0959	0.00452322	10_TssBiv	CGI
chr10_23480705_23480786	chr10	23480705	23480786	10	17.5587	6.4538	11.1049	0.00160452	10_TssBiv	CGI
chr10_23481448_23481490	chr10	23481448	23481490	10	27.2635	10.4414	16.8221	0.00327523	10_TssBiv	CGI
chr10_25465099_25465149	chr10	25465099	25465149	10	32.2717	11.4718	20.7999	0.00062661	10_TssBiv	CGI
chr10_25465436_25465461	chr10	25465436	25465461	10	21.7926	7.98415	13.8085	0.000433201	10_TssBiv	CGI
chr10_26500868_26501047	chr10	26500868	26501047	24	18.8881	8.16118	10.727	0.00530606	10_TssBiv	CGI
chr10_26680660_26680730	chr10	26680660	26680730	10	29.3497	17.145	12.2047	0.0147673	10_TssBiv	CGI
chr10_26680756_26680783	chr10	26680756	26680783	10	25.3357	9.37984	15.9559	0.00110162	10_TssBiv	CGI
chr10_26680849_26680901	chr10	26680849	26680901	10	32.8104	9.17405	23.6364	0.00062661	10_TssBiv	CGI
chr10_77155231_77156185	chr10	77155231	77156185	88	26.0362	11.5314	14.5048	0.00277078	10_TssBiv	CGI
chr10_77156217_77157181	chr10	77156217	77157181	72	22.8986	9.84496	13.0536	0.00530606	10_TssBiv	CGI
chr10_8076003_8076054	chr10	8076003	8076054	10	28.328	17.1193	11.2087	0.00530606	10_TssBiv	CGI
chr10_8076057_8076330	chr10	8076057	8076330	40	28.8336	15.0984	13.7352	0.00530606	10_TssBiv	CGI
chr10_8085120_8085350	chr10	8085120	8085350	11	26.0183	10.1222	15.896	0.00110162	10_TssBiv
chr10_83635631_83635721	chr10	83635631	83635721	20	34.1658	11.4629	22.7029	0.000501174	10_TssBiv	CGI
chr10_94820371_94820495	chr10	94820371	94820495	12	60.9002	41.8221	19.0781	0.00160452	10_TssBiv	CGI
chr10_94820739_94820928	chr10	94820739	94820928	10	51.9661	36.7233	15.2428	0.016872	10_TssBiv	CGI
chr10_94820945_94821249	chr10	94820945	94821249	10	67.2362	53.2562	13.98	0.00844463	10_TssBiv	CGI
chr10_99734789_99734892	chr10	99734789	99734892	10	38.5263	24.2712	14.2551	0.0349209	10_TssBiv
chr11_125036008_125036637	chr11	125036008	125036637	39	17.7903	5.62439	12.1659	0.00277078	10_TssBiv
chr11_13032717_13032807	chr11	13032717	13032807	15	28.1853	18.1337	10.0516	0.0277445	10_TssBiv
chr11_14995322_14995952	chr11	14995322	14995952	35	18.3681	6.8942	11.4739	0.00975877	10_TssBiv
chr11_17741885_17741954	chr11	17741885	17741954	27	24.7571	7.52892	17.2281	0.000367393	10_TssBiv	CGI
chr11_17757646_17757701	chr11	17757646	17757701	13	27.3496	12.5966	14.753	0.00133846	10_TssBiv	CGI
chr11_19263814_19264122	chr11	19263814	19264122	46	20.1111	5.55658	14.5545	0.00452322	10_TssBiv	CGI
chr11_31825755_31826422	chr11	31825755	31826422	27	30.291	10.7148	19.5762	0.000433201	10_TssBiv	CGI
chr11_31839933_31840149	chr11	31839933	31840149	11	26.8731	11.8099	15.0631	0.0038584	10_TssBiv
chr11_44325770_44326446	chr11	44325770	44326446	61	24.4309	9.15143	15.2794	0.00232535	10_TssBiv	CGI
chr11_65123219_65123520	chr11	65123219	65123520	30	49.6251	30.482	19.1431	0.00724775	10_TssBiv
chr11_66188511_66188846	chr11	66188511	66188846	46	31.4851	14.6734	16.8116	0.00062661	10_TssBiv	CGI
chr11_69589069_69589193	chr11	69589069	69589193	10	20.1935	8.32045	11.8731	0.000909561	10_TssBiv	CGI
chr11_69589302_69589378	chr11	69589302	69589378	10	20.5276	6.74316	13.7844	0.0038584	10_TssBiv	CGI
chr11_92702848_92703186	chr11	92702848	92703186	48	21.8964	8.73936	13.1571	0.00133846	10_TssBiv	CGI
chr11_94134694_94135064	chr11	94134694	94135064	10	29.1655	16.158	13.0075	0.00232535	10_TssBiv
chr12_102036232_102036359	chr12	102036232	102036359	10	33.6918	16.6917	17.0001	0.0246162	10_TssBiv
chr12_113901021_113901079	chr12	113901021	113901079	10	16.7908	4.3805	12.4103	0.0112432	10_TssBiv	CGI
chr12_113901090_113901178	chr12	113901090	113901178	10	20.3859	6.21784	14.1681	0.00232535	10_TssBiv	CGI
chr12_113902294_113902315	chr12	113902294	113902315	10	18.0474	6.11367	11.9337	0.00277078	10_TssBiv	CGI
chr12_113914254_113914290	chr12	113914254	113914290	10	18.8391	6.71297	12.1261	0.00110162	10_TssBiv	CGI
chr12_114852268_114852316	chr12	114852268	114852316	11	21.9021	10.0777	11.8244	0.00724775	10_TssBiv	CGI
chr12_127940288_127940588	chr12	127940288	127940588	13	28.0832	10.2084	17.8747	0.000433201	10_TssBiv
chr12_127940588_127940655	chr12	127940588	127940655	10	16.7048	5.80526	10.8995	0.00327523	10_TssBiv	CGI
chr12_130647987_130648361	chr12	130647987	130648361	50	37.89	19.8825	18.0075	0.000433201	10_TssBiv	CGI
chr12_133195429_133195505	chr12	133195429	133195505	10	24.0137	12.0594	11.9544	0.00160452	10_TssBiv	CGI
chr12_22094600_22095220	chr12	22094600	22095220	27	25.7682	8.29592	17.4723	0.00193625	10_TssBiv	CGI
chr12_30322838_30323543	chr12	30322838	30323543	37	25.3194	14.2127	11.1068	0.000909561	10_TssBiv	CGI
chr12_31079643_31079695	chr12	31079643	31079695	10	12.9103	2.04214	10.8682	0.0165564	10_TssBiv	CGI
chr12_3600812_3600863	chr12	3600812	3600863	10	19.5421	8.58007	10.962	0.0129014	10_TssBiv	CGI
chr12_48399201_48399323	chr12	48399201	48399323	17	60.3667	43.5394	16.8273	0.000751417	10_TssBiv	CGI
chr12_4918961_4919386	chr12	4918961	4919386	54	16.8181	5.705	11.1132	0.00327523	10_TssBiv	CGI
chr12_5153358_5153460	chr12	5153358	5153460	11	16.8364	5.30177	11.5346	0.00062661	10_TssBiv	CGI
chr12_52301386_52301506	chr12	52301386	52301506	34	24.9365	11.2458	13.6907	0.000751417	10_TssBiv	CGI
chr12_52626747_52627235	chr12	52626747	52627235	52	17.4345	6.8246	10.6099	0.0112432	10_TssBiv
chr12_52644187_52644365	chr12	52644187	52644365	29	48.8487	26.7368	22.1119	0.00160452	10_TssBiv	CGI
chr12_58021380_58021708	chr12	58021380	58021708	30	22.6571	9.80332	12.8538	0.0192191	10_TssBiv	CGI
chr12_6729439_6729490	chr12	6729439	6729490	12	80.0883	63.6159	16.4725	0.0129014	10_TssBiv	CGI
chr12_6729501_6729557	chr12	6729501	6729557	10	75.2168	55.399	19.8179	0.00133846	10_TssBiv	CGI
chr12_75600951_75601706	chr12	75600951	75601706	70	34.7525	12.2785	22.474	0.000367393	10_TssBiv
chr12_85672241_85672313	chr12	85672241	85672313	13	40.0287	20.9273	19.1014	0.00193625	10_TssBiv
chr12_99288389_99288419	chr12	99288389	99288419	10	15.6787	4.03716	11.6415	0.00452322	10_TssBiv	CGI
chr12_99288952_99288977	chr12	99288952	99288977	10	20.3255	4.60723	15.7182	0.00232535	10_TssBiv	CGI
chr13_100641453_100641651	chr13	100641453	100641651	10	30.6695	11.9021	18.7674	0.000501174	10_TssBiv	CGI
chr13_100641682_100642013	chr13	100641682	100642013	23	25.339	14.7641	10.5749	0.0277445	10_TssBiv	CGI
chr13_100643342_100643794	chr13	100643342	100643794	12	31.4657	14.2484	17.2173	0.000909561	10_TssBiv
chr13_100644131_100644239	chr13	100644131	100644239	16	31.3037	16.0844	15.2193	0.00327523	10_TssBiv
chr13_112708197_112708358	chr13	112708197	112708358	26	25.3957	8.39336	17.0023	0.000751417	10_TssBiv	CGI
chr13_112710277_112710397	chr13	112710277	112710397	35	22.2861	8.81773	13.4683	0.000909561	10_TssBiv	CGI
chr13_112721084_112721883	chr13	112721084	112721883	68	21.4393	7.35578	14.0835	0.000501174	10_TssBiv	CGI
chr13_112722982_112723293	chr13	112722982	112723293	59	27.7339	9.98947	17.7444	0.00110162	10_TssBiv	CGI
chr13_112726343_112726436	chr13	112726343	112726436	10	31.5028	11.2335	20.2693	0.00062661	10_TssBiv	CGI
chr13_112758476_112758695	chr13	112758476	112758695	10	18.8241	5.94252	12.8816	0.000433201	10_TssBiv
chr13_112760980_112761053	chr13	112760980	112761053	10	19.8724	6.50297	13.3695	0.000751417	10_TssBiv	CGI
chr13_113764401_113764500	chr13	113764401	113764500	10	21.1186	7.55048	13.5681	0.000433201	10_TssBiv	CGI
chr13_113764517_113764564	chr13	113764517	113764564	10	17.5627	5.05739	12.5053	0.00452322	10_TssBiv	CGI
chr13_113765182_113765398	chr13	113765182	113765398	63	21.6054	6.30637	15.299	0.000367393	10_TssBiv	CGI
chr13_25319890_25320634	chr13	25319890	25320634	99	25.4503	9.66361	15.7867	0.00110162	10_TssBiv	CGI
chr13_36045150_36045403	chr13	36045150	36045403	25	27.5535	9.1051	18.4484	0.000433201	10_TssBiv	CGI
chr13_49795274_49795609	chr13	49795274	49795609	37	32.1898	14.6077	17.5821	0.000501174	10_TssBiv
chr13_79169716_79170778	chr13	79169716	79170778	67	28.6893	11.0711	17.6183	0.000367393	10_TssBiv
chr13_79181818_79182268	chr13	79181818	79182268	33	31.2386	14.2784	16.9602	0.000367393	10_TssBiv
chr14_103389953_103390247	chr14	103389953	103390247	24	21.3963	10.5071	10.8892	0.00277078	10_TssBiv	CGI
chr14_103673500_103674222	chr14	103673500	103674222	47	20.2649	9.95893	10.306	0.0147673	10_TssBiv
chr14_105399020_105399286	chr14	105399020	105399286	10	49.1232	38.8385	10.2847	0.0311557	10_TssBiv	CGI
chr14_24045062_24045248	chr14	24045062	24045248	59	54.9357	33.3064	21.6294	0.00110162	10_TssBiv	CGI
chr14_29236756_29236799	chr14	29236756	29236799	10	20.1726	7.62084	12.5518	0.0147673	10_TssBiv
chr14_29236804_29236836	chr14	29236804	29236836	10	28.5001	12.0209	16.4792	0.00844463	10_TssBiv
chr14_29236836_29236875	chr14	29236836	29236875	10	35.8878	15.7603	20.1275	0.00530606	10_TssBiv	CGI
chr14_29243545_29243738	chr14	29243545	29243738	16	22.45	9.23451	13.2155	0.00724775	10_TssBiv	CGI
chr14_29254629_29255054	chr14	29254629	29255054	14	20.1227	4.9527	15.17	0.00110162	10_TssBiv	CGI
chr14_37132410_37132629	chr14	37132410	37132629	14	21.6995	11.1195	10.5801	0.0311557	10_TssBiv	CGI
chr14_38067496_38067966	chr14	38067496	38067966	30	25.9059	10.0923	15.8136	0.0129014	10_TssBiv	CGI
chr14_57275007_57275266	chr14	57275007	57275266	17	27.9337	7.25743	20.6763	0.00232535	10_TssBiv	CGI
chr14_57275724_57275769	chr14	57275724	57275769	10	21.853	6.7182	15.1348	0.00062661	10_TssBiv	CGI
chr14_57278758_57278961	chr14	57278758	57278961	24	29.2969	8.90526	20.3916	0.00193625	10_TssBiv	CGI
chr14_57283395_57283447	chr14	57283395	57283447	10	14.5892	2.76437	11.8248	0.00452322	10_TssBiv
chr14_60973886_60974107	chr14	60973886	60974107	19	32.3979	9.16657	23.2313	0.00062661	10_TssBiv	CGI
chr14_75077718_75077923	chr14	75077718	75077923	28	40.8601	21.0846	19.7755	0.000433201	10_TssBiv	CGI
chr14_95237573_95237909	chr14	95237573	95237909	32	32.0641	14.1388	17.9252	0.000501174	10_TssBiv
chr15_101514118_101514183	chr15	101514118	101514183	10	46.8325	31.9747	14.8578	0.0192191	10_TssBiv	CGI
chr15_27112702_27113336	chr15	27112702	27113336	95	21.9746	6.1238	15.8508	0.000501174	10_TssBiv	CGI
chr15_41793628_41793888	chr15	41793628	41793888	21	19.3495	4.20866	15.1408	0.00110162	10_TssBiv	CGI
chr15_53080522_53081012	chr15	53080522	53081012	45	22.4872	7.93368	14.5536	0.00160452	10_TssBiv	CGI
chr15_53090191_53090455	chr15	53090191	53090455	20	18.4474	6.46222	11.9852	0.00133846	10_TssBiv
chr15_60296000_60296076	chr15	60296000	60296076	10	18.1895	7.82505	10.3645	0.0349209	10_TssBiv
chr15_60296627_60296654	chr15	60296627	60296654	10	21.7427	6.99909	14.7437	0.0038584	10_TssBiv	CGI
chr15_60296654_60296679	chr15	60296654	60296679	10	19.6516	4.79776	14.8538	0.00160452	10_TssBiv	CGI
chr15_60296808_60297175	chr15	60296808	60297175	44	19.8539	5.8822	13.9717	0.00232535	10_TssBiv	CGI
chr15_68114429_68114514	chr15	68114429	68114514	15	17.4454	6.58211	10.8633	0.000433201	10_TssBiv
chr15_74426667_74426812	chr15	74426667	74426812	35	37.1085	24.2177	12.8908	0.0038584	10_TssBiv	CGI
chr15_76630125_76630517	chr15	76630125	76630517	25	26.0983	9.98294	16.1153	0.00232535	10_TssBiv	CGI
chr15_76632800_76633208	chr15	76632800	76633208	32	18.3707	6.83358	11.5371	0.0192191	10_TssBiv	CGI
chr15_79381821_79381958	chr15	79381821	79381958	19	17.1788	3.91046	13.2684	0.000501174	10_TssBiv	CGI
chr15_84748620_84748674	chr15	84748620	84748674	16	26.0362	5.37627	20.6599	0.00277078	10_TssBiv	CGI
chr15_89922226_89922472	chr15	89922226	89922472	44	30.8064	10.5414	20.265	0.00110162	10_TssBiv	CGI
chr15_89922601_89922728	chr15	89922601	89922728	10	37.6403	26.6569	10.9835	0.00975877	10_TssBiv	CGI
chr15_89950737_89951467	chr15	89950737	89951467	51	26.5617	7.77503	18.7867	0.00110162	10_TssBiv
chr15_96903520_96903593	chr15	96903520	96903593	12	18.0701	7.72957	10.3405	0.00975877	10_TssBiv	CGI
chr16_20084881_20085179	chr16	20084881	20085179	34	14.7996	4.63012	10.1694	0.000433201	10_TssBiv	CGI
chr16_2041493_2041583	chr16	2041493	2041583	10	19.7473	9.41764	10.3296	0.0349209	10_TssBiv
chr16_216175_216245	chr16	216175	216245	10	25.1028	13.5121	11.5907	0.00724775	10_TssBiv	CGI
chr16_22825470_22825540	chr16	22825470	22825540	10	23.1953	7.63696	15.5584	0.00193625	10_TssBiv	CGI
chr16_22825840_22826268	chr16	22825840	22826268	34	16.6692	6.39607	10.2732	0.00110162	10_TssBiv	CGI
chr16_24267145_24267195	chr16	24267145	24267195	10	22.7254	9.32841	13.397	0.000909561	10_TssBiv	CGI
chr16_31500063_31500138	chr16	31500063	31500138	14	41.5275	25.722	15.8055	0.016872	10_TssBiv	CGI
chr16_48844709_48844758	chr16	48844709	48844758	10	17.1515	4.93983	12.2117	0.0038584	10_TssBiv	CGI
chr16_48844807_48845159	chr16	48844807	48845159	53	25.6031	8.45137	17.1518	0.000433201	10_TssBiv	CGI
chr16_48845173_48845308	chr16	48845173	48845308	10	20.0913	8.06992	12.0214	0.000909561	10_TssBiv
chr16_51187600_51187892	chr16	51187600	51187892	36	36.4176	14.476	21.9416	0.000433201	10_TssBiv	CGI
chr16_51190007_51190146	chr16	51190007	51190146	32	15.9218	5.00661	10.9151	0.000433201	10_TssBiv	CGI
chr16_54316310_54316565	chr16	54316310	54316565	16	15.2043	4.65562	10.5486	0.0192191	10_TssBiv
chr16_54322298_54322448	chr16	54322298	54322448	10	66.3691	35.3153	31.0538	0.00452322	10_TssBiv	CGI
chr16_54322937_54323033	chr16	54322937	54323033	21	51.7694	33.773	17.9964	0.00620894	10_TssBiv	CGI
chr16_54970258_54970416	chr16	54970258	54970416	32	17.315	6.82667	10.4884	0.0246162	10_TssBiv
chr16_54972836_54972909	chr16	54972836	54972909	10	18.8432	8.61106	10.2321	0.0192191	10_TssBiv
chr16_6533889_6533940	chr16	6533889	6533940	13	27.7563	8.01158	19.7447	0.000751417	10_TssBiv	CGI
chr16_86549288_86549381	chr16	86549288	86549381	10	28.2823	15.7859	12.4964	0.00724775	10_TssBiv	CGI
chr16_86601645_86602017	chr16	86601645	86602017	70	16.9903	6.5573	10.433	0.00452322	10_TssBiv	CGI
chr16_86612230_86612266	chr16	86612230	86612266	10	31.9639	16.5966	15.3673	0.00277078	10_TssBiv	CGI
chr16_86612295_86612345	chr16	86612295	86612345	10	25.67	7.74309	17.9269	0.000751417	10_TssBiv	CGI
chr16_86613031_86613419	chr16	86613031	86613419	30	17.1868	6.48903	10.6978	0.000433201	10_TssBiv	CGI
chr16_89642698_89642824	chr16	89642698	89642824	10	22.042	11.1397	10.9022	0.00327523	10_TssBiv	CGI
chr17_11143515_11143712	chr17	11143515	11143712	17	18.6797	7.47112	11.2086	0.00452322	10_TssBiv	CGI
chr17_17627962_17628835	chr17	17627962	17628835	34	17.957	7.85916	10.0978	0.000909561	10_TssBiv
chr17_33672712_33672921	chr17	33672712	33672921	11	42.1279	26.0239	16.104	0.00277078	10_TssBiv
chr17_35165078_35165454	chr17	35165078	35165454	10	32.9287	17.8825	15.0462	0.00530606	10_TssBiv
chr17_35299885_35300261	chr17	35299885	35300261	56	34.707	12.1782	22.5288	0.000433201	10_TssBiv	CGI
chr17_36734980_36735082	chr17	36734980	36735082	24	20.0643	4.96153	15.1028	0.00062661	10_TssBiv	CGI
chr17_45501393_45501632	chr17	45501393	45501632	49	28.9738	16.9949	11.9789	0.0246162	10_TssBiv	CGI
chr17_46604755_46604831	chr17	46604755	46604831	10	36.6062	22.6787	13.9275	0.0147673	10_TssBiv	CGI
chr17_46641933_46642085	chr17	46641933	46642085	21	21.9912	9.61987	12.3713	0.00133846	10_TssBiv	CGI
chr17_70112034_70112264	chr17	70112034	70112264	14	35.5029	20.3482	15.1547	0.00620894	10_TssBiv	CGI
chr17_74534438_74534848	chr17	74534438	74534848	10	43.504	29.5857	13.9183	0.00724775	10_TssBiv
chr17_76354850_76354982	chr17	76354850	76354982	17	28.6483	16.5077	12.1407	0.0147673	10_TssBiv	CGI
chr17_7906582_7906715	chr17	7906582	7906715	20	33.1398	13.712	19.4278	0.000367393	10_TssBiv	CGI
chr17_79314987_79315789	chr17	79314987	79315789	92	29.4909	13.4499	16.041	0.016872	10_TssBiv	CGI
chr17_79316507_79316557	chr17	79316507	79316557	12	25.9296	8.73337	17.1962	0.00530606	10_TssBiv	CGI
chr17_79919773_79919822	chr17	79919773	79919822	10	20.6724	8.77495	11.8974	0.00160452	10_TssBiv	CGI
chr17_8926871_8926895	chr17	8926871	8926895	10	24.6748	10.7939	13.8809	0.00530606	10_TssBiv	CGI
chr18_13611790_13612079	chr18	13611790	13612079	29	18.4299	6.20458	12.2254	0.0112432	10_TssBiv
chr18_44773244_44773371	chr18	44773244	44773371	10	16.687	3.28218	13.4048	0.00232535	10_TssBiv	CGI
chr18_44773455_44773712	chr18	44773455	44773712	10	31.0934	10.1682	20.9252	0.000909561	10_TssBiv	CGI
chr18_44773751_44773834	chr18	44773751	44773834	10	26.9452	16.673	10.2722	0.00844463	10_TssBiv	CGI
chr18_44773842_44773870	chr18	44773842	44773870	10	15.8505	5.43053	10.42	0.00452322	10_TssBiv	CGI
chr18_44773967_44774092	chr18	44773967	44774092	29	29.1339	11.4933	17.6406	0.00062661	10_TssBiv	CGI
chr18_44774136_44774184	chr18	44774136	44774184	10	15.0204	4.99813	10.0222	0.00062661	10_TssBiv	CGI
[truncated: 2,412 more rows]

## Sheet: HypoMe-DMRs
Table S6B. Summary of 4,824 hypoMe-DMRs
DMR ID	chromosome	start	end	Number of CpGs in DMR	Average methylation level in Tumor (%)	Average methylaiton level in Normal (%)	Average methylation difference (%)	P value (FDR)	Chromatin states	CGI status
chr10_105157304_105157450	chr10	105157304	105157450	13	47.1642	70.8413	-23.6771	0.00110162	1_TssA
chr10_43950580_43950885	chr10	43950580	43950885	10	17.1851	38.4002	-21.2151	0.000433201	1_TssA
chr11_47787619_47787679	chr11	47787619	47787679	10	6.05215	16.7488	-10.6967	0.000501174	1_TssA
chr11_505942_506098	chr11	505942	506098	10	40.0294	65.3794	-25.35	0.000367393	1_TssA
chr11_63529423_63529573	chr11	63529423	63529573	10	66.064	80.4354	-14.3714	0.00975877	1_TssA
chr11_63531485_63531792	chr11	63531485	63531792	46	71.267	87.9015	-16.6346	0.0277445	1_TssA	CGI
chr11_63531794_63532017	chr11	63531794	63532017	10	71.9254	84.2335	-12.3081	0.0112432	1_TssA
chr11_64884163_64884256	chr11	64884163	64884256	10	27.8284	42.2475	-14.4191	0.00277078	1_TssA	CGI
chr11_71792287_71792393	chr11	71792287	71792393	10	47.5513	72.0678	-24.5165	0.000433201	1_TssA
chr12_122709790_122709848	chr12	122709790	122709848	10	23.3953	35.04	-11.6447	0.0038584	1_TssA
chr12_125049831_125050045	chr12	125049831	125050045	16	37.2511	48.5978	-11.3467	0.0246162	1_TssA
chr12_133262768_133263049	chr12	133262768	133263049	28	64.0126	85.9862	-21.9736	0.000367393	1_TssA
chr12_49659660_49659789	chr12	49659660	49659789	12	31.4804	54.6319	-23.1515	0.00452322	1_TssA
chr12_54784817_54785171	chr12	54784817	54785171	18	5.26659	19.4701	-14.2035	0.000433201	1_TssA
chr12_6677708_6678115	chr12	6677708	6678115	10	34.1346	50.7829	-16.6483	0.00277078	1_TssA
chr12_7071795_7071858	chr12	7071795	7071858	10	39.1138	56.7985	-17.6848	0.0192191	1_TssA
chr14_57810670_57810790	chr14	57810670	57810790	10	72.4491	88.6977	-16.2487	0.0217654	1_TssA
chr15_23032852_23033002	chr15	23032852	23033002	10	37.8462	62.0597	-24.2135	0.00193625	1_TssA
chr16_104349_104411	chr16	104349	104411	10	28.8431	54.4157	-25.5726	0.000367393	1_TssA
chr16_23606427_23606627	chr16	23606427	23606627	10	72.3822	88.1652	-15.7829	0.00327523	1_TssA
chr16_2731833_2731898	chr16	2731833	2731898	10	40.433	62.2573	-21.8243	0.000909561	1_TssA
chr16_3931414_3931839	chr16	3931414	3931839	14	46.4332	66.0659	-19.6327	0.0038584	1_TssA
chr16_4303110_4303349	chr16	4303110	4303349	10	69.0643	88.2356	-19.1713	0.00133846	1_TssA
chr16_58534206_58534915	chr16	58534206	58534915	21	14.9224	26.0356	-11.1131	0.00530606	1_TssA
chr16_67233044_67233315	chr16	67233044	67233315	39	41.4804	55.098	-13.6177	0.0112432	1_TssA	CGI
chr16_70322097_70322176	chr16	70322097	70322176	11	28.1125	45.6312	-17.5187	0.00724775	1_TssA
chr16_85721596_85721709	chr16	85721596	85721709	13	71.048	90.3431	-19.295	0.00062661	1_TssA
chr16_85721712_85722009	chr16	85721712	85722009	10	50.3636	63.5686	-13.2051	0.0217654	1_TssA
chr16_88700506_88700617	chr16	88700506	88700617	19	15.0748	29.1143	-14.0395	0.00062661	1_TssA	CGI
chr16_89881888_89882117	chr16	89881888	89882117	15	40.9099	60.9794	-20.0695	0.000433201	1_TssA
chr17_25676480_25676634	chr17	25676480	25676634	10	32.9835	46.9025	-13.9191	0.0147673	1_TssA
chr17_25676667_25676731	chr17	25676667	25676731	10	65.6283	85.2008	-19.5725	0.00452322	1_TssA
chr17_33895955_33896150	chr17	33895955	33896150	12	54.9877	75.3095	-20.3218	0.00133846	1_TssA
chr17_40700470_40700595	chr17	40700470	40700595	14	12.9137	24.0271	-11.1134	0.016872	1_TssA	CGI
chr17_7493173_7493347	chr17	7493173	7493347	11	63.855	75.7068	-11.8518	0.016872	1_TssA
chr17_79213935_79214135	chr17	79213935	79214135	10	23.7138	34.6114	-10.8976	0.00724775	1_TssA
chr18_12420922_12421285	chr18	12420922	12421285	19	34.9454	48.507	-13.5615	0.00232535	1_TssA
chr18_21978581_21978644	chr18	21978581	21978644	10	57.6151	95.1359	-37.5208	0.00133846	1_TssA
chr18_712899_712932	chr18	712899	712932	10	24.0535	37.0354	-12.9819	0.0481811	1_TssA	CGI
chr19_1019790_1019861	chr19	1019790	1019861	16	47.9229	62.6162	-14.6933	0.00620894	1_TssA
chr19_1239971_1240188	chr19	1239971	1240188	10	30.4642	44.5221	-14.058	0.00232535	1_TssA
chr19_1242440_1242526	chr19	1242440	1242526	10	43.8863	57.8282	-13.9419	0.0112432	1_TssA	CGI
chr19_1444891_1444963	chr19	1444891	1444963	10	31.1285	47.272	-16.1434	0.000433201	1_TssA
chr19_17439194_17439309	chr19	17439194	17439309	10	21.0133	35.2941	-14.2808	0.0246162	1_TssA	CGI
chr19_19216276_19216358	chr19	19216276	19216358	10	56.6422	73.3827	-16.7405	0.00844463	1_TssA
chr19_46086948_46087052	chr19	46086948	46087052	10	68.9967	82.8468	-13.8502	0.00193625	1_TssA
chr19_8273556_8273712	chr19	8273556	8273712	12	21.1654	43.3716	-22.2061	0.000909561	1_TssA	CGI
chr1_161008297_161008896	chr1	161008297	161008896	65	10.4703	28.878	-18.4078	0.000433201	1_TssA
chr2_136632668_136632803	chr2	136632668	136632803	10	52.7264	78.3705	-25.6442	0.000367393	1_TssA
chr2_194367141_194367449	chr2	194367141	194367449	28	70.8603	92.8814	-22.021	0.00110162	1_TssA
chr2_232330273_232330519	chr2	232330273	232330519	29	64.2406	85.1392	-20.8986	0.000367393	1_TssA
chr2_88316981_88317282	chr2	88316981	88317282	11	45.5438	70.3916	-24.8478	0.000433201	1_TssA
chr3_196015448_196015565	chr3	196015448	196015565	14	36.361	53.109	-16.748	0.00844463	1_TssA
chr4_164415176_164415245	chr4	164415176	164415245	10	41.016	68.0992	-27.0832	0.000367393	1_TssA
chr4_40632501_40632529	chr4	40632501	40632529	13	21.3594	33.6826	-12.3232	0.000909561	1_TssA	CGI
chr5_137911866_137911984	chr5	137911866	137911984	10	81.1033	91.5832	-10.4799	0.0432656	1_TssA
chr5_179104814_179104881	chr5	179104814	179104881	10	32.0768	59.0758	-26.9989	0.00062661	1_TssA
chr5_180708690_180708878	chr5	180708690	180708878	15	71.9766	88.1482	-16.1716	0.00193625	1_TssA
chr6_117003415_117003465	chr6	117003415	117003465	10	24.6762	41.4787	-16.8025	0.00724775	1_TssA
chr6_27101600_27101674	chr6	27101600	27101674	12	5.40352	16.3104	-10.9069	0.00232535	1_TssA
chr6_31127339_31127433	chr6	31127339	31127433	10	28.0441	43.3053	-15.2612	0.00062661	1_TssA
chr6_34203132_34203237	chr6	34203132	34203237	10	18.8333	37.3507	-18.5174	0.000367393	1_TssA	CGI
chr6_35453937_35454160	chr6	35453937	35454160	25	47.9984	64.0558	-16.0575	0.0192191	1_TssA	CGI
chr7_143105165_143105710	chr7	143105165	143105710	21	14.0992	27.3196	-13.2205	0.000367393	1_TssA
chr7_6143583_6143777	chr7	6143583	6143777	12	23.5859	35.4356	-11.8497	0.000909561	1_TssA
chr7_83779644_83779760	chr7	83779644	83779760	12	82.0732	95.6491	-13.5759	0.0388412	1_TssA
chr7_98971530_98971679	chr7	98971530	98971679	10	55.4798	68.1795	-12.6997	0.0129014	1_TssA
chr8_37755447_37755886	chr8	37755447	37755886	13	27.8879	51.8204	-23.9326	0.000433201	1_TssA
chr9_127630180_127630250	chr9	127630180	127630250	10	66.788	87.9375	-21.1495	0.000367393	1_TssA
chr9_95056669_95056740	chr9	95056669	95056740	10	12.1958	23.5979	-11.4021	0.00327523	1_TssA
chr9_97316950_97317440	chr9	97316950	97317440	10	43.6202	70.1179	-26.4978	0.000367393	1_TssA
chr10_126840732_126840866	chr10	126840732	126840866	11	18.8068	30.9442	-12.1373	0.00620894	1_TssA	CGI
chr10_126840924_126840956	chr10	126840924	126840956	10	25.0049	39.5714	-14.5665	0.016872	1_TssA	CGI
chr10_131265746_131265811	chr10	131265746	131265811	10	29.3919	44.3435	-14.9516	0.000501174	1_TssA
chr11_116147599_116147930	chr11	116147599	116147930	13	67.5266	79.0984	-11.5717	0.00062661	1_TssA
chr11_19799411_19799663	chr11	19799411	19799663	10	11.7359	21.8006	-10.0647	0.00110162	1_TssA
chr11_64002690_64002733	chr11	64002690	64002733	10	4.62358	15.1026	-10.479	0.000501174	1_TssA
chr11_746142_746759	chr11	746142	746759	25	75.12	86.2474	-11.1275	0.00160452	1_TssA
chr12_118573162_118573302	chr12	118573162	118573302	10	69.3251	88.5713	-19.2462	0.00133846	1_TssA
chr12_27176334_27176526	chr12	27176334	27176526	11	45.8483	57.532	-11.6837	0.00277078	1_TssA
chr12_53836120_53836446	chr12	53836120	53836446	10	13.6275	25.6984	-12.0709	0.00194888	1_TssA
chr12_57083289_57083570	chr12	57083289	57083570	10	23.8196	45.919	-22.0994	0.00110162	1_TssA
chr12_7046247_7046450	chr12	7046247	7046450	10	22.9072	35.3712	-12.464	0.0192191	1_TssA	CGI
chr13_57309800_57309913	chr13	57309800	57309913	13	82.7109	93.0435	-10.3326	0.00975877	1_TssA
chr14_21979871_21979941	chr14	21979871	21979941	10	22.9382	36.0227	-13.0845	0.00062661	1_TssA
chr14_75760449_75760509	chr14	75760449	75760509	13	45.4507	67.8014	-22.3506	0.0192191	1_TssA
chr15_41244631_41244900	chr15	41244631	41244900	15	65.6832	86.4199	-20.7367	0.000501174	1_TssA
chr15_85145307_85145471	chr15	85145307	85145471	10	56.9579	80.8638	-23.9059	0.00501766	1_TssA
chr16_1429833_1429913	chr16	1429833	1429913	12	14.1119	27.8585	-13.7466	0.000501174	1_TssA	CGI
chr16_28564806_28564886	chr16	28564806	28564886	10	41.2124	58.0398	-16.8274	0.000909561	1_TssA
chr16_771693_771758	chr16	771693	771758	10	42.8121	54.6289	-11.8168	0.0217654	1_TssA	CGI
chr16_81042068_81042224	chr16	81042068	81042224	11	61.4206	89.7008	-28.2802	0.000501174	1_TssA
chr17_18906785_18906911	chr17	18906785	18906911	10	70.6669	90.4948	-19.8279	0.00133846	1_TssA
chr17_38334254_38334627	chr17	38334254	38334627	21	28.8345	42.966	-14.1314	0.00160452	1_TssA	CGI
chr17_42432296_42432348	chr17	42432296	42432348	12	68.9909	83.5342	-14.5433	0.0112432	1_TssA	CGI
chr17_80022667_80022770	chr17	80022667	80022770	19	29.9899	43.2844	-13.2945	0.0147673	1_TssA	CGI
chr17_8041429_8041502	chr17	8041429	8041502	10	7.64431	19.6459	-12.0016	0.000433201	1_TssA
chr18_12375880_12375950	chr18	12375880	12375950	10	66.8517	95.3588	-28.5071	0.00062661	1_TssA
chr18_597446_597622	chr18	597446	597622	11	58.652	81.081	-22.429	0.00193625	1_TssA
chr19_10655349_10655669	chr19	10655349	10655669	12	32.14	50.1436	-18.0036	0.00232535	1_TssA
chr19_1236335_1236665	chr19	1236335	1236665	28	57.5477	75.8546	-18.307	0.00193625	1_TssA
chr19_56164671_56164754	chr19	56164671	56164754	10	58.8925	75.9732	-17.0807	0.000433201	1_TssA	CGI
chr1_12041287_12041485	chr1	12041287	12041485	11	64.2855	74.9867	-10.7013	0.0311557	1_TssA
chr1_1341623_1341833	chr1	1341623	1341833	18	59.1748	72.0539	-12.8791	0.000433201	1_TssA
chr1_155035199_155035389	chr1	155035199	155035389	24	6.47019	18.7107	-12.2405	0.00062661	1_TssA	CGI
chr1_16489082_16489294	chr1	16489082	16489294	14	18.6165	34.7076	-16.091	0.00232535	1_TssA
chr1_183155456_183155539	chr1	183155456	183155539	10	13.9713	25.4468	-11.4755	0.00724775	1_TssA
chr20_62273802_62274191	chr20	62273802	62274191	10	28.4072	38.9356	-10.5284	0.00452322	1_TssA
chr21_46962915_46962940	chr21	46962915	46962940	10	28.7182	39.5839	-10.8657	0.000909561	1_TssA	CGI
chr22_24109379_24109621	chr22	24109379	24109621	11	23.5636	37.7779	-14.2143	0.00110162	1_TssA
chr2_200818915_200818986	chr2	200818915	200818986	10	67.1734	93.7157	-26.5423	0.00062661	1_TssA
chr2_27664985_27665582	chr2	27664985	27665582	73	38.9834	49.532	-10.5486	0.0349209	1_TssA
chr2_85645349_85645509	chr2	85645349	85645509	10	58.0026	73.6293	-15.6267	0.0246162	1_TssA	CGI
chr5_71616757_71616922	chr5	71616757	71616922	12	26.9213	45.1547	-18.2334	0.000909561	1_TssA
chr5_74061802_74061929	chr5	74061802	74061929	14	63.6934	84.3861	-20.6927	0.000751417	1_TssA
chr7_150020040_150020076	chr7	150020040	150020076	10	14.4742	28.6015	-14.1272	0.000909561	1_TssA	CGI
chr7_65236262_65236426	chr7	65236262	65236426	10	71.696	90.6873	-18.9913	0.000433201	1_TssA
chr8_142318841_142318959	chr8	142318841	142318959	10	12.0335	24.9837	-12.9503	0.00232535	1_TssA	CGI
chr8_144361126_144361261	chr8	144361126	144361261	10	20.0011	40.921	-20.9199	0.00530606	1_TssA	CGI
chr10_17684853_17684918	chr10	17684853	17684918	10	73.5431	92.688	-19.145	0.00062661	1_TssA
chr11_125758438_125758589	chr11	125758438	125758589	16	41.7284	64.9564	-23.228	0.00193625	1_TssA
chr11_17100356_17100478	chr11	17100356	17100478	10	67.8163	90.1722	-22.356	0.000501174	1_TssA
chr11_394276_394718	chr11	394276	394718	15	46.3292	57.1551	-10.8259	0.0311557	1_TssA
chr11_63767169_63767261	chr11	63767169	63767261	10	18.6652	33.9371	-15.272	0.0311557	1_TssA	CGI
chr11_73499610_73499763	chr11	73499610	73499763	12	32.1344	54.9311	-22.7967	0.000909561	1_TssA
chr12_49759886_49760014	chr12	49759886	49760014	10	26.2919	43.2395	-16.9476	0.00133846	1_TssA
chr12_51565252_51565440	chr12	51565252	51565440	14	79.562	92.4599	-12.8978	0.0217654	1_TssA
chr12_52214362_52214444	chr12	52214362	52214444	10	6.59946	17.452	-10.8525	0.00724775	1_TssA	CGI
chr12_52214455_52214493	chr12	52214455	52214493	10	6.85536	19.3754	-12.52	0.00975877	1_TssA	CGI
chr12_52214560_52214990	chr12	52214560	52214990	126	5.29001	17.987	-12.697	0.000367393	1_TssA	CGI
chr12_52214991_52215034	chr12	52214991	52215034	10	5.32676	21.9367	-16.6099	0.00062661	1_TssA	CGI
chr12_52215090_52215131	chr12	52215090	52215131	10	7.50562	23.2961	-15.7905	0.000433201	1_TssA	CGI
chr12_52215554_52215596	chr12	52215554	52215596	10	23.3356	34.9102	-11.5746	0.0147673	1_TssA	CGI
chr12_52215891_52215946	chr12	52215891	52215946	10	52.8751	69.5785	-16.7034	0.00110162	1_TssA	CGI
chr14_45267849_45267888	chr14	45267849	45267888	10	77.6109	88.5835	-10.9726	0.00724775	1_TssA
chr15_41708123_41708367	chr15	41708123	41708367	10	61.9914	86.5675	-24.5761	0.000751417	1_TssA
chr15_59950080_59950130	chr15	59950080	59950130	10	21.7275	33.8866	-12.1591	0.0388412	1_TssA
chr16_2274650_2274778	chr16	2274650	2274778	12	46.7908	79.8878	-33.097	0.000433201	1_TssA
chr16_28856655_28856744	chr16	28856655	28856744	11	46.2374	67.381	-21.1436	0.000751417	1_TssA
chr16_4665297_4665573	chr16	4665297	4665573	11	70.4054	91.2267	-20.8214	0.00062661	1_TssA	CGI
chr16_4665651_4665705	chr16	4665651	4665705	10	82.2315	95.2769	-13.0454	0.016872	1_TssA	CGI
chr17_617152_617217	chr17	617152	617217	10	48.3983	73.3248	-24.9265	0.00062661	1_TssA
chr19_48902685_48902940	chr19	48902685	48902940	13	78.5941	92.6579	-14.0638	0.0349209	1_TssA
chr19_54976557_54976620	chr19	54976557	54976620	25	53.2689	67.7304	-14.4615	0.00232535	1_TssA	CGI
chr19_911810_911965	chr19	911810	911965	12	66.5449	82.0973	-15.5524	0.00232535	1_TssA	CGI
chr1_151371436_151371507	chr1	151371436	151371507	10	49.1676	75.3186	-26.151	0.000751417	1_TssA
chr1_15533786_15534093	chr1	15533786	15534093	11	76.2884	88.8492	-12.5608	0.0038584	1_TssA
chr1_1564532_1564558	chr1	1564532	1564558	10	36.0616	56.273	-20.2114	0.000367393	1_TssA	CGI
chr1_1564561_1564870	chr1	1564561	1564870	56	39.3835	52.3191	-12.9356	0.00724775	1_TssA	CGI
chr1_213189167_213189641	chr1	213189167	213189641	10	36.1617	52.3253	-16.1636	0.00277078	1_TssA
chr20_57555736_57555864	chr20	57555736	57555864	14	38.7001	70.8223	-32.1221	0.00062661	1_TssA
chr22_21983152_21983330	chr22	21983152	21983330	14	53.476	71.1834	-17.7074	0.00844463	1_TssA	CGI
chr22_35796956_35797059	chr22	35796956	35797059	10	29.7565	54.6422	-24.8858	0.000751417	1_TssA
chr22_36902498_36902718	chr22	36902498	36902718	18	74.8296	90.5505	-15.7209	0.000751417	1_TssA	CGI
chr22_42063327_42063397	chr22	42063327	42063397	10	22.415	36.8205	-14.4055	0.00277078	1_TssA
chr2_132251815_132251960	chr2	132251815	132251960	16	48.8327	77.9807	-29.148	0.000433201	1_TssA
chr2_233471248_233471472	chr2	233471248	233471472	10	31.3811	41.5595	-10.1784	0.000501174	1_TssA
chr2_62116444_62116646	chr2	62116444	62116646	20	63.5707	84.9012	-21.3305	0.000367393	1_TssA
chr2_70058153_70058330	chr2	70058153	70058330	10	66.0454	85.5964	-19.551	0.000751417	1_TssA
chr6_33282977_33283294	chr6	33282977	33283294	10	39.635	51.7978	-12.1629	0.0481811	1_TssA
chr7_150811837_150811874	chr7	150811837	150811874	10	33.3191	51.3947	-18.0756	0.000367393	1_TssA
chr7_150811971_150812004	chr7	150811971	150812004	10	7.65287	19.8423	-12.1894	0.0038584	1_TssA
chr8_142215608_142215693	chr8	142215608	142215693	10	35.9306	47.0503	-11.1198	0.0192191	1_TssA
chr8_144659774_144659884	chr8	144659774	144659884	12	38.8362	52.086	-13.2498	0.0311557	1_TssA	CGI
chr8_145115083_145115206	chr8	145115083	145115206	15	65.6663	86.2147	-20.5484	0.00327523	1_TssA	CGI
chr11_2721966_2722046	chr11	2721966	2722046	10	46.9157	57.1255	-10.2098	0.0432656	1_TssA	CGI
chr11_850154_850376	chr11	850154	850376	10	27.8827	45.0724	-17.1897	0.0112432	1_TssA	CGI
chr12_123458323_123458517	chr12	123458323	123458517	10	63.0367	83.0559	-20.0192	0.00133846	1_TssA
chr12_52213987_52214352	chr12	52213987	52214352	41	7.74277	24.8854	-17.1427	0.000367393	1_TssA
chr12_66697133_66697313	chr12	66697133	66697313	10	38.5514	68.2526	-29.7012	0.00133846	1_TssA
chr14_105189718_105189928	chr14	105189718	105189928	12	34.9809	56.2479	-21.267	0.000501174	1_TssA
chr14_61748120_61748355	chr14	61748120	61748355	10	15.9551	26.9626	-11.0076	0.00110162	1_TssA
chr14_65172414_65172480	chr14	65172414	65172480	10	14.1791	24.8716	-10.6926	0.00620894	1_TssA
chr14_74769980_74770179	chr14	74769980	74770179	12	40.0617	55.2418	-15.1801	0.0038584	1_TssA
chr15_29968266_29968658	chr15	29968266	29968658	10	52.3138	74.335	-22.0212	0.000501174	1_TssA
chr15_50715768_50715899	chr15	50715768	50715899	11	84.3042	97.117	-12.8128	0.00724775	1_TssA
chr15_74754935_74755117	chr15	74754935	74755117	10	47.1007	67.5479	-20.4472	0.00193625	1_TssA
chr16_30102200_30102458	chr16	30102200	30102458	18	66.6269	81.483	-14.8561	0.0246162	1_TssA
chr16_3077949_3078241	chr16	3077949	3078241	33	19.8304	32.1911	-12.3607	0.00452322	1_TssA
chr16_66729106_66729240	chr16	66729106	66729240	16	53.9626	70.2771	-16.3145	0.00232535	1_TssA
chr17_30815034_30815232	chr17	30815034	30815232	27	72.8929	84.183	-11.2901	0.0147673	1_TssA	CGI
chr17_65361159_65361225	chr17	65361159	65361225	10	32.575	52.7462	-20.1713	0.00232535	1_TssA
chr17_73200734_73200840	chr17	73200734	73200840	10	42.3467	63.5084	-21.1616	0.00160452	1_TssA
chr19_1081884_1081925	chr19	1081884	1081925	10	54.4122	72.9681	-18.5559	0.0147673	1_TssA	CGI
chr19_1083016_1083331	chr19	1083016	1083331	29	70.0264	87.5365	-17.5101	0.0311557	1_TssA	CGI
chr19_1242615_1242848	chr19	1242615	1242848	12	64.0917	82.8422	-18.7505	0.000909561	1_TssA
chr19_13068519_13068589	chr19	13068519	13068589	10	26.2652	46.6963	-20.4311	0.000433201	1_TssA
chr1_182807728_182807994	chr1	182807728	182807994	10	54.358	73.8503	-19.4923	0.000751417	1_TssA
chr1_27683912_27683984	chr1	27683912	27683984	10	42.2279	57.7638	-15.5359	0.0217654	1_TssA
chr1_6530997_6531666	chr1	6530997	6531666	64	69.9474	88.2953	-18.3478	0.00160452	1_TssA	CGI
chr20_52120726_52120833	chr20	52120726	52120833	12	46.0278	69.0866	-23.0588	0.00975877	1_TssA
chr20_55965414_55965844	chr20	55965414	55965844	19	37.6498	58.5082	-20.8584	0.00975877	1_TssA
chr22_40391453_40391593	chr22	40391453	40391593	10	43.8638	64.1234	-20.2596	0.00620894	1_TssA
chr2_131085418_131085607	chr2	131085418	131085607	30	55.6719	78.3555	-22.6836	0.0129014	1_TssA
chr2_219233180_219233247	chr2	219233180	219233247	10	68.4173	81.943	-13.5257	0.0129014	1_TssA
chr2_220434960_220435014	chr2	220434960	220435014	19	57.8485	78.7382	-20.8897	0.00620894	1_TssA	CGI
chr2_241757414_241757800	chr2	241757414	241757800	12	57.4155	69.8337	-12.4182	0.0246162	1_TssA
chr3_12810245_12810396	chr3	12810245	12810396	13	72.8088	89.4069	-16.5981	0.000909561	1_TssA
chr3_169397376_169397568	chr3	169397376	169397568	12	68.5444	86.2641	-17.7197	0.00975877	1_TssA
chr5_137225426_137225477	chr5	137225426	137225477	10	48.6224	69.4848	-20.8624	0.00232535	1_TssA	CGI
chr5_138727803_138727897	chr5	138727803	138727897	10	38.584	58.3162	-19.7323	0.00133846	1_TssA	CGI
chr5_138727902_138728009	chr5	138727902	138728009	10	21.7072	35.5342	-13.827	0.000433201	1_TssA	CGI
chr6_108279993_108280241	chr6	108279993	108280241	10	40.6573	75.6873	-35.03	0.000367393	1_TssA
chr6_17581173_17581243	chr6	17581173	17581243	15	41.5993	55.0714	-13.4721	0.00844463	1_TssA
chr7_26192662_26192732	chr7	26192662	26192732	21	9.27314	21.2637	-11.9906	0.00844463	1_TssA	CGI
chr8_144371778_144372061	chr8	144371778	144372061	18	61.333	75.6114	-14.2784	0.0147673	1_TssA	CGI
chr8_145752752_145752965	chr8	145752752	145752965	46	61.7765	74.5407	-12.7641	0.0388412	1_TssA	CGI
chr8_146023572_146023680	chr8	146023572	146023680	14	51.9199	78.5948	-26.6749	0.00110162	1_TssA
chr9_105999965_106000108	chr9	105999965	106000108	18	78.0269	89.6498	-11.6229	0.0147673	1_TssA
chr9_136324028_136324223	chr9	136324028	136324223	13	68.8442	79.0168	-10.1726	0.00530606	1_TssA
chr9_139761501_139761630	chr9	139761501	139761630	10	75.9867	89.0802	-13.0935	0.0192191	1_TssA
chr9_97022285_97022491	chr9	97022285	97022491	18	64.8332	88.9225	-24.0894	0.000751417	1_TssA
chr10_135123405_135123977	chr10	135123405	135123977	21	79.0267	89.6841	-10.6573	0.0112432	4_Tx
chr10_3160981_3161086	chr10	3160981	3161086	14	84.4313	96.6462	-12.2149	0.0112432	4_Tx	CGI
chr10_50957773_50957849	chr10	50957773	50957849	10	69.1097	87.0992	-17.9895	0.0038584	4_Tx
chr11_460413_460634	chr11	460413	460634	12	67.3229	82.708	-15.3851	0.0112432	4_Tx
chr11_64659026_64659131	chr11	64659026	64659131	10	69.4057	85.1653	-15.7596	0.00062661	4_Tx
chr11_64875552_64876243	chr11	64875552	64876243	83	84.1854	94.4609	-10.2755	0.0432656	4_Tx	CGI
chr11_65990655_65990811	chr11	65990655	65990811	10	46.3468	59.9704	-13.6236	0.0112432	4_Tx
chr11_66472228_66472334	chr11	66472228	66472334	10	79.218	89.6018	-10.3837	0.000433201	4_Tx
chr11_68133499_68133647	chr11	68133499	68133647	16	70.536	88.9055	-18.3695	0.000501174	4_Tx
chr11_69475288_69475484	chr11	69475288	69475484	11	78.3282	94.0088	-15.6806	0.0129014	4_Tx
chr11_75121636_75121813	chr11	75121636	75121813	10	61.8464	75.2809	-13.4345	0.00133846	4_Tx
chr12_110778556_110778666	chr12	110778556	110778666	10	81.3101	94.4565	-13.1464	0.016872	4_Tx
chr12_113725647_113725993	chr12	113725647	113725993	10	81.3152	95.9348	-14.6196	0.00133846	4_Tx
chr12_117593079_117593355	chr12	117593079	117593355	12	34.5997	48.2273	-13.6275	0.00232535	4_Tx
chr12_121991005_121991163	chr12	121991005	121991163	12	79.085	92.6974	-13.6124	0.000501174	4_Tx
chr12_122492091_122492151	chr12	122492091	122492151	10	57.434	71.512	-14.0781	0.00975877	4_Tx
chr12_7865085_7865204	chr12	7865085	7865204	14	82.7605	94.1108	-11.3504	0.000751417	4_Tx
chr13_110835348_110835560	chr13	110835348	110835560	14	80.0038	90.7466	-10.7428	0.00327523	4_Tx
chr13_111156218_111156474	chr13	111156218	111156474	11	70.1531	86.5581	-16.4051	0.00232535	4_Tx
chr13_114748315_114748397	chr13	114748315	114748397	12	66.0742	90.6479	-24.5737	0.000751417	4_Tx
chr13_114750702_114751316	chr13	114750702	114751316	14	61.3104	77.6284	-16.3179	0.016872	4_Tx
chr13_114783330_114784121	chr13	114783330	114784121	33	79.7882	92.9767	-13.1885	0.00530606	4_Tx
chr14_104640046_104640265	chr14	104640046	104640265	10	83.0984	95.233	-12.1346	0.00133846	4_Tx
chr14_104641373_104641599	chr14	104641373	104641599	24	73.9765	93.2275	-19.251	0.000433201	4_Tx	CGI
chr14_104641931_104642329	chr14	104641931	104642329	21	73.9043	93.0817	-19.1774	0.000501174	4_Tx
chr14_104642715_104642862	chr14	104642715	104642862	10	72.6726	91.227	-18.5544	0.000367393	4_Tx
chr14_104643209_104643390	chr14	104643209	104643390	17	71.3415	91.3601	-20.0186	0.00110162	4_Tx	CGI
chr14_104643805_104643939	chr14	104643805	104643939	12	73.8385	94.1996	-20.3611	0.00110162	4_Tx	CGI
chr14_104645686_104646122	chr14	104645686	104646122	18	58.2286	80.963	-22.7344	0.00193625	4_Tx
chr14_105932736_105933113	chr14	105932736	105933113	15	70.8791	84.8707	-13.9916	0.0112432	4_Tx
chr14_105933574_105933844	chr14	105933574	105933844	11	59.1817	84.1859	-25.0043	0.00062661	4_Tx
chr14_59112967_59113129	chr14	59112967	59113129	10	81.0169	94.3564	-13.3396	0.0112432	4_Tx
chr14_59113269_59113311	chr14	59113269	59113311	10	62.024	89.2176	-27.1936	0.00110162	4_Tx	CGI
chr14_68038697_68039002	chr14	68038697	68039002	18	68.2374	81.293	-13.0556	0.00975877	4_Tx
chr14_74820517_74820587	chr14	74820517	74820587	11	70.5279	85.7171	-15.1892	0.00844463	4_Tx
chr14_92521141_92521878	chr14	92521141	92521878	12	82.295	94.2599	-11.965	0.000367393	4_Tx
chr15_65624842_65625465	chr15	65624842	65625465	10	58.4361	76.7094	-18.2733	0.00844463	4_Tx
chr15_73615594_73616185	chr15	73615594	73616185	16	63.0134	82.2943	-19.2809	0.00193625	4_Tx
chr15_73617652_73617745	chr15	73617652	73617745	14	74.9859	89.6977	-14.7118	0.000433201	4_Tx
chr16_1254156_1254292	chr16	1254156	1254292	15	82.016	92.4909	-10.4749	0.00232535	4_Tx	CGI
chr16_1254843_1255255	chr16	1254843	1255255	10	55.8233	80.4785	-24.6552	0.000433201	4_Tx
chr16_1259088_1259222	chr16	1259088	1259222	13	75.4167	89.8305	-14.4137	0.00620894	4_Tx
chr16_1260566_1261622	chr16	1260566	1261622	48	73.7987	88.8931	-15.0944	0.00160452	4_Tx
chr16_1262062_1262145	chr16	1262062	1262145	11	72.8832	89.8741	-16.9908	0.00232535	4_Tx
chr16_1262567_1262860	chr16	1262567	1262860	19	75.2402	91.4446	-16.2044	0.000367393	4_Tx
chr16_1265513_1265949	chr16	1265513	1265949	12	69.6599	86.1838	-16.524	0.00452322	4_Tx
chr16_1271113_1271388	chr16	1271113	1271388	31	63.0564	82.3076	-19.2512	0.00110162	4_Tx
chr16_13007994_13008190	chr16	13007994	13008190	10	69.0759	88.5612	-19.4853	0.0038584	4_Tx
chr16_1406212_1406303	chr16	1406212	1406303	12	69.5003	82.038	-12.5377	0.0129014	4_Tx
chr16_29884468_29884961	chr16	29884468	29884961	13	71.7996	82.7162	-10.9166	0.00844463	4_Tx
chr16_337615_337802	chr16	337615	337802	12	76.9926	92.4528	-15.4602	0.00327523	4_Tx
chr16_544834_544958	chr16	544834	544958	10	58.9856	69.5281	-10.5426	0.000433201	4_Tx
chr16_81730185_81730372	chr16	81730185	81730372	10	77.3428	93.191	-15.8483	0.00193625	4_Tx
chr16_845416_845844	chr16	845416	845844	15	46.3271	67.8919	-21.5648	0.000367393	4_Tx
chr16_87732354_87732464	chr16	87732354	87732464	10	78.8043	91.2794	-12.4752	0.000909561	4_Tx
chr17_27048167_27048297	chr17	27048167	27048297	14	18.7737	34.4701	-15.6964	0.00062661	4_Tx
chr17_35967758_35967860	chr17	35967758	35967860	11	69.8963	85.0662	-15.1699	0.0038584	4_Tx
chr17_48559485_48559733	chr17	48559485	48559733	12	80.3769	92.1803	-11.8035	0.000501174	4_Tx
chr17_60757918_60758430	chr17	60757918	60758430	20	65.694	87.9116	-22.2176	0.00062661	4_Tx
chr17_7227416_7227578	chr17	7227416	7227578	15	64.612	78.2921	-13.6801	0.0038584	4_Tx	CGI
chr17_79656052_79656317	chr17	79656052	79656317	16	74.9133	91.0525	-16.1392	0.000433201	4_Tx
chr17_79799286_79799607	chr17	79799286	79799607	28	52.4314	67.3614	-14.9301	0.0246162	4_Tx	CGI
chr17_80394781_80394994	chr17	80394781	80394994	12	80.4888	91.0418	-10.553	0.0147673	4_Tx
chr17_8060942_8061024	chr17	8060942	8061024	10	79.1647	91.3683	-12.2036	0.00530606	4_Tx
chr17_81049515_81050702	chr17	81049515	81050702	31	64.7252	78.1342	-13.409	0.00975877	4_Tx
chr18_76752896_76752969	chr18	76752896	76752969	14	83.525	95.9787	-12.4537	0.00620894	4_Tx	CGI
chr19_1007397_1007844	chr19	1007397	1007844	61	77.2626	93.2071	-15.9444	0.00160452	4_Tx
chr19_1126060_1126772	chr19	1126060	1126772	16	67.3195	78.7257	-11.4062	0.000367393	4_Tx
chr19_1220500_1220594	chr19	1220500	1220594	10	75.1557	88.3353	-13.1795	0.000751417	4_Tx	CGI
chr19_1227691_1227929	chr19	1227691	1227929	21	75.8913	94.1372	-18.2459	0.00110162	4_Tx	CGI
chr19_13056058_13056245	chr19	13056058	13056245	10	45.4964	70.1586	-24.6622	0.000433201	4_Tx
chr19_14042625_14042885	chr19	14042625	14042885	10	72.5657	84.6386	-12.0729	0.0277445	4_Tx
chr19_1424620_1424890	chr19	1424620	1424890	23	71.326	88.7395	-17.4135	0.00724775	4_Tx	CGI
chr19_17767081_17767144	chr19	17767081	17767144	10	77.8858	90.4637	-12.5779	0.00975877	4_Tx
chr19_18057556_18057796	chr19	18057556	18057796	18	60.5251	80.828	-20.3029	0.000367393	4_Tx
chr19_18963604_18963748	chr19	18963604	18963748	10	73.2508	92.9076	-19.6568	0.00160452	4_Tx
chr19_18994866_18995142	chr19	18994866	18995142	13	69.8902	86.7473	-16.8571	0.00724775	4_Tx
chr19_1908310_1908508	chr19	1908310	1908508	17	67.2778	84.0688	-16.7911	0.0112432	4_Tx	CGI
chr19_1912358_1912476	chr19	1912358	1912476	12	77.9366	93.8452	-15.9086	0.00327523	4_Tx	CGI
chr19_1978423_1978901	chr19	1978423	1978901	26	73.7412	95.3882	-21.6469	0.000751417	4_Tx	CGI
chr19_38964217_38964323	chr19	38964217	38964323	17	76.51	89.885	-13.3751	0.00232535	4_Tx
chr19_38973978_38974249	chr19	38973978	38974249	17	54.9029	83.1492	-28.2463	0.00110162	4_Tx
chr19_3907631_3907888	chr19	3907631	3907888	19	73.7808	89.3827	-15.6019	0.00620894	4_Tx
chr19_3938058_3938425	chr19	3938058	3938425	12	77.4231	92.9057	-15.4826	0.000433201	4_Tx
chr19_41248422_41248657	chr19	41248422	41248657	10	72.7471	84.9717	-12.2246	0.0129014	4_Tx
chr19_42492664_42492880	chr19	42492664	42492880	10	79.3576	91.2007	-11.843	0.0038584	4_Tx
chr19_4543428_4543764	chr19	4543428	4543764	25	47.8337	70.515	-22.6813	0.00110162	4_Tx	CGI
chr19_4556017_4556160	chr19	4556017	4556160	10	46.6654	78.0978	-31.4324	0.00160452	4_Tx
chr19_4713612_4714230	chr19	4713612	4714230	30	65.8628	77.6771	-11.8143	0.0432656	4_Tx
chr19_50049171_50049587	chr19	50049171	50049587	10	75.0135	86.9634	-11.9499	0.00232535	4_Tx
chr19_50133690_50133867	chr19	50133690	50133867	14	78.275	89.7472	-11.4722	0.0388412	4_Tx
chr19_54183926_54184120	chr19	54183926	54184120	12	75.9823	92.5986	-16.6162	0.000501174	4_Tx
chr19_55757935_55758074	chr19	55757935	55758074	11	75.1056	87.7419	-12.6363	0.00844463	4_Tx
chr19_56133908_56133989	chr19	56133908	56133989	11	82.9422	94.1041	-11.1619	0.00530606	4_Tx
chr19_5695806_5695943	chr19	5695806	5695943	10	71.976	83.027	-11.051	0.0129014	4_Tx
chr19_5789310_5789706	chr19	5789310	5789706	25	78.5584	95.0724	-16.514	0.0147673	4_Tx	CGI
chr19_59077438_59077564	chr19	59077438	59077564	10	82.9576	93.1135	-10.1559	0.000501174	4_Tx
chr19_643481_643590	chr19	643481	643590	12	74.8836	89.5903	-14.7067	0.00160452	4_Tx	CGI
chr19_7543637_7543901	chr19	7543637	7543901	10	63.5873	78.5206	-14.9332	0.00724775	4_Tx
chr19_8190796_8191197	chr19	8190796	8191197	14	74.1028	85.5123	-11.4095	0.00133846	4_Tx
chr19_947397_947594	chr19	947397	947594	13	64.6778	80.9211	-16.2433	0.000909561	4_Tx
chr1_10533568_10533637	chr1	10533568	10533637	10	79.5548	92.9966	-13.4418	0.0192191	4_Tx
chr1_1279629_1279795	chr1	1279629	1279795	17	77.3142	92.3104	-14.9962	0.0038584	4_Tx
chr1_1691273_1691452	chr1	1691273	1691452	10	74.3187	88.5919	-14.2732	0.0311557	4_Tx
chr1_201982088_201982426	chr1	201982088	201982426	14	47.3201	60.3179	-12.9979	0.0432656	4_Tx
chr1_21890610_21890792	chr1	21890610	21890792	10	78.6988	89.469	-10.7702	0.0038584	4_Tx
chr1_230458949_230459398	chr1	230458949	230459398	13	75.9091	88.8947	-12.9856	0.00160452	4_Tx
chr1_39700111_39700586	chr1	39700111	39700586	12	69.0817	84.3408	-15.2592	0.0147673	4_Tx
chr1_6410321_6410540	chr1	6410321	6410540	10	77.3889	89.544	-12.1551	0.00620894	4_Tx
chr1_76262722_76262854	chr1	76262722	76262854	18	69.7451	84.8408	-15.0958	0.000433201	4_Tx	CGI
chr20_401630_401699	chr20	401630	401699	10	77.5476	96.1659	-18.6183	0.0388412	4_Tx
chr20_44464902_44465084	chr20	44464902	44465084	10	79.5187	91.7516	-12.2329	0.0038584	4_Tx
chr20_62321126_62321328	chr20	62321126	62321328	17	68.1648	92.043	-23.8782	0.000501174	4_Tx
chr20_62405010_62405210	chr20	62405010	62405210	22	60.4822	73.974	-13.4918	0.0147673	4_Tx
chr21_33035052_33035155	chr21	33035052	33035155	12	85.7778	97.219	-11.4412	0.00110162	4_Tx
chr21_44112478_44113094	chr21	44112478	44113094	24	83.557	94.5458	-10.9888	0.000433201	4_Tx
chr21_44482739_44483148	chr21	44482739	44483148	10	83.6604	94.0324	-10.3719	0.00232535	4_Tx
chr21_44806756_44806857	chr21	44806756	44806857	10	77.5567	87.6068	-10.0501	0.0147673	4_Tx
chr21_44840129_44840613	chr21	44840129	44840613	21	81.6908	95.3495	-13.6586	0.00193625	4_Tx
chr21_45229441_45229946	chr21	45229441	45229946	13	70.2853	83.1926	-12.9073	0.0246162	4_Tx
chr21_45749946_45750445	chr21	45749946	45750445	29	74.8871	88.7504	-13.8633	0.00530606	4_Tx
chr21_46860579_46860708	chr21	46860579	46860708	13	74.7624	88.8264	-14.064	0.000909561	4_Tx
chr21_46861489_46861651	chr21	46861489	46861651	12	79.0941	93.7971	-14.703	0.00193625	4_Tx
chr21_46863429_46863587	chr21	46863429	46863587	11	71.845	84.3377	-12.4927	0.0129014	4_Tx
chr21_46876300_46876549	chr21	46876300	46876549	13	61.5602	79.9685	-18.4084	0.00327523	4_Tx	CGI
chr21_46886406_46886640	chr21	46886406	46886640	12	71.3818	86.5733	-15.1915	0.00327523	4_Tx
chr21_46887033_46887223	chr21	46887033	46887223	11	63.5158	81.1856	-17.6698	0.000909561	4_Tx
chr21_46902889_46902983	chr21	46902889	46902983	10	49.6237	63.288	-13.6643	0.0217654	4_Tx
chr21_46924108_46925364	chr21	46924108	46925364	24	73.5093	86.6275	-13.1181	0.000433201	4_Tx
chr21_47406617_47406898	chr21	47406617	47406898	10	70.4436	91.0321	-20.5885	0.000367393	4_Tx
chr21_47413324_47414420	chr21	47413324	47414420	32	67.4031	85.976	-18.5728	0.000501174	4_Tx
chr21_47417693_47418283	chr21	47417693	47418283	26	77.5851	93.0403	-15.4552	0.000433201	4_Tx
chr21_47418583_47419395	chr21	47418583	47419395	23	74.8439	91.88	-17.0361	0.000433201	4_Tx
chr21_47420584_47420867	chr21	47420584	47420867	10	57.5611	77.3215	-19.7604	0.000909561	4_Tx
chr21_47421740_47422084	chr21	47421740	47422084	17	78.5128	88.8386	-10.3258	0.000367393	4_Tx
chr21_47423080_47423321	chr21	47423080	47423321	11	74.8197	90.8457	-16.0259	0.00160452	4_Tx	CGI
chr21_47425511_47425795	chr21	47425511	47425795	17	74.244	92.3191	-18.0751	0.0038584	4_Tx
chr21_47537169_47537805	chr21	47537169	47537805	16	66.8153	88.1543	-21.3391	0.000367393	4_Tx
chr21_47541486_47541690	chr21	47541486	47541690	10	61.9083	86.7144	-24.8061	0.000367393	4_Tx
chr21_47799152_47799212	chr21	47799152	47799212	15	85.4509	96.3333	-10.8824	0.0147673	4_Tx
chr22_18040601_18041082	chr22	18040601	18041082	10	78.106	93.1921	-15.0861	0.000751417	4_Tx
chr22_29445903_29446060	chr22	29445903	29446060	17	73.345	92.3118	-18.9668	0.00160452	4_Tx	CGI
chr22_31672453_31672725	chr22	31672453	31672725	28	81.2586	94.3878	-13.1292	0.0246162	4_Tx
chr22_42085600_42085720	chr22	42085600	42085720	10	71.2203	89.0957	-17.8754	0.000909561	4_Tx
chr22_43570278_43570651	chr22	43570278	43570651	10	77.9456	92.6181	-14.6725	0.00620894	4_Tx
chr22_45598322_45598507	chr22	45598322	45598507	10	76.0881	91.8095	-15.7214	0.00530606	4_Tx
chr22_50170499_50170777	chr22	50170499	50170777	20	80.2799	95.9803	-15.7004	0.00327523	4_Tx
chr22_50899986_50900248	chr22	50899986	50900248	18	83.5708	94.847	-11.2762	0.00160452	4_Tx	CGI
chr2_11780357_11780491	chr2	11780357	11780491	15	78.0089	92.84	-14.8311	0.000367393	4_Tx
chr2_128616638_128616767	chr2	128616638	128616767	10	67.8484	93.5613	-25.7129	0.00193625	4_Tx
chr2_130937525_130937815	chr2	130937525	130937815	14	76.6595	95.1915	-18.532	0.00193625	4_Tx
chr2_220422580_220422732	chr2	220422580	220422732	11	68.1131	87.7649	-19.6518	0.000433201	4_Tx
chr2_234369847_234370089	chr2	234369847	234370089	18	78.5669	90.9171	-12.3501	0.0388412	4_Tx	CGI
chr2_241721841_241721985	chr2	241721841	241721985	10	68.0256	82.4134	-14.3878	0.00620894	4_Tx	CGI
chr2_241722063_241722192	chr2	241722063	241722192	13	70.7685	92.4519	-21.6834	0.000751417	4_Tx
chr2_241727463_241727608	chr2	241727463	241727608	10	65.5134	82.9559	-17.4425	0.00160452	4_Tx
chr2_241730498_241730866	chr2	241730498	241730866	23	72.4732	85.4936	-13.0204	0.00327523	4_Tx
chr2_3486039_3486402	chr2	3486039	3486402	19	84.5843	95.5716	-10.9873	0.000433201	4_Tx
chr3_123003288_123003529	chr3	123003288	123003529	10	71.4752	84.9092	-13.4341	0.00277078	4_Tx
chr3_129289613_129290108	chr3	129289613	129290108	17	76.8145	87.7612	-10.9466	0.000367393	4_Tx
chr3_179042901_179043105	chr3	179042901	179043105	17	33.8996	71.8434	-37.9438	0.000501174	4_Tx
chr3_62172459_62172549	chr3	62172459	62172549	11	81.9502	94.2698	-12.3196	0.000433201	4_Tx
chr4_1015961_1016726	chr4	1015961	1016726	40	79.5963	93.0281	-13.4318	0.000367393	4_Tx
chr4_738403_738482	chr4	738403	738482	12	80.6975	93.3156	-12.6181	0.000751417	4_Tx
chr4_77662116_77662222	chr4	77662116	77662222	10	85.5857	96.1966	-10.6109	0.00193625	4_Tx	CGI
chr5_1291081_1291865	chr5	1291081	1291865	32	55.2188	80.8846	-25.6658	0.000433201	4_Tx	CGI
chr5_141044541_141044627	chr5	141044541	141044627	10	29.6541	40.4041	-10.7501	0.0129014	4_Tx
chr5_141244726_141244865	chr5	141244726	141244865	10	77.0905	87.3352	-10.2447	0.00160452	4_Tx
chr5_176916489_176916621	chr5	176916489	176916621	16	77.9108	88.7687	-10.8579	0.00452322	4_Tx
chr5_1826708_1826838	chr5	1826708	1826838	11	79.4923	91.0505	-11.5581	0.00160452	4_Tx
chr5_459679_459824	chr5	459679	459824	10	80.2887	92.9455	-12.6568	0.00620894	4_Tx
chr5_628538_629137	chr5	628538	629137	10	65.2703	80.0997	-14.8295	0.00327523	4_Tx
chr5_664201_664630	chr5	664201	664630	22	81.5188	95.0457	-13.5269	0.000367393	4_Tx
chr6_150040097_150040254	chr6	150040097	150040254	28	41.9591	70.8714	-28.9122	0.00232535	4_Tx
chr6_15415668_15416524	chr6	15415668	15416524	39	84.1655	94.7947	-10.6292	0.00062661	4_Tx
chr6_157468750_157468859	chr6	157468750	157468859	10	69.8412	83.7723	-13.9311	0.0192191	4_Tx
chr6_169632562_169632600	chr6	169632562	169632600	10	80.8362	93.8689	-13.0327	0.00232535	4_Tx	CGI
chr7_1052388_1052780	chr7	1052388	1052780	36	76.2822	87.6003	-11.3181	0.00620894	4_Tx
chr7_1584124_1584230	chr7	1584124	1584230	12	53.2807	72.5599	-19.2793	0.000367393	4_Tx	CGI
chr7_2700060_2700344	chr7	2700060	2700344	15	66.3909	84.883	-18.4921	0.00160452	4_Tx
chr7_2701635_2701744	chr7	2701635	2701744	12	83.0108	94.862	-11.8513	0.00530606	4_Tx	CGI
chr7_44153171_44153355	chr7	44153171	44153355	24	78.079	88.2567	-10.1777	0.0147673	4_Tx	CGI
chr7_4801888_4802154	chr7	4801888	4802154	14	74.832	94.761	-19.929	0.00452322	4_Tx	CGI
chr7_6463561_6464058	chr7	6463561	6464058	10	49.8717	68.9677	-19.0959	0.00062661	4_Tx
chr7_73938347_73938845	chr7	73938347	73938845	23	81.4195	94.8928	-13.4733	0.00327523	4_Tx
chr8_144343514_144344271	chr8	144343514	144344271	45	64.4852	90.2153	-25.7302	0.000367393	4_Tx
chr8_144902924_144903053	chr8	144902924	144903053	12	78.2637	89.6681	-11.4044	0.00530606	4_Tx
chr8_144947578_144947696	chr8	144947578	144947696	11	71.362	84.1681	-12.8061	0.0349209	4_Tx
chr8_145003632_145004053	chr8	145003632	145004053	12	69.5882	79.7617	-10.1735	0.0147673	4_Tx	CGI
chr8_1885958_1886177	chr8	1885958	1886177	11	80.7661	95.2787	-14.5126	0.000501174	4_Tx
chr9_138012198_138012445	chr9	138012198	138012445	15	79.5428	91.4949	-11.9521	0.000367393	4_Tx
chr9_140112658_140112903	chr9	140112658	140112903	11	69.5269	85.3806	-15.8537	0.0277445	4_Tx
chr9_32999701_32999883	chr9	32999701	32999883	14	80.186	92.4643	-12.2783	0.0311557	4_Tx
chr9_97850874_97851358	chr9	97850874	97851358	12	74.4534	85.5606	-11.1072	0.00110162	4_Tx
chr10_72384722_72384827	chr10	72384722	72384827	10	81.2589	91.5601	-10.3012	0.000751417	4_Tx
chr12_56841930_56841994	chr12	56841930	56841994	10	80.8662	95.7078	-14.8417	0.0038584	4_Tx
chr15_51202176_51202471	chr15	51202176	51202471	17	80.8153	94.9483	-14.133	0.00193625	4_Tx
chr1_154156614_154156748	chr1	154156614	154156748	15	79.0642	93.5271	-14.4628	0.00232535	4_Tx
chr1_180923682_180923847	chr1	180923682	180923847	10	30.3299	42.3038	-11.9739	0.0246162	4_Tx
chr3_109035396_109035853	chr3	109035396	109035853	17	68.0483	92.7618	-24.7135	0.000367393	4_Tx
chr4_675577_676091	chr4	675577	676091	49	61.2417	79.3894	-18.1476	0.00620894	4_Tx	CGI
chr5_134242017_134242055	chr5	134242017	134242055	10	60.1417	88.0133	-27.8716	0.000367393	4_Tx
chr6_157468408_157468585	chr6	157468408	157468585	13	76.1448	92.6389	-16.4941	0.00110162	4_Tx
chr9_115479090_115479160	chr9	115479090	115479160	10	72.734	92.8398	-20.1058	0.000909561	4_Tx
chr9_19103476_19103576	chr9	19103476	19103576	11	67.1663	81.1802	-14.0138	0.0038584	4_Tx
chr9_34046368_34046535	chr9	34046368	34046535	10	81.2017	94.2897	-13.088	0.0129014	4_Tx
chr10_104471274_104471430	chr10	104471274	104471430	10	78.6125	90.0012	-11.3887	0.0038584	4_Tx
chr10_135029269_135029428	chr10	135029269	135029428	16	78.6608	93.4015	-14.7407	0.000367393	4_Tx	CGI
chr10_135494033_135494150	chr10	135494033	135494150	10	41.724	56.1373	-14.4134	0.00110162	4_Tx	CGI
chr10_135494949_135495055	chr10	135494949	135495055	10	46.6341	57.61	-10.976	0.00530606	4_Tx	CGI
chr10_135496477_135496571	chr10	135496477	135496571	16	48.8615	60.7053	-11.8439	0.016872	4_Tx	CGI
chr10_135497572_135497653	chr10	135497572	135497653	10	48.503	59.7918	-11.2888	0.00277078	4_Tx	CGI
chr10_13819890_13820022	chr10	13819890	13820022	10	63.8718	78.156	-14.2841	0.0038584	4_Tx
chr10_646389_646513	chr10	646389	646513	10	78.1495	88.9883	-10.8388	0.00110162	4_Tx
chr10_73078106_73078303	chr10	73078106	73078303	11	83.9182	94.5147	-10.5965	0.00530606	4_Tx
chr10_851179_851573	chr10	851179	851573	39	76.7839	91.3503	-14.5664	0.0432656	4_Tx
chr10_88698842_88698943	chr10	88698842	88698943	15	64.917	82.7879	-17.8709	0.00452322	4_Tx
chr11_1466326_1466389	chr11	1466326	1466389	10	67.0045	80.8214	-13.8169	0.0277445	4_Tx	CGI
chr11_1470104_1470367	chr11	1470104	1470367	23	42.0389	53.939	-11.9001	0.00975877	4_Tx	CGI
chr11_68772921_68773216	chr11	68772921	68773216	17	76.1569	87.0407	-10.8838	0.0038584	4_Tx
chr11_858710_858977	chr11	858710	858977	18	76.1547	87.8008	-11.6461	0.00062661	4_Tx
chr12_122109646_122109711	chr12	122109646	122109711	10	56.3433	76.7547	-20.4115	0.00232535	4_Tx
chr12_132329818_132330021	chr12	132329818	132330021	17	81.1269	91.8617	-10.7348	0.00277078	4_Tx	CGI
chr12_132410868_132411346	chr12	132410868	132411346	11	77.3857	92.8475	-15.4617	0.00844463	4_Tx
chr12_97917581_97917779	chr12	97917581	97917779	12	81.0955	92.9603	-11.8648	0.000909561	4_Tx
chr13_110434493_110434726	chr13	110434493	110434726	28	78.5128	95.6987	-17.186	0.00062661	4_Tx	CGI
chr13_114535298_114535541	chr13	114535298	114535541	10	80.7937	91.1824	-10.3887	0.0349209	4_Tx
chr13_114558407_114558600	chr13	114558407	114558600	10	63.8125	75.0522	-11.2397	0.0147673	4_Tx
chr13_51861175_51861245	chr13	51861175	51861245	10	58.2421	69.813	-11.5709	0.00277078	4_Tx
chr14_104625837_104626012	chr14	104625837	104626012	17	62.6724	88.2699	-25.5975	0.00062661	4_Tx
chr14_104629917_104630765	chr14	104629917	104630765	36	58.602	84.8505	-26.2485	0.000367393	4_Tx
chr14_91839101_91839273	chr14	91839101	91839273	10	35.0335	47.8298	-12.7963	0.0311557	4_Tx
chr15_101549191_101549340	chr15	101549191	101549340	14	50.0668	68.4702	-18.4034	0.00232535	4_Tx
chr15_77906636_77907065	chr15	77906636	77907065	17	84.6548	94.8342	-10.1794	0.00133846	4_Tx	CGI
chr15_90190179_90190246	chr15	90190179	90190246	10	53.3183	69.2126	-15.8942	0.0038584	4_Tx
chr15_93166874_93166970	chr15	93166874	93166970	10	69.8977	84.7521	-14.8544	0.0147673	4_Tx
chr16_11770165_11770333	chr16	11770165	11770333	13	73.0985	92.9402	-19.8416	0.000751417	4_Tx
chr16_1251988_1252656	chr16	1251988	1252656	20	79.7442	90.391	-10.6468	0.0129014	4_Tx
chr16_1271956_1272211	chr16	1271956	1272211	12	61.9986	80.2356	-18.237	0.000501174	4_Tx
chr16_18813901_18814077	chr16	18813901	18814077	20	80.4957	95.6784	-15.1827	0.0192191	4_Tx
chr16_28328792_28329146	chr16	28328792	28329146	10	55.9652	74.2987	-18.3335	0.000367393	4_Tx
chr16_30017261_30017579	chr16	30017261	30017579	15	74.7755	84.8333	-10.0578	0.00277078	4_Tx
chr16_49802193_49802360	chr16	49802193	49802360	14	78.5427	90.8945	-12.3517	0.000433201	4_Tx
chr16_585379_586100	chr16	585379	586100	11	57.4675	74.2652	-16.7976	0.00327523	4_Tx
chr16_604766_604945	chr16	604766	604945	10	58.7718	73.3533	-14.5815	0.00724775	4_Tx
chr16_605146_605278	chr16	605146	605278	12	45.7657	73.325	-27.5593	0.00327523	4_Tx	CGI
chr16_735525_735665	chr16	735525	735665	18	80.2494	94.4226	-14.1731	0.000367393	4_Tx	CGI
chr16_75148447_75148538	chr16	75148447	75148538	10	59.2647	85.1236	-25.8589	0.00327523	4_Tx	CGI
chr16_85672475_85672865	chr16	85672475	85672865	16	58.7404	82.1494	-23.409	0.0038584	4_Tx
chr16_87682003_87682220	chr16	87682003	87682220	23	44.7794	56.1177	-11.3383	0.0147673	4_Tx
chr16_87722402_87722759	chr16	87722402	87722759	14	60.1145	72.6559	-12.5414	0.00452322	4_Tx
chr16_87723663_87724032	chr16	87723663	87724032	39	71.6034	90.7122	-19.1088	0.000909561	4_Tx	CGI
chr16_88709536_88709666	chr16	88709536	88709666	10	76.8607	87.8214	-10.9608	0.0129014	4_Tx	CGI
chr16_88758509_88758927	chr16	88758509	88758927	11	45.6011	70.0569	-24.4558	0.000367393	4_Tx
chr16_88883997_88884359	chr16	88883997	88884359	37	81.771	92.3785	-10.6075	0.000909561	4_Tx
chr16_9857474_9857926	chr16	9857474	9857926	14	68.7602	91.7377	-22.9775	0.000367393	4_Tx
chr17_1634056_1634637	chr17	1634056	1634637	13	73.3554	83.6529	-10.2975	0.016872	4_Tx
chr17_38241988_38242120	chr17	38241988	38242120	10	80.9289	95.2084	-14.2795	0.00844463	4_Tx
chr17_41957198_41957344	chr17	41957198	41957344	12	80.6283	91.5408	-10.9125	0.00062661	4_Tx
chr17_48190229_48190369	chr17	48190229	48190369	12	59.8335	76.4803	-16.6468	0.0217654	4_Tx
chr17_61817251_61817355	chr17	61817251	61817355	10	81.2663	94.6238	-13.3575	0.016872	4_Tx
chr17_79166530_79167030	chr17	79166530	79167030	25	79.5389	90.326	-10.7871	0.00062661	4_Tx
chr17_79961609_79962091	chr17	79961609	79962091	27	42.2694	62.8006	-20.5312	0.0038584	4_Tx
chr17_80345221_80345331	chr17	80345221	80345331	10	44.8624	59.7515	-14.8891	0.00620894	4_Tx
chr17_80816850_80817462	chr17	80816850	80817462	12	64.4135	89.5444	-25.1308	0.00110162	4_Tx
chr18_77062313_77062462	chr18	77062313	77062462	13	66.9178	84.9036	-17.9857	0.000501174	4_Tx
chr19_1109343_1109448	chr19	1109343	1109448	21	77.3521	90.5341	-13.182	0.00160452	4_Tx	CGI
chr19_11594584_11594760	chr19	11594584	11594760	20	72.0883	82.3385	-10.2501	0.0311557	4_Tx	CGI
chr19_1394884_1395684	chr19	1394884	1395684	27	69.0409	86.8546	-17.8138	0.00724775	4_Tx
chr19_17360060_17360134	chr19	17360060	17360134	10	65.8262	80.8977	-15.0714	0.00327523	4_Tx
chr19_1992911_1993398	chr19	1992911	1993398	27	74.967	89.804	-14.8371	0.00062661	4_Tx
chr19_3112745_3113135	chr19	3112745	3113135	10	72.3306	84.5217	-12.1911	0.0311557	4_Tx	CGI
chr19_3483214_3483388	chr19	3483214	3483388	24	57.8427	76.7498	-18.9071	0.0038584	4_Tx	CGI
chr19_3655681_3656596	chr19	3655681	3656596	41	72.6393	88.5773	-15.9381	0.000367393	4_Tx
chr19_42467941_42468580	chr19	42467941	42468580	11	75.92	86.5822	-10.6622	0.00530606	4_Tx
chr19_42472966_42473136	chr19	42472966	42473136	14	63.5062	73.8586	-10.3524	0.0311557	4_Tx
chr19_47116888_47117145	chr19	47116888	47117145	10	65.6566	85.0068	-19.3502	0.00530606	4_Tx
chr19_49055396_49055820	chr19	49055396	49055820	12	35.1121	48.5044	-13.3923	0.0038584	4_Tx
chr19_49143973_49144132	chr19	49143973	49144132	10	64.9437	75.2854	-10.3418	0.0147673	4_Tx
chr19_5691941_5692080	chr19	5691941	5692080	15	47.3097	67.4943	-20.1846	0.000909561	4_Tx	CGI
chr19_5790027_5790282	chr19	5790027	5790282	24	68.7817	84.9789	-16.1972	0.0217654	4_Tx
chr19_813251_813840	chr19	813251	813840	48	81.3681	94.8952	-13.527	0.016872	4_Tx
chr19_991082_991413	chr19	991082	991413	16	84.2711	95.8876	-11.6165	0.0277445	4_Tx
chr1_1186313_1186710	chr1	1186313	1186710	10	45.5351	69.4674	-23.9323	0.000367393	4_Tx
chr1_1268715_1268964	chr1	1268715	1268964	15	68.6778	82.5142	-13.8364	0.016872	4_Tx	CGI
chr1_153959720_153959917	chr1	153959720	153959917	10	22.8085	38.2797	-15.4712	0.00530606	4_Tx
chr1_180922504_180922805	chr1	180922504	180922805	17	28.0241	42.3514	-14.3272	0.00110162	4_Tx
chr1_182601757_182601878	chr1	182601757	182601878	10	32.9193	56.7449	-23.8256	0.00110162	4_Tx
chr1_228528832_228528999	chr1	228528832	228528999	14	81.7216	94.1052	-12.3836	0.00232535	4_Tx
chr1_247535759_247535933	chr1	247535759	247535933	11	67.699	85.6418	-17.9427	0.000367393	4_Tx
chr1_3511824_3512243	chr1	3511824	3512243	13	70.8886	87.5113	-16.6227	0.000909561	4_Tx
chr20_32321012_32321196	chr20	32321012	32321196	14	31.3143	60.5178	-29.2036	0.000433201	4_Tx
chr20_37464519_37464657	chr20	37464519	37464657	19	79.7478	90.9286	-11.1808	0.00975877	4_Tx	CGI
chr20_400932_401132	chr20	400932	401132	10	69.4148	92.9064	-23.4916	0.00160452	4_Tx
chr20_55745644_55746142	chr20	55745644	55746142	12	57.7374	75.956	-18.2186	0.000751417	4_Tx
chr20_57392435_57392569	chr20	57392435	57392569	13	74.7878	92.7569	-17.9691	0.00062661	4_Tx
chr20_60781371_60781493	chr20	60781371	60781493	12	69.2184	93.7238	-24.5053	0.000751417	4_Tx	CGI
chr20_61457209_61457865	chr20	61457209	61457865	17	65.5722	84.167	-18.5948	0.000367393	4_Tx
chr20_61467345_61467742	chr20	61467345	61467742	16	57.5969	71.7235	-14.1266	0.0217654	4_Tx
chr21_44836801_44837159	chr21	44836801	44837159	18	79.4657	93.5766	-14.1109	0.00452322	4_Tx	CGI
chr21_46783243_46783733	chr21	46783243	46783733	11	77.1571	89.6356	-12.4785	0.000751417	4_Tx
chr21_46910454_46910560	chr21	46910454	46910560	10	79.0573	89.1432	-10.0859	0.0311557	4_Tx
chr21_47545144_47545321	chr21	47545144	47545321	13	71.3489	89.529	-18.1801	0.00110162	4_Tx
chr21_47546844_47547254	chr21	47546844	47547254	12	69.7506	85.4523	-15.7016	0.000367393	4_Tx
chr22_20131055_20131241	chr22	20131055	20131241	16	79.2411	91.9326	-12.6916	0.0432656	4_Tx	CGI
chr22_20135889_20136154	chr22	20135889	20136154	10	74.6335	86.7636	-12.1301	0.00062661	4_Tx
chr22_20137034_20137113	chr22	20137034	20137113	10	60.8244	81.3974	-20.5729	0.000367393	4_Tx
chr22_20229411_20229857	chr22	20229411	20229857	31	71.3344	93.4032	-22.0688	0.000433201	4_Tx	CGI
chr22_29948382_29948644	chr22	29948382	29948644	20	68.1547	93.0437	-24.889	0.00110162	4_Tx
chr22_33410696_33410830	chr22	33410696	33410830	11	85.6479	95.9504	-10.3025	0.00724775	4_Tx
chr22_38105348_38105490	chr22	38105348	38105490	10	80.9798	94.6369	-13.6571	0.000751417	4_Tx
chr22_41635351_41635620	chr22	41635351	41635620	16	74.9844	86.0435	-11.0591	0.00620894	4_Tx
chr22_46770710_46770792	chr22	46770710	46770792	12	60.7396	83.9303	-23.1907	0.000751417	4_Tx	CGI
chr22_46929258_46929671	chr22	46929258	46929671	22	57.6055	74.0318	-16.4263	0.00724775	4_Tx
chr22_47426804_47426894	chr22	47426804	47426894	12	58.4401	73.2418	-14.8017	0.0147673	4_Tx
chr2_10953853_10953975	chr2	10953853	10953975	10	69.4454	90.7175	-21.2721	0.000367393	4_Tx
chr2_11822851_11822960	chr2	11822851	11822960	11	69.3431	86.223	-16.8799	0.000501174	4_Tx
chr2_1662006_1662648	chr2	1662006	1662648	12	74.0965	85.5695	-11.4731	0.0129014	4_Tx
chr2_233230805_233231199	chr2	233230805	233231199	25	81.4413	92.5838	-11.1425	0.000751417	4_Tx
chr3_140784843_140785008	chr3	140784843	140785008	10	81.4838	93.0999	-11.6161	0.00232535	4_Tx	CGI
chr3_89219256_89219331	chr3	89219256	89219331	10	82.7976	94.0045	-11.2069	0.000909561	4_Tx
chr4_16800666_16800772	chr4	16800666	16800772	16	73.8772	93.3005	-19.4233	0.00133846	4_Tx
chr4_1803381_1803613	chr4	1803381	1803613	12	85.7684	95.8126	-10.0441	0.000433201	4_Tx	CGI
chr4_1807429_1807988	chr4	1807429	1807988	25	80.4935	91.0793	-10.5858	0.000367393	4_Tx
chr4_8608350_8608535	chr4	8608350	8608535	13	63.2227	77.303	-14.0802	0.0481811	4_Tx
chr4_954905_955902	chr4	954905	955902	28	77.2789	93.6763	-16.3974	0.00110162	4_Tx
chr5_138676426_138676623	chr5	138676426	138676623	13	59.2556	84.7226	-25.4671	0.000367393	4_Tx
chr5_270453_270632	chr5	270453	270632	18	73.2535	86.2032	-12.9497	0.0246162	4_Tx
chr5_5252055_5252125	chr5	5252055	5252125	10	71.8429	86.0071	-14.1642	0.000367393	4_Tx
chr5_671091_671333	chr5	671091	671333	10	46.5471	63.7236	-17.1766	0.00327523	4_Tx
chr5_854218_856039	chr5	854218	856039	41	71.0672	83.6633	-12.5962	0.00844463	4_Tx
chr6_160679442_160679569	chr6	160679442	160679569	14	80.4969	91.95	-11.4531	0.00110162	4_Tx	CGI
chr6_166855134_166855452	chr6	166855134	166855452	14	60.0003	70.299	-10.2987	0.00530606	4_Tx
chr6_166884422_166884684	chr6	166884422	166884684	12	74.1787	88.4328	-14.2541	0.0112432	4_Tx
chr6_169226278_169226497	chr6	169226278	169226497	12	73.9073	84.9875	-11.0802	0.0192191	4_Tx
chr6_169648488_169648927	chr6	169648488	169648927	21	83.8717	93.9882	-10.1165	0.000433201	4_Tx
chr6_35700804_35700924	chr6	35700804	35700924	11	75.9266	92.4577	-16.5312	0.00277078	4_Tx
chr6_53590442_53590515	chr6	53590442	53590515	12	47.968	70.1754	-22.2074	0.000501174	4_Tx
chr7_100735350_100735714	chr7	100735350	100735714	15	78.6686	96.0135	-17.3449	0.000501174	4_Tx
chr7_128496497_128496738	chr7	128496497	128496738	11	66.4179	81.9067	-15.4887	0.00062661	4_Tx
chr7_157223894_157224060	chr7	157223894	157224060	15	66.3863	83.4018	-17.0155	0.00133846	4_Tx
chr7_218104_218311	chr7	218104	218311	12	76.7543	87.9705	-11.2162	0.000433201	4_Tx
chr7_2511556_2511754	chr7	2511556	2511754	10	79.3017	89.6602	-10.3585	0.00530606	4_Tx
chr7_2960995_2961205	chr7	2960995	2961205	11	54.607	68.8245	-14.2176	0.00452322	4_Tx
chr7_42004682_42005648	chr7	42004682	42005648	42	84.5953	95.7529	-11.1576	0.00062661	4_Tx
chr7_5650829_5651075	chr7	5650829	5651075	12	62.8425	83.0152	-20.1728	0.000909561	4_Tx
chr7_616070_616310	chr7	616070	616310	15	81.8107	91.8658	-10.0552	0.0112432	4_Tx
chr8_145771805_145772101	chr8	145771805	145772101	10	70.8656	82.0549	-11.1893	0.00193625	4_Tx
chr8_97546224_97546399	chr8	97546224	97546399	14	85.5352	95.5592	-10.0241	0.00327523	4_Tx
chr9_137995985_137997205	chr9	137995985	137997205	27	53.1311	68.0811	-14.9501	0.00277078	4_Tx
chr9_139242446_139243131	chr9	139242446	139243131	19	73.9695	85.8952	-11.9257	0.00160452	4_Tx
chr9_139244174_139244312	chr9	139244174	139244312	24	75.807	89.1199	-13.3129	0.00193625	4_Tx
chr9_139245240_139245467	chr9	139245240	139245467	10	65.6818	78.1343	-12.4525	0.00327523	4_Tx
chr9_139250901_139251471	chr9	139250901	139251471	10	71.8706	85.7914	-13.9208	0.00110162	4_Tx
chr9_139262098_139262270	chr9	139262098	139262270	10	77.2336	87.6219	-10.3883	0.0246162	4_Tx	CGI
chr9_140167330_140167510	chr9	140167330	140167510	13	83.3214	94.1799	-10.8585	0.0129014	4_Tx
chr18_74532348_74532548	chr18	74532348	74532548	12	59.8616	90.1129	-30.2514	0.000501174	4_Tx
chr21_38638310_38638380	chr21	38638310	38638380	10	81.9577	96.5612	-14.6035	0.00062661	4_Tx
chr22_35795281_35795388	chr22	35795281	35795388	17	62.7925	85.7444	-22.9518	0.000501174	4_Tx
chr11_59321140_59321487	chr11	59321140	59321487	10	81.7107	95.9943	-14.2836	0.000751417	4_Tx
chr11_65546914_65547447	chr11	65546914	65547447	16	57.4783	68.173	-10.6947	0.00160452	4_Tx
chr14_23776980_23777149	chr14	23776980	23777149	10	74.5354	87.0467	-12.5113	0.0217654	4_Tx
chr14_68284257_68284369	chr14	68284257	68284369	12	79.8955	95.9161	-16.0206	0.00530606	4_Tx
chr14_73604513_73604705	chr14	73604513	73604705	27	66.2481	91.1508	-24.9027	0.000909561	4_Tx
chr19_44257704_44257891	chr19	44257704	44257891	13	44.7403	78.2437	-33.5035	0.000367393	4_Tx
chr19_872100_872758	chr19	872100	872758	14	52.3584	64.947	-12.5886	0.0481811	4_Tx
chr2_197033892_197034080	chr2	197033892	197034080	15	29.7626	51.2235	-21.4609	0.00062661	4_Tx
chr2_209225058_209225367	chr2	209225058	209225367	23	84.3388	94.5963	-10.2575	0.00277078	4_Tx
chr6_31938743_31939086	chr6	31938743	31939086	10	61.6176	81.6902	-20.0726	0.000433201	4_Tx
chr6_35994931_35995001	chr6	35994931	35995001	10	73.7168	85.8092	-12.0923	0.0147673	4_Tx
chr7_44152140_44152536	chr7	44152140	44152536	23	61.7201	78.4032	-16.6831	0.0147673	4_Tx
chr10_130832367_130832419	chr10	130832367	130832419	11	30.4019	43.9982	-13.5963	0.00193625	4_Tx
chr10_134014512_134014840	chr10	134014512	134014840	17	71.1173	83.548	-12.4307	0.00844463	4_Tx
chr10_134016080_134016425	chr10	134016080	134016425	16	74.1413	90.0002	-15.8589	0.00160452	4_Tx
chr10_135020816_135021316	chr10	135020816	135021316	25	66.9895	87.0326	-20.0432	0.000501174	4_Tx
chr10_135026775_135027242	chr10	135026775	135027242	10	52.7081	71.6975	-18.9894	0.000909561	4_Tx
chr10_88840302_88841052	chr10	88840302	88841052	30	84.1751	96.8514	-12.6763	0.00232535	4_Tx
chr11_118862519_118863035	chr11	118862519	118863035	26	79.8339	95.7136	-15.8797	0.000909561	4_Tx
chr11_123086968_123087148	chr11	123086968	123087148	14	68.5096	81.7906	-13.2809	0.00844463	4_Tx
chr11_123448136_123448222	chr11	123448136	123448222	10	61.5786	73.8585	-12.2799	0.016872	4_Tx	CGI
chr11_1464299_1464707	chr11	1464299	1464707	30	60.8248	82.8942	-22.0694	0.000909561	4_Tx	CGI
chr11_67206143_67206435	chr11	67206143	67206435	13	58.2007	72.8543	-14.6536	0.00277078	4_Tx
chr11_859035_859237	chr11	859035	859237	10	70.7702	88.3272	-17.557	0.00062661	4_Tx
chr11_864636_864804	chr11	864636	864804	11	77.6945	92.203	-14.5085	0.000501174	4_Tx
chr12_100624539_100624648	chr12	100624539	100624648	10	75.0596	90.6929	-15.6332	0.00232535	4_Tx
chr12_105478980_105479049	chr12	105478980	105479049	10	80.1229	95.8172	-15.6942	0.00133846	4_Tx
chr12_111725431_111725628	chr12	111725431	111725628	10	75.2442	92.8252	-17.581	0.00277078	4_Tx
chr12_63195750_63195884	chr12	63195750	63195884	18	80.9523	95.1839	-14.2316	0.00452322	4_Tx	CGI
chr12_7066474_7066726	chr12	7066474	7066726	10	56.3622	67.8862	-11.5239	0.0388412	4_Tx
chr12_94651826_94651878	chr12	94651826	94651878	10	50.2559	88.9903	-38.7344	0.000501174	4_Tx
chr13_114560769_114561011	chr13	114560769	114561011	14	75.5789	92.3721	-16.7932	0.000751417	4_Tx
chr13_25691580_25691761	chr13	25691580	25691761	18	70.5097	87.3001	-16.7904	0.000367393	4_Tx
chr14_101301332_101301838	chr14	101301332	101301838	16	63.2768	81.0905	-17.8137	0.00110162	4_Tx
chr14_101302457_101302789	chr14	101302457	101302789	12	61.5758	83.2957	-21.7199	0.000367393	4_Tx
chr14_55227046_55227157	chr14	55227046	55227157	14	78.856	92.8023	-13.9463	0.000751417	4_Tx	CGI
chr14_74824312_74824569	chr14	74824312	74824569	12	71.6738	86.8775	-15.2037	0.00232535	4_Tx
chr16_3139295_3139337	chr16	3139295	3139337	12	85.112	96.8932	-11.7811	0.000751417	4_Tx	CGI
chr16_318660_318869	chr16	318660	318869	18	58.6058	74.1618	-15.556	0.00620894	4_Tx	CGI
chr16_671170_671304	chr16	671170	671304	10	71.071	89.8081	-18.737	0.000367393	4_Tx
chr16_735046_735190	chr16	735046	735190	10	54.5554	86.6	-32.0446	0.00110162	4_Tx	CGI
chr16_86794140_86794237	chr16	86794140	86794237	10	61.8102	73.3073	-11.4972	0.0349209	4_Tx
chr16_88531989_88532402	chr16	88531989	88532402	11	79.2706	90.6142	-11.3436	0.00975877	4_Tx
chr16_88594385_88594569	chr16	88594385	88594569	10	55.5734	69.0266	-13.4532	0.00975877	4_Tx
chr16_8978099_8978340	chr16	8978099	8978340	15	54.5329	69.64	-15.1071	0.00844463	4_Tx
chr17_1509882_1510006	chr17	1509882	1510006	17	69.2741	80.2333	-10.9591	0.0147673	4_Tx	CGI
chr17_26263198_26263279	chr17	26263198	26263279	11	66.1954	94.6349	-28.4395	0.000367393	4_Tx
chr17_3577467_3577530	chr17	3577467	3577530	10	78.5769	89.8881	-11.3112	0.0217654	4_Tx
chr17_40120351_40120423	chr17	40120351	40120423	14	85.959	97.1869	-11.2279	0.008168	4_Tx	CGI
chr17_60747392_60747765	chr17	60747392	60747765	24	63.629	83.3534	-19.7244	0.000501174	4_Tx
chr17_65983878_65984045	chr17	65983878	65984045	14	83.0511	95.6082	-12.5571	0.0481811	4_Tx
chr17_77085526_77086551	chr17	77085526	77086551	30	64.9902	76.9354	-11.9453	0.0192191	4_Tx
chr17_81047764_81047955	chr17	81047764	81047955	12	49.2669	66.4976	-17.2307	0.0311557	4_Tx	CGI
chr18_74062297_74062754	chr18	74062297	74062754	38	68.2355	86.9228	-18.6873	0.000367393	4_Tx
chr19_15444472_15444723	chr19	15444472	15444723	20	62.83	81.9277	-19.0977	0.00277078	4_Tx
chr19_18103542_18104317	chr19	18103542	18104317	20	69.0375	83.009	-13.9714	0.00530606	4_Tx
chr19_2727562_2728062	chr19	2727562	2728062	13	59.2807	70.1023	-10.8216	0.0388412	4_Tx
chr19_436403_436802	chr19	436403	436802	11	67.1723	83.713	-16.5407	0.00724775	4_Tx
chr19_47905799_47905877	chr19	47905799	47905877	10	60.4322	80.7275	-20.2954	0.000433201	4_Tx
chr19_4793669_4793936	chr19	4793669	4793936	10	83.2705	94.7882	-11.5177	0.00452322	4_Tx
chr19_50319404_50319657	chr19	50319404	50319657	12	76.5058	91.7699	-15.2642	0.000909561	4_Tx
chr19_53698006_53698171	chr19	53698006	53698171	10	74.9604	85.212	-10.2515	0.00620894	4_Tx
chr19_56063331_56063426	chr19	56063331	56063426	11	85.5394	95.5961	-10.0567	0.00133846	4_Tx
chr1_1102388_1102886	chr1	1102388	1102886	36	70.7752	84.0263	-13.2512	0.0112432	4_Tx
chr1_1363667_1363821	chr1	1363667	1363821	17	69.792	83.1563	-13.3643	0.00133846	4_Tx
chr1_151253039_151253179	chr1	151253039	151253179	11	77.0898	92.0656	-14.9758	0.00193625	4_Tx
chr1_1562383_1563063	chr1	1562383	1563063	11	58.6646	78.3971	-19.7325	0.000367393	4_Tx
chr1_18606211_18606375	chr1	18606211	18606375	11	57.9649	81.0624	-23.0975	0.000909561	4_Tx
chr1_23954625_23954687	chr1	23954625	23954687	12	59.854	83.4756	-23.6216	0.0038584	4_Tx
chr1_3518743_3519191	chr1	3518743	3519191	10	67.1059	79.1006	-11.9948	0.00193625	4_Tx
chr1_45280316_45280509	chr1	45280316	45280509	11	67.3817	85.0068	-17.6251	0.00232535	4_Tx
chr20_43948554_43948647	chr20	43948554	43948647	13	56.9109	75.9143	-19.0034	0.0311557	4_Tx
chr20_61412271_61412531	chr20	61412271	61412531	16	59.072	90.8603	-31.7884	0.000367393	4_Tx
chr20_62125938_62126461	chr20	62125938	62126461	31	66.0696	80.6299	-14.5603	0.00160452	4_Tx	CGI
chr20_62382998_62383341	chr20	62382998	62383341	11	61.9438	84.2243	-22.2805	0.00062661	4_Tx	CGI
chr21_44079902_44080174	chr21	44079902	44080174	12	54.6517	67.4886	-12.8369	0.00620894	4_Tx
chr21_46400384_46400614	chr21	46400384	46400614	14	75.7188	86.1148	-10.396	0.0129014	4_Tx
chr21_47565922_47566161	chr21	47565922	47566161	28	71.9515	85.2882	-13.3367	0.00452322	4_Tx	CGI
chr21_47566822_47566987	chr21	47566822	47566987	14	62.749	83.2989	-20.5499	0.00277078	4_Tx
chr21_47570592_47571111	chr21	47570592	47571111	14	72.1094	83.911	-11.8016	0.00232535	4_Tx
chr22_37888466_37888800	chr22	37888466	37888800	13	80.0369	90.0678	-10.0309	0.016872	4_Tx
chr22_38037145_38037480	chr22	38037145	38037480	11	50.0014	76.3588	-26.3574	0.000367393	4_Tx
chr22_48891436_48891835	chr22	48891436	48891835	10	62.1882	83.8948	-21.7066	0.00193625	4_Tx
chr22_50686694_50686875	chr22	50686694	50686875	10	72.1476	84.77	-12.6224	0.0112432	4_Tx
chr22_50695467_50695650	chr22	50695467	50695650	10	63.8883	81.5872	-17.6989	0.00452322	4_Tx
chr2_11707676_11708105	chr2	11707676	11708105	10	64.7845	82.6208	-17.8363	0.000909561	4_Tx
chr2_128158437_128158525	chr2	128158437	128158525	16	55.9366	74.0971	-18.1605	0.0112432	4_Tx	CGI
chr2_71787055_71787252	chr2	71787055	71787252	12	82.0518	92.336	-10.2842	0.00160452	4_Tx
chr2_777164_777264	chr2	777164	777264	10	59.5249	85.7156	-26.1906	0.000367393	4_Tx
chr3_116866237_116866333	chr3	116866237	116866333	11	76.8327	92.5512	-15.7185	0.00193625	4_Tx
chr3_136583072_136583226	chr3	136583072	136583226	12	79.9897	96.4506	-16.4609	0.00530606	4_Tx
chr3_196386522_196387860	chr3	196386522	196387860	50	78.1017	91.7859	-13.6842	0.00193625	4_Tx
chr3_48630493_48630580	chr3	48630493	48630580	11	76.3871	86.91	-10.5229	0.00133846	4_Tx
chr3_73005896_73005966	chr3	73005896	73005966	10	66.0526	83.2855	-17.2329	0.0038584	4_Tx
chr4_1022471_1022832	chr4	1022471	1022832	10	68.4957	80.6306	-12.1348	0.0217654	4_Tx
chr4_2065632_2066678	chr4	2065632	2066678	64	66.0393	86.064	-20.0246	0.00062661	4_Tx
chr5_15937144_15937405	chr5	15937144	15937405	24	81.011	95.0214	-14.0104	0.00062661	4_Tx
chr5_177509754_177510233	chr5	177509754	177510233	11	82.7435	93.6905	-10.947	0.00062661	4_Tx
chr5_1832686_1832934	chr5	1832686	1832934	12	51.7683	64.8241	-13.0558	0.0349209	4_Tx
chr6_15222735_15222870	chr6	15222735	15222870	12	63.6632	86.6384	-22.9751	0.00277078	4_Tx
chr6_168613932_168614228	chr6	168613932	168614228	26	80.0852	91.7761	-11.6909	0.000433201	4_Tx
chr6_27180424_27180490	chr6	27180424	27180490	12	71.319	90.6967	-19.3777	0.00232535	4_Tx
chr6_32975589_32975860	chr6	32975589	32975860	11	80.027	92.2555	-12.2285	0.00133846	4_Tx
chr7_100926802_100927048	chr7	100926802	100927048	22	73.016	88.778	-15.7621	0.00133846	4_Tx
chr7_551551_551639	chr7	551551	551639	11	71.297	87.1886	-15.8917	0.0277445	4_Tx
chr7_5527668_5527928	chr7	5527668	5527928	10	45.0857	63.4614	-18.3757	0.000433201	4_Tx
chr7_5647803_5648057	chr7	5647803	5648057	26	62.6659	92.0698	-29.4039	0.000501174	4_Tx
chr8_145642549_145642702	chr8	145642549	145642702	10	72.0438	85.8365	-13.7926	0.00724775	4_Tx
chr8_145670637_145670989	chr8	145670637	145670989	10	62.0956	81.1706	-19.075	0.0038584	4_Tx
chr8_39975798_39975979	chr8	39975798	39975979	14	80.4953	95.3423	-14.8469	0.000909561	4_Tx
chr9_130557399_130557875	chr9	130557399	130557875	10	68.9673	88.9442	-19.9769	0.000501174	4_Tx
chr9_133356159_133356257	chr9	133356159	133356257	12	66.6013	77.9198	-11.3185	0.0388412	4_Tx
chr9_133769346_133769517	chr9	133769346	133769517	10	69.521	87.1795	-17.6585	0.00277078	4_Tx
chr9_136419627_136419812	chr9	136419627	136419812	16	75.9447	86.0063	-10.0616	0.00724775	4_Tx
chr9_137642253_137642433	chr9	137642253	137642433	11	80.6352	93.2917	-12.6564	0.000367393	4_Tx
chr9_137648295_137648553	chr9	137648295	137648553	20	75.6246	91.2671	-15.6425	0.0038584	4_Tx
chr9_137670184_137670573	chr9	137670184	137670573	10	73.3185	89.4546	-16.1362	0.000501174	4_Tx
chr9_137710160_137710429	chr9	137710160	137710429	13	80.5499	93.3957	-12.8459	0.000367393	4_Tx
chr9_139234176_139234445	chr9	139234176	139234445	16	75.8539	89.0855	-13.2317	0.000909561	4_Tx
chr9_139249965_139250467	chr9	139249965	139250467	10	48.3914	62.046	-13.6546	0.0277445	4_Tx
chr9_139259578_139259727	chr9	139259578	139259727	10	62.4645	76.1519	-13.6874	0.0192191	4_Tx
chr17_55037276_55037777	chr17	55037276	55037777	25	70.6172	91.7552	-21.1379	0.000367393	4_Tx
chr2_99951334_99951469	chr2	99951334	99951469	10	73.9058	95.5475	-21.6417	0.000501174	4_Tx
chr4_83353883_83353954	chr4	83353883	83353954	10	80.5231	93.1822	-12.6592	0.0147673	4_Tx
chr8_9006568_9006697	chr8	9006568	9006697	13	73.9774	95.6609	-21.6836	0.00193625	4_Tx
chr15_23035376_23035737	chr15	23035376	23035737	27	69.4451	84.2517	-14.8066	0.00277078	4_Tx
chr16_4527355_4527635	chr16	4527355	4527635	17	37.2032	70.8031	-33.5999	0.000367393	4_Tx
chr16_74699512_74699559	chr16	74699512	74699559	10	86.0757	96.6372	-10.5615	0.00277078	4_Tx
chr19_37807363_37807773	chr19	37807363	37807773	30	74.7058	89.0943	-14.3885	0.00724775	4_Tx
chr20_37554387_37554591	chr20	37554387	37554591	10	75.073	88.5653	-13.4923	0.000367393	4_Tx
chr2_38763737_38763828	chr2	38763737	38763828	10	64.5946	86.8425	-22.248	0.00160452	4_Tx
chr16_787709_787982	chr16	787709	787982	13	53.2578	69.5104	-16.2525	0.000501174	4_Tx
chr19_42723311_42723668	chr19	42723311	42723668	21	73.1865	92.8143	-19.6278	0.0129014	4_Tx
chr19_49589975_49590217	chr19	49589975	49590217	10	52.7297	68.9667	-16.237	0.000751417	4_Tx
chr1_45309457_45309508	chr1	45309457	45309508	10	84.1817	94.4705	-10.2889	0.016872	4_Tx
chr10_134017259_134017414	chr10	134017259	134017414	15	70.1339	84.4585	-14.3246	0.0129014	4_Tx
chr10_134212552_134212967	chr10	134212552	134212967	16	78.2951	92.3422	-14.0471	0.0038584	4_Tx
chr10_135014732_135014909	chr10	135014732	135014909	17	68.7038	89.2453	-20.5415	0.000367393	4_Tx	CGI
chr10_135015287_135016514	chr10	135015287	135016514	52	65.2794	83.8391	-18.5597	0.00062661	4_Tx
chr10_135017608_135017883	chr10	135017608	135017883	10	57.0272	76.2851	-19.2579	0.000909561	4_Tx
chr10_135018737_135019107	chr10	135018737	135019107	28	65.24	86.9336	-21.6935	0.00110162	4_Tx
chr10_3805317_3805500	chr10	3805317	3805500	12	69.3841	85.9958	-16.6117	0.00452322	4_Tx
chr11_116255907_116256324	chr11	116255907	116256324	10	75.3486	93.0495	-17.7009	0.000367393	4_Tx
chr11_15582353_15582490	chr11	15582353	15582490	10	79.574	92.5073	-12.9333	0.0112432	4_Tx
chr11_1986549_1986896	chr11	1986549	1986896	10	75.1121	85.3515	-10.2394	0.0316212	4_Tx
chr11_3497970_3498350	chr11	3497970	3498350	13	48.4212	63.3382	-14.917	0.0277445	4_Tx
chr12_108985672_108985786	chr12	108985672	108985786	10	77.6318	89.6205	-11.9887	0.000909561	4_Tx
chr12_3710996_3711162	chr12	3710996	3711162	12	73.252	84.8194	-11.5674	0.000909561	4_Tx
chr12_58682329_58682581	chr12	58682329	58682581	10	72.1896	88.8756	-16.6861	0.000501174	4_Tx
chr12_96389536_96389604	chr12	96389536	96389604	10	74.6862	90.7575	-16.0713	0.00844463	4_Tx	CGI
chr13_113423540_113423683	chr13	113423540	113423683	10	44.7435	55.8665	-11.123	0.0217654	4_Tx
chr14_100214521_100214664	chr14	100214521	100214664	10	71.1076	89.5679	-18.4603	0.00062661	4_Tx
chr14_104012662_104012976	chr14	104012662	104012976	12	55.604	66.7807	-11.1768	0.00232535	4_Tx
chr14_23815991_23816413	chr14	23815991	23816413	10	75.2102	88.9263	-13.7161	0.0129014	4_Tx
chr15_52578077_52578480	chr15	52578077	52578480	11	66.7677	88.6719	-21.9042	0.000909561	4_Tx
chr16_1206768_1207693	chr16	1206768	1207693	38	63.5363	80.3696	-16.8333	0.00110162	4_Tx
chr16_1211710_1211827	chr16	1211710	1211827	11	72.6872	85.8687	-13.1815	0.0038584	4_Tx
chr16_1213009_1213746	chr16	1213009	1213746	16	37.6028	57.5602	-19.9574	0.000501174	4_Tx
chr16_1216239_1216429	chr16	1216239	1216429	10	66.6796	78.4717	-11.7922	0.0112432	4_Tx
chr16_1978874_1979043	chr16	1978874	1979043	14	77.4427	90.8333	-13.3906	0.00133846	4_Tx
chr16_2232571_2232885	chr16	2232571	2232885	11	72.7597	86.286	-13.5263	0.0388412	4_Tx
chr16_2233869_2234114	chr16	2233869	2234114	25	71.3622	89.2603	-17.8981	0.000433201	4_Tx	CGI
chr16_2234741_2235192	chr16	2234741	2235192	18	65.1701	84.2975	-19.1274	0.00277078	4_Tx
chr16_30037713_30038030	chr16	30037713	30038030	18	70.6067	87.3646	-16.7578	0.00062661	4_Tx
chr16_49544673_49545164	chr16	49544673	49545164	16	68.109	89.176	-21.0671	0.000367393	4_Tx
chr16_56374539_56374626	chr16	56374539	56374626	10	81.26	91.8381	-10.5781	0.0112432	4_Tx
chr16_606067_606369	chr16	606067	606369	15	67.118	80.2904	-13.1724	0.00327523	4_Tx
chr16_88599027_88599136	chr16	88599027	88599136	10	81.7766	95.274	-13.4974	0.00062661	4_Tx	CGI
chr17_2220533_2220976	chr17	2220533	2220976	17	76.3735	94.0954	-17.7219	0.000501174	4_Tx
chr17_40610025_40610208	chr17	40610025	40610208	10	71.2721	90.5411	-19.269	0.000751417	4_Tx
chr17_62018996_62019357	chr17	62018996	62019357	10	78.8373	95.368	-16.5307	0.000367393	4_Tx
chr17_73996325_73996685	chr17	73996325	73996685	10	52.3203	70.069	-17.7486	0.00530606	4_Tx
chr17_74868866_74869002	chr17	74868866	74869002	10	42.3759	63.3275	-20.9515	0.00530606	4_Tx
chr17_79032889_79033136	chr17	79032889	79033136	15	70.239	84.4667	-14.2278	0.00530606	4_Tx
chr17_79066745_79067483	chr17	79066745	79067483	19	71.4275	82.0299	-10.6023	0.00620894	4_Tx
chr17_851878_851971	chr17	851878	851971	10	65.6632	80.3604	-14.6972	0.016872	4_Tx
chr18_3879375_3879421	chr18	3879375	3879421	10	81.5588	96.1093	-14.5504	0.00160452	4_Tx	CGI
chr18_49182770_49182859	chr18	49182770	49182859	10	73.2266	83.8797	-10.6531	0.00327523	4_Tx
chr18_77161266_77161599	chr18	77161266	77161599	10	72.8531	83.7666	-10.9135	0.00452322	4_Tx
chr19_1003324_1003656	chr19	1003324	1003656	34	61.7165	78.1488	-16.4322	0.00232535	4_Tx	CGI
chr19_13321667_13322080	chr19	13321667	13322080	12	63.0789	77.5816	-14.5027	0.00110162	4_Tx
chr19_2612061_2612167	chr19	2612061	2612167	10	75.8285	91.6713	-15.8428	0.000751417	4_Tx
chr19_3863146_3863412	chr19	3863146	3863412	14	65.9629	77.9097	-11.9468	0.000909561	4_Tx
chr19_4060253_4060691	chr19	4060253	4060691	10	42.4254	59.5025	-17.0771	0.00327523	4_Tx
chr19_424145_424779	chr19	424145	424779	24	72.4874	86.1028	-13.6154	0.000433201	4_Tx
chr19_45998052_45998222	chr19	45998052	45998222	19	82.5316	93.5751	-11.0434	0.000501174	4_Tx	CGI
chr1_1146712_1146913	chr1	1146712	1146913	22	82.4389	94.5514	-12.1125	0.00232535	4_Tx	CGI
chr1_241271430_241271528	chr1	241271430	241271528	11	82.4715	96.956	-14.4844	0.000367393	4_Tx
chr1_33235515_33235595	chr1	33235515	33235595	12	81.1484	92.1673	-11.0189	0.00530606	4_Tx	CGI
chr1_34090534_34090815	chr1	34090534	34090815	23	73.742	83.8856	-10.1436	0.00160452	4_Tx
chr20_2779266_2779549	chr20	2779266	2779549	10	56.1328	80.4286	-24.2958	0.000367393	4_Tx
chr20_31107238_31107310	chr20	31107238	31107310	10	78.5811	88.7453	-10.1642	0.0388412	4_Tx
chr20_46326551_46326906	chr20	46326551	46326906	12	77.6721	90.1955	-12.5234	0.00452322	4_Tx
chr20_47242104_47242457	chr20	47242104	47242457	18	82.6916	94.0894	-11.3978	0.000751417	4_Tx
chr20_52374198_52374314	chr20	52374198	52374314	16	70.5158	90.0877	-19.5719	0.00724775	4_Tx
chr20_55754583_55754723	chr20	55754583	55754723	18	52.9919	66.3205	-13.3287	0.00160452	4_Tx
chr20_55758784_55759029	chr20	55758784	55759029	11	78.1561	88.2055	-10.0494	0.0112432	4_Tx
chr20_56237694_56238089	chr20	56237694	56238089	13	70.2789	82.8894	-12.6105	0.000433201	4_Tx
chr20_62039335_62039870	chr20	62039335	62039870	16	76.1333	91.1574	-15.0241	0.000367393	4_Tx
chr20_62044845_62045209	chr20	62044845	62045209	11	52.5584	76.559	-24.0006	0.00110162	4_Tx
chr20_62045342_62045485	chr20	62045342	62045485	10	54.1573	65.9273	-11.77	0.0388412	4_Tx
chr20_62046216_62047327	chr20	62046216	62047327	30	53.6029	74.7486	-21.1457	0.00133846	4_Tx
chr20_62051012_62051195	chr20	62051012	62051195	12	58.7297	75.8487	-17.119	0.000909561	4_Tx
chr20_62053100_62053302	chr20	62053100	62053302	12	58.0564	77.6377	-19.5812	0.00844463	4_Tx	CGI
chr20_62056146_62056502	chr20	62056146	62056502	14	77.6284	91.6424	-14.014	0.000751417	4_Tx
chr20_62057319_62057413	chr20	62057319	62057413	10	52.3732	81.7378	-29.3646	0.000367393	4_Tx
chr20_62071653_62071729	chr20	62071653	62071729	12	83.7593	93.822	-10.0627	0.00160452	4_Tx
chr20_62083781_62084184	chr20	62083781	62084184	25	64.481	82.3239	-17.8429	0.000909561	4_Tx
chr20_62089129_62089471	chr20	62089129	62089471	14	20.9777	38.4063	-17.4287	0.00193625	4_Tx
chr20_62097603_62097733	chr20	62097603	62097733	31	62.3341	73.0918	-10.7577	0.00975877	4_Tx	CGI
chr20_62097801_62097981	chr20	62097801	62097981	17	65.3128	85.6232	-20.3104	0.000433201	4_Tx	CGI
chr20_62168602_62168921	chr20	62168602	62168921	22	16.7293	26.8927	-10.1634	0.00133846	4_Tx
chr20_62186441_62186559	chr20	62186441	62186559	10	75.0988	87.9271	-12.8283	0.00133846	4_Tx
chr20_62487739_62488078	chr20	62487739	62488078	10	58.7214	86.5511	-27.8297	0.000501174	4_Tx
chr21_46677460_46677632	chr21	46677460	46677632	10	50.2666	62.7351	-12.4685	0.0277445	4_Tx
chr21_46677719_46677827	chr21	46677719	46677827	14	57.3764	83.4849	-26.1084	0.00062661	4_Tx	CGI
chr21_46678177_46678251	chr21	46678177	46678251	10	57.2323	81.0076	-23.7753	0.00530606	4_Tx
chr21_46746341_46746670	chr21	46746341	46746670	12	77.9692	93.873	-15.9038	0.000367393	4_Tx
chr21_46777762_46778462	chr21	46777762	46778462	19	70.284	87.7318	-17.4477	0.000433201	4_Tx
chr21_46846389_46846500	chr21	46846389	46846500	10	80.034	91.8716	-11.8377	0.00620894	4_Tx
chr21_47549171_47549389	chr21	47549171	47549389	13	75.424	89.9824	-14.5584	0.00062661	4_Tx	CGI
chr22_37154071_37154338	chr22	37154071	37154338	10	57.9244	72.3905	-14.4661	0.00530606	4_Tx
chr22_40898483_40898739	chr22	40898483	40898739	10	86.5846	97.6264	-11.0418	0.00232535	4_Tx
chr22_43141081_43141187	chr22	43141081	43141187	11	73.8807	93.1669	-19.2862	0.000367393	4_Tx
chr22_48890181_48890670	chr22	48890181	48890670	10	60.1198	80.5126	-20.3928	0.00133846	4_Tx
chr22_50342921_50343574	chr22	50342921	50343574	19	51.2697	67.1671	-15.8974	0.0432656	4_Tx
chr2_101727805_101727930	chr2	101727805	101727930	13	84.4797	95.2829	-10.8032	0.00110162	4_Tx
chr2_1237879_1238030	chr2	1237879	1238030	11	62.4784	83.8388	-21.3604	0.00327523	4_Tx
chr2_127808728_127809010	chr2	127808728	127809010	10	69.6731	80.0292	-10.3561	0.00452322	4_Tx
chr2_201935103_201935269	chr2	201935103	201935269	12	55.9031	75.0058	-19.1027	0.00160452	4_Tx
chr2_21324601_21324800	chr2	21324601	21324800	10	78.6457	91.7448	-13.099	0.00975877	4_Tx
chr2_231068035_231068219	chr2	231068035	231068219	14	74.8534	90.9502	-16.0969	0.00110162	4_Tx
chr2_242492284_242492489	chr2	242492284	242492489	12	76.2279	91.3447	-15.1168	0.00160452	4_Tx
chr2_242707602_242707869	chr2	242707602	242707869	17	77.5153	87.7802	-10.2649	0.00327523	4_Tx
chr2_73054076_73054246	chr2	73054076	73054246	18	70.0546	94.2487	-24.194	0.000367393	4_Tx
chr3_138503682_138503976	chr3	138503682	138503976	24	82.7744	94.779	-12.0046	0.00193625	4_Tx
chr3_154749606_154749744	chr3	154749606	154749744	11	79.9186	90.8917	-10.9731	0.00110162	4_Tx
chr3_194982017_194982088	chr3	194982017	194982088	11	81.1296	94.9247	-13.7951	0.016872	4_Tx
chr3_50272896_50273031	chr3	50272896	50273031	10	33.7115	44.4794	-10.7679	0.0129014	4_Tx
chr3_6606560_6606764	chr3	6606560	6606764	11	83.0313	93.139	-10.1077	0.00110162	4_Tx
chr3_73433700_73433794	chr3	73433700	73433794	10	75.2899	88.5173	-13.2274	0.00452322	4_Tx	CGI
chr4_183529682_183529941	chr4	183529682	183529941	21	83.7605	94.576	-10.8154	0.00452322	4_Tx
chr5_176528035_176528884	chr5	176528035	176528884	10	61.6066	73.0468	-11.4401	0.00193625	4_Tx
chr5_192160_192458	chr5	192160	192458	29	70.5752	85.7503	-15.1751	0.0112432	4_Tx	CGI
chr5_4207776_4207879	chr5	4207776	4207879	13	72.8507	87.5342	-14.6834	0.00062661	4_Tx
chr5_43510954_43511356	chr5	43510954	43511356	12	72.5815	93.9979	-21.4163	0.00160452	4_Tx
chr5_669838_670339	chr5	669838	670339	25	64.4104	82.9962	-18.5858	0.000501174	4_Tx
chr5_79785471_79785668	chr5	79785471	79785668	15	66.8866	92.399	-25.5125	0.000367393	4_Tx
chr6_169613650_169613832	chr6	169613650	169613832	10	73.2735	91.6208	-18.3473	0.000501174	4_Tx
chr7_122314144_122314302	chr7	122314144	122314302	10	81.4362	94.4163	-12.9801	0.00232535	4_Tx
chr7_128524055_128524556	chr7	128524055	128524556	12	47.2414	60.5191	-13.2777	0.00277078	4_Tx
chr7_148820812_148821033	chr7	148820812	148821033	15	85.066	96.4691	-11.4031	0.00530606	4_Tx
chr7_157092681_157092828	chr7	157092681	157092828	15	42.8534	58.5797	-15.7263	0.00327523	4_Tx	CGI
chr7_223451_223721	chr7	223451	223721	19	71.3763	90.4038	-19.0275	0.00620894	4_Tx
chr7_4838934_4839343	chr7	4838934	4839343	15	82.0111	93.2937	-11.2827	0.000501174	4_Tx
chr7_4841219_4841532	chr7	4841219	4841532	10	80.1876	93.1069	-12.9194	0.00062661	4_Tx
chr7_653523_653650	chr7	653523	653650	10	68.7853	88.0875	-19.3023	0.00452322	4_Tx
chr7_73889975_73890169	chr7	73889975	73890169	10	37.6682	65.656	-27.9878	0.00062661	4_Tx
chr7_963408_963545	chr7	963408	963545	10	51.9717	68.537	-16.5652	0.0129014	4_Tx
chr8_144820369_144820873	chr8	144820369	144820873	15	55.068	82.7676	-27.6996	0.00110162	4_Tx
chr9_100935541_100935925	chr9	100935541	100935925	12	75.8722	89.4703	-13.5981	0.000433201	4_Tx
chr9_132944034_132944130	chr9	132944034	132944130	10	73.2367	90.5346	-17.2979	0.000751417	4_Tx
chr9_133911519_133911794	chr9	133911519	133911794	16	64.4147	83.3289	-18.9141	0.000433201	4_Tx
chr9_136445156_136445319	chr9	136445156	136445319	16	65.3511	80.2493	-14.8982	0.000909561	4_Tx
chr9_137664151_137664455	chr9	137664151	137664455	10	73.4785	90.4666	-16.9881	0.00133846	4_Tx
chr9_137673142_137673318	chr9	137673142	137673318	17	69.2722	83.9864	-14.7141	0.000433201	4_Tx
chr9_137673646_137674382	chr9	137673646	137674382	26	63.7929	83.5006	-19.7077	0.000367393	4_Tx
chr9_138893156_138893472	chr9	138893156	138893472	10	57.7779	79.7351	-21.9573	0.00062661	4_Tx
chr9_139472710_139472905	chr9	139472710	139472905	10	39.9896	57.4487	-17.4591	0.00620894	4_Tx
chr9_139506186_139506436	chr9	139506186	139506436	19	71.2462	89.984	-18.7378	0.00160452	4_Tx
chr9_139925633_139926134	chr9	139925633	139926134	22	61.8316	82.1484	-20.3167	0.000909561	4_Tx
chr9_140089654_140089808	chr9	140089654	140089808	12	62.771	84.7068	-21.9358	0.00133846	4_Tx
chr9_140211787_140211946	chr9	140211787	140211946	10	79.796	91.4106	-11.6146	0.00327523	4_Tx
chr9_36165669_36166002	chr9	36165669	36166002	10	75.6136	93.4499	-17.8363	0.00277078	4_Tx
chr13_101173595_101173670	chr13	101173595	101173670	10	67.6167	82.3285	-14.7118	0.0129014	7_Enh
chr14_104636565_104637787	chr14	104636565	104637787	32	68.3401	86.6037	-18.2636	0.000367393	7_Enh
chr15_73889487_73889591	chr15	73889487	73889591	18	76.5552	95.6349	-19.0797	0.0112432	7_Enh
chr16_14403370_14403569	chr16	14403370	14403569	10	28.8132	40.5758	-11.7626	0.00724775	7_Enh
chr17_55484565_55484636	chr17	55484565	55484636	10	58.9239	80.6798	-21.7559	0.00844463	7_Enh
chr17_75284212_75284418	chr17	75284212	75284418	10	59.2192	90.5579	-31.3387	0.00062661	7_Enh
chr6_167661515_167661660	chr6	167661515	167661660	10	63.3742	77.3208	-13.9467	0.00110162	7_Enh
chr8_128872400_128872571	chr8	128872400	128872571	14	63.0441	93.6955	-30.6514	0.000367393	7_Enh
chr9_98256461_98256794	chr9	98256461	98256794	15	54.5074	80.8367	-26.3293	0.00277078	7_Enh
chr10_71415444_71415565	chr10	71415444	71415565	10	75.5813	90.0043	-14.4229	0.00062661	7_Enh
chr11_69253426_69253680	chr11	69253426	69253680	13	82.2313	94.3773	-12.1461	0.00160452	7_Enh
chr12_2734046_2734503	chr12	2734046	2734503	12	40.8789	60.1247	-19.2459	0.00062661	7_Enh
chr13_114875169_114875406	chr13	114875169	114875406	30	63.758	77.191	-13.4331	0.00530606	7_Enh
chr14_91843690_91843845	chr14	91843690	91843845	10	67.6145	83.4659	-15.8514	0.00975877	7_Enh
chr17_47092364_47092684	chr17	47092364	47092684	20	64.5142	83.5343	-19.0201	0.00620894	7_Enh
chr18_74234213_74234434	chr18	74234213	74234434	13	70.552	81.1958	-10.6439	0.0246162	7_Enh
chr19_11002953_11003209	chr19	11002953	11003209	10	65.4154	86.6413	-21.2259	0.0112432	7_Enh
chr19_14673053_14673182	chr19	14673053	14673182	13	47.0641	58.251	-11.1869	0.0432656	7_Enh
chr21_46829672_46830321	chr21	46829672	46830321	14	63.9156	85.1632	-21.2476	0.000909561	7_Enh
chr22_23593463_23593752	chr22	23593463	23593752	13	81.8342	93.1473	-11.3131	0.00844463	7_Enh
chr2_220427177_220427387	chr2	220427177	220427387	10	74.6958	88.2443	-13.5485	0.000751417	7_Enh	CGI
chr5_141708167_141708257	chr5	141708167	141708257	10	74.1189	92.6149	-18.496	0.000909561	7_Enh
chr8_128866358_128866532	chr8	128866358	128866532	11	46.281	61.4029	-15.1219	0.0246162	7_Enh
chr9_129290638_129290727	chr9	129290638	129290727	10	82.6435	95.4269	-12.7833	0.00133846	7_Enh
chr12_110036086_110036223	chr12	110036086	110036223	11	56.8989	68.1859	-11.287	0.0129014	7_Enh
chr19_2587342_2587586	chr19	2587342	2587586	12	74.9554	85.5657	-10.6103	0.00110162	7_Enh
chr22_49024768_49025165	chr22	49024768	49025165	10	63.512	79.0235	-15.5115	0.0147673	7_Enh
chr7_151393294_151393539	chr7	151393294	151393539	12	76.2194	91.3509	-15.1315	0.00193625	7_Enh
chr7_2539845_2540011	chr7	2539845	2540011	10	77.3653	88.0736	-10.7082	0.00277078	7_Enh
chr9_137550187_137550536	chr9	137550187	137550536	12	62.1281	78.1246	-15.9966	0.00327523	7_Enh
chr17_17715921_17716036	chr17	17715921	17716036	16	68.358	80.6336	-12.2756	0.0311557	7_Enh	CGI
chr20_57267492_57267565	chr20	57267492	57267565	12	58.7209	77.7107	-18.9898	0.00327523	7_Enh
chr21_46847547_46847959	chr21	46847547	46847959	25	43.5933	71.1264	-27.5331	0.000501174	7_Enh
chr3_149292737_149292806	chr3	149292737	149292806	10	78.5616	95.4002	-16.8385	0.000909561	7_Enh
chr9_132650763_132651005	chr9	132650763	132651005	15	24.3712	41.072	-16.7008	0.00620894	7_Enh
chr16_49525707_49525769	chr16	49525707	49525769	10	41.6067	61.7162	-20.1095	0.0192191	7_Enh
chr22_47170497_47170726	chr22	47170497	47170726	12	46.7455	66.9048	-20.1592	0.0038584	7_Enh
chr8_141606859_141606983	chr8	141606859	141606983	13	13.4621	33.3021	-19.84	0.00110162	7_Enh
chr12_2300450_2300580	chr12	2300450	2300580	10	80.385	94.0297	-13.6447	0.00110162	7_Enh
chr15_75081571_75081724	chr15	75081571	75081724	10	28.1808	46.371	-18.1902	0.00844463	7_Enh
chr11_64110731_64110771	chr11	64110731	64110771	10	60.3967	74.3168	-13.9201	0.00530606	7_Enh
chr11_94840916_94840982	chr11	94840916	94840982	13	62.937	84.9651	-22.028	0.00844463	7_Enh
chr16_87812205_87812631	chr16	87812205	87812631	13	66.6203	83.5738	-16.9534	0.00160452	7_Enh
chr19_51472586_51472927	chr19	51472586	51472927	17	42.0863	66.1493	-24.063	0.000751417	7_Enh
chr14_101159405_101159582	chr14	101159405	101159582	10	40.1762	53.3968	-13.2207	0.0349209	7_Enh
chr16_11277007_11277161	chr16	11277007	11277161	12	69.3026	86.3441	-17.0415	0.0147673	7_Enh
chr1_3459726_3460478	chr1	3459726	3460478	28	55.8605	66.603	-10.7426	0.0277445	7_Enh
chr20_62026208_62026449	chr20	62026208	62026449	22	51.5916	63.4802	-11.8887	0.0277445	7_Enh
chr12_12225169_12225358	chr12	12225169	12225358	10	32.6101	46.3614	-13.7513	0.00620894	7_Enh
chr19_1439984_1440264	chr19	1439984	1440264	27	70.5947	89.4752	-18.8805	0.00133846	7_Enh	CGI
chr19_42703609_42703963	chr19	42703609	42703963	10	28.8182	53.8978	-25.0796	0.00110162	7_Enh	CGI
chr19_955206_955428	chr19	955206	955428	12	70.166	87.4852	-17.3192	0.000367393	7_Enh
chr1_6535445_6535526	chr1	6535445	6535526	10	27.7168	38.8688	-11.152	0.0217654	7_Enh
chr21_46835542_46836340	chr21	46835542	46836340	30	77.7583	90.1494	-12.3911	0.000751417	7_Enh
chr21_46859674_46859735	chr21	46859674	46859735	10	61.8809	72.4083	-10.5274	0.00530606	7_Enh	CGI
chr6_167649660_167649820	chr6	167649660	167649820	10	84.7056	94.7246	-10.019	0.0311557	7_Enh
chr9_136707356_136707587	chr9	136707356	136707587	24	65.8291	77.6569	-11.8278	0.0129014	7_Enh
chr9_139734979_139735381	chr9	139734979	139735381	10	68.9075	86.3496	-17.4422	0.0112432	7_Enh
chr11_64334743_64335315	chr11	64334743	64335315	22	74.1003	85.8452	-11.7449	0.00110162	7_Enh
chr11_66485559_66485999	chr11	66485559	66485999	14	48.5283	69.4244	-20.8961	0.000751417	7_Enh
chr11_782269_782708	chr11	782269	782708	10	67.792	78.3639	-10.572	0.0217654	7_Enh
chr17_80192538_80192794	chr17	80192538	80192794	10	42.8603	60.1798	-17.3195	0.00724775	7_Enh
chr1_9775902_9776099	chr1	9775902	9776099	15	67.2982	85.7062	-18.408	0.00062661	7_Enh
chr7_1573331_1573832	chr7	1573331	1573832	11	55.6022	67.3823	-11.7801	0.00277078	7_Enh
chr7_75866228_75866639	chr7	75866228	75866639	10	74.4777	85.0994	-10.6217	0.0192191	7_Enh
chr8_108458247_108458441	chr8	108458247	108458441	10	79.5493	91.7071	-12.1578	0.016872	7_Enh
chr8_145693288_145693465	chr8	145693288	145693465	10	31.6825	45.995	-14.3125	0.00232535	7_Enh
chr16_1729806_1729928	chr16	1729806	1729928	16	72.2677	93.5757	-21.3079	0.000909561	7_Enh
chr4_113683767_113683957	chr4	113683767	113683957	10	39.9059	58.4227	-18.5169	0.00110162	7_Enh
chr8_142216514_142217019	chr8	142216514	142217019	10	24.5046	40.4851	-15.9805	0.00452322	7_Enh
chr10_131694688_131694831	chr10	131694688	131694831	12	68.4535	83.8703	-15.4168	0.000751417	7_Enh	CGI
chr16_14493927_14494332	chr16	14493927	14494332	22	61.462	78.2692	-16.8073	0.00193625	7_Enh
chr16_57654332_57654701	chr16	57654332	57654701	17	41.6466	63.5342	-21.8875	0.00530606	7_Enh
chr16_83619749_83619880	chr16	83619749	83619880	10	68.5599	82.14	-13.5802	0.00844463	7_Enh
chr17_41836402_41836564	chr17	41836402	41836564	10	57.9728	80.6502	-22.6775	0.00232535	7_Enh
chr1_3623638_3623924	chr1	3623638	3623924	14	63.1965	75.1619	-11.9654	0.00160452	7_Enh
chr21_45930135_45930296	chr21	45930135	45930296	10	51.6234	65.9731	-14.3496	0.00193625	7_Enh
chr22_44577527_44577648	chr22	44577527	44577648	10	25.2165	38.906	-13.6896	0.00452322	7_Enh
chr22_44747341_44747418	chr22	44747341	44747418	10	60.2026	81.8569	-21.6543	0.00724775	7_Enh
chr22_47022831_47023030	chr22	47022831	47023030	13	84.1409	95.2091	-11.0683	0.000433201	7_Enh	CGI
chr4_1024367_1024484	chr4	1024367	1024484	11	49.3793	66.0262	-16.6469	0.00724775	7_Enh
chr4_1773191_1773432	chr4	1773191	1773432	10	45.0068	58.7847	-13.7779	0.0217654	7_Enh
chr4_2270588_2270705	chr4	2270588	2270705	12	79.8118	91.972	-12.1601	0.000433201	7_Enh
chr5_1833955_1834560	chr5	1833955	1834560	18	63.9773	79.286	-15.3087	0.000433201	7_Enh
chr8_876824_877095	chr8	876824	877095	12	61.5743	78.4575	-16.8833	0.00110162	7_Enh
chr11_9780785_9780889	chr11	9780785	9780889	12	30.1481	51.4817	-21.3337	0.00193625	7_Enh
chr17_76312392_76312455	chr17	76312392	76312455	10	62.8706	84.4809	-21.6103	0.00975877	7_Enh
chr1_10961191_10961318	chr1	10961191	10961318	14	42.6019	59.9535	-17.3516	0.00452322	7_Enh
chr5_64330836_64330908	chr5	64330836	64330908	10	65.6594	85.6505	-19.9911	0.00062661	7_Enh
chr7_985653_985785	chr7	985653	985785	11	54.7745	68.3984	-13.6239	0.0246162	7_Enh	CGI
chr10_129845375_129845901	chr10	129845375	129845901	12	14.9011	25.0279	-10.1268	0.00277078	7_Enh
chr10_133878634_133878754	chr10	133878634	133878754	12	65.8246	83.1732	-17.3486	0.0246162	7_Enh
chr11_2036492_2037077	chr11	2036492	2037077	13	49.0493	65.7993	-16.75	0.00160452	7_Enh
chr1_7104398_7104493	chr1	7104398	7104493	11	69.3761	89.5305	-20.1544	0.000501174	7_Enh
chr21_47399247_47399351	chr21	47399247	47399351	13	69.7945	83.4129	-13.6184	0.0147673	7_Enh
chr3_123518585_123518913	chr3	123518585	123518913	11	50.0765	61.7389	-11.6623	0.016872	7_Enh
chr5_390729_390994	chr5	390729	390994	11	62.9252	76.9734	-14.0482	0.0311557	7_Enh
chr6_170468729_170468990	chr6	170468729	170468990	13	77.5654	90.3665	-12.8011	0.000367393	7_Enh
chr7_157085519_157085627	chr7	157085519	157085627	10	46.1324	59.9147	-13.7823	0.00844463	7_Enh
chr7_578869_579324	chr7	578869	579324	11	48.7298	67.374	-18.6442	0.016872	7_Enh
chr8_61325351_61325623	chr8	61325351	61325623	10	30.7061	42.6752	-11.9691	0.00277078	7_Enh
chr21_47580845_47581186	chr21	47580845	47581186	10	73.4903	86.5198	-13.0295	0.00452322	8_ZNF/Rpts	CGI
chr9_44992997_44993079	chr9	44992997	44993079	14	67.557	79.8319	-12.2748	0.000909561	8_ZNF/Rpts
chr16_33955810_33955935	chr16	33955810	33955935	14	68.117	81.245	-13.128	0.00062661	8_ZNF/Rpts
chr20_46523604_46524330	chr20	46523604	46524330	12	39.3815	55.4897	-16.1082	0.000501174	8_ZNF/Rpts
chr21_11168540_11168653	chr21	11168540	11168653	15	70.0972	81.4674	-11.3702	0.00452322	8_ZNF/Rpts
chr21_11168754_11169059	chr21	11168754	11169059	10	68.6638	81.047	-12.3833	0.000751417	8_ZNF/Rpts
chr21_11169190_11169271	chr21	11169190	11169271	10	69.5942	81.6393	-12.0452	0.00975877	8_ZNF/Rpts
chr21_11169328_11169536	chr21	11169328	11169536	10	57.1289	69.4554	-12.3265	0.0038584	8_ZNF/Rpts
chr8_58122812_58123010	chr8	58122812	58123010	23	76.6954	93.919	-17.2236	0.000433201	8_ZNF/Rpts
chr10_135490571_135490820	chr10	135490571	135490820	32	47.0358	57.8963	-10.8605	0.00062661	9_Het	CGI
chr16_899015_899173	chr16	899015	899173	18	79.5299	93.2006	-13.6707	0.000751417	9_Het	CGI
chr1_248854985_248855134	chr1	248854985	248855134	14	81.3621	91.851	-10.4889	0.0129014	9_Het
chr2_34367632_34367987	chr2	34367632	34367987	12	75.3078	95.5529	-20.2451	0.000751417	9_Het
chr3_50841171_50841504	chr3	50841171	50841504	11	82.2959	93.4593	-11.1634	0.00110162	9_Het
chr8_58125651_58126034	chr8	58125651	58126034	12	76.4596	91.4242	-14.9646	0.000433201	9_Het
chr9_18999682_19000204	chr9	18999682	19000204	14	71.7096	91.6598	-19.9501	0.000367393	9_Het
chr12_562792_563364	chr12	562792	563364	23	62.4642	83.0043	-20.5401	0.00327523	9_Het
chr15_21904472_21904818	chr15	21904472	21904818	15	75.8734	86.8021	-10.9288	0.00232535	9_Het
chr17_45439766_45439967	chr17	45439766	45439967	11	58.6652	80.3641	-21.6989	0.000501174	9_Het
chr19_53728500_53728687	chr19	53728500	53728687	15	82.6614	96.5169	-13.8555	0.000751417	9_Het
chr1_240088355_240088431	chr1	240088355	240088431	13	81.5169	94.1467	-12.6298	0.000501174	9_Het
chr3_2394046_2394359	chr3	2394046	2394359	15	75.7508	91.1862	-15.4354	0.000367393	9_Het
chr4_49163189_49163625	chr4	49163189	49163625	24	63.3076	75.6291	-12.3215	0.00062661	9_Het
chr7_307073_307568	chr7	307073	307568	32	60.0776	73.6385	-13.5609	0.00724775	9_Het
chr10_135403972_135404590	chr10	135403972	135404590	12	58.2334	73.4398	-15.2064	0.000909561	9_Het
chr10_37301765_37301835	chr10	37301765	37301835	11	79.4788	94.8898	-15.411	0.000751417	9_Het
chr10_37412215_37412484	chr10	37412215	37412484	10	74.6961	88.3389	-13.6428	0.00327523	9_Het
chr10_37413725_37413799	chr10	37413725	37413799	12	78.3239	95.1208	-16.7969	0.000433201	9_Het
chr10_37749335_37749455	chr10	37749335	37749455	12	79.9301	91.7219	-11.7918	0.00327523	9_Het
chr10_37869448_37869569	chr10	37869448	37869569	11	76.1347	90.7941	-14.6594	0.000909561	9_Het
chr10_37990417_37990608	chr10	37990417	37990608	12	69.9865	81.7098	-11.7233	0.00133846	9_Het
chr10_38445421_38446029	chr10	38445421	38446029	35	69.3888	87.6114	-18.2226	0.000433201	9_Het
chr10_61503631_61504311	chr10	61503631	61504311	26	83.4049	95.6788	-12.2739	0.000367393	9_Het
chr11_48456477_48456583	chr11	48456477	48456583	13	68.8519	84.0336	-15.1817	0.00193625	9_Het
chr11_49839306_49839540	chr11	49839306	49839540	23	75.4475	88.0969	-12.6494	0.00232535	9_Het	CGI
chr11_49872004_49872085	chr11	49872004	49872085	10	81.9733	94.2932	-12.3199	0.00193625	9_Het
chr11_50129604_50129928	chr11	50129604	50129928	19	62.7906	82.758	-19.9674	0.000433201	9_Het
chr11_50227047_50227295	chr11	50227047	50227295	22	58.3242	72.9816	-14.6573	0.00160452	9_Het	CGI
chr11_50256965_50257342	chr11	50256965	50257342	10	72.947	88.8745	-15.9275	0.00975877	9_Het
chr13_19756070_19757080	chr13	19756070	19757080	19	76.5459	90.9191	-14.3732	0.000367393	9_Het
chr14_106016105_106016139	chr14	106016105	106016139	10	68.6516	90.5702	-21.9186	0.000433201	9_Het
chr14_106066427_106067154	chr14	106066427	106067154	20	66.6114	89.4801	-22.8687	0.000367393	9_Het	CGI
chr14_106165409_106165523	chr14	106165409	106165523	10	66.0885	90.5219	-24.4335	0.000367393	9_Het
chr14_106174139_106174260	chr14	106174139	106174260	10	66.2205	89.9663	-23.7458	0.000433201	9_Het
chr14_106188331_106188624	chr14	106188331	106188624	10	64.1401	88.4682	-24.3281	0.000501174	9_Het	CGI
chr14_106188750_106188834	chr14	106188750	106188834	10	56.5975	93.5165	-36.919	0.000501174	9_Het	CGI
chr14_107221108_107221297	chr14	107221108	107221297	12	63.0014	84.381	-21.3795	0.00062661	9_Het	CGI
chr14_107221464_107221587	chr14	107221464	107221587	10	71.9844	85.5856	-13.6012	0.000433201	9_Het
chr14_107253107_107253323	chr14	107253107	107253323	42	8.99351	29.6628	-20.6693	0.000433201	9_Het
chr14_107253324_107253426	chr14	107253324	107253426	10	11.8997	25.3698	-13.47	0.00193625	9_Het
chr14_20334078_20334332	chr14	20334078	20334332	13	75.1882	91.8207	-16.6325	0.000367393	9_Het
chr14_20567391_20567475	chr14	20567391	20567475	10	73.0752	89.12	-16.0448	0.00724775	9_Het
chr15_23810597_23810972	chr15	23810597	23810972	19	71.8624	83.5406	-11.6783	0.00620894	9_Het
chr15_24920627_24920757	chr15	24920627	24920757	10	79.3103	89.8114	-10.5012	0.0432656	9_Het	CGI
chr15_24921083_24921172	chr15	24921083	24921172	10	80.5829	91.4563	-10.8734	0.00530606	9_Het	CGI
chr15_24921226_24921461	chr15	24921226	24921461	14	71.6231	90.7957	-19.1726	0.000501174	9_Het
chr15_24921783_24921909	chr15	24921783	24921909	12	70.4276	83.0873	-12.6597	0.0147673	9_Het
chr16_34407642_34407806	chr16	34407642	34407806	25	80.064	91.4137	-11.3497	0.00110162	9_Het	CGI
chr16_34760508_34760644	chr16	34760508	34760644	10	57.9197	78.8349	-20.9152	0.00277078	9_Het
chr16_46533404_46533474	chr16	46533404	46533474	10	72.7001	84.851	-12.1509	0.016872	9_Het
chr16_8164697_8165025	chr16	8164697	8165025	16	76.6189	95.7804	-19.1615	0.000501174	9_Het
chr17_21495729_21496195	chr17	21495729	21496195	16	81.666	93.839	-12.173	0.00232535	9_Het
chr17_21805821_21806220	chr17	21805821	21806220	11	82.5285	93.9865	-11.458	0.000501174	9_Het
chr17_21814845_21814947	chr17	21814845	21814947	10	66.658	83.5019	-16.8439	0.000909561	9_Het
chr17_22017688_22017761	chr17	22017688	22017761	10	83.6889	94.6845	-10.9956	0.00844463	9_Het
chr18_14382851_14383115	chr18	14382851	14383115	10	70.2973	86.9401	-16.6428	0.00160452	9_Het
chr18_15331014_15331100	chr18	15331014	15331100	18	81.1042	91.9835	-10.8793	0.0038584	9_Het	CGI
chr19_22885626_22886440	chr19	22885626	22886440	25	76.8899	93.6965	-16.8066	0.000367393	9_Het
chr19_23343693_23344416	chr19	23343693	23344416	24	74.9907	89.6066	-14.6159	0.000501174	9_Het
chr19_2867352_2867481	chr19	2867352	2867481	10	66.6742	82.1145	-15.4403	0.016872	9_Het
chr19_37505329_37505493	chr19	37505329	37505493	22	81.9471	96.3917	-14.4446	0.00277078	9_Het
chr19_56369426_56369622	chr19	56369426	56369622	12	76.1347	90.4452	-14.3105	0.000367393	9_Het	CGI
chr19_8849340_8849401	chr19	8849340	8849401	10	73.3793	89.8965	-16.5172	0.0147673	9_Het
chr19_9371227_9371580	chr19	9371227	9371580	15	68.137	86.7812	-18.6443	0.000751417	9_Het
chr1_143276734_143276908	chr1	143276734	143276908	10	73.759	86.0838	-12.3248	0.00452322	9_Het
chr1_149069812_149069973	chr1	149069812	149069973	12	68.81	90.4015	-21.5916	0.000501174	9_Het
chr1_152506427_152506565	chr1	152506427	152506565	10	59.0166	82.2372	-23.2206	0.000433201	9_Het
chr1_248905548_248906216	chr1	248905548	248906216	14	64.2472	87.0624	-22.8153	0.000433201	9_Het
chr20_29862327_29862575	chr20	29862327	29862575	11	64.5823	83.9563	-19.374	0.000433201	9_Het
chr21_15036113_15036395	chr21	15036113	15036395	12	64.4131	77.5357	-13.1226	0.0481811	9_Het
chr21_9700077_9700525	chr21	9700077	9700525	10	68.8674	81.7078	-12.8405	0.000501174	9_Het
chr21_9708882_9708944	chr21	9708882	9708944	10	51.0915	67.1447	-16.0532	0.000751417	9_Het
chr22_47884324_47884380	chr22	47884324	47884380	13	77.6468	90.1905	-12.5437	0.0277445	9_Het
chr2_177872599_177872755	chr2	177872599	177872755	12	83.4391	95.1648	-11.7257	0.00327523	9_Het
chr2_243153856_243154023	chr2	243153856	243154023	10	47.8873	65.03	-17.1427	0.00062661	9_Het
chr2_33986469_33987061	chr2	33986469	33987061	21	75.2477	94.3263	-19.0785	0.000367393	9_Het
chr2_44288701_44288853	chr2	44288701	44288853	15	75.5832	88.4583	-12.8751	0.00160452	9_Het
chr2_83473257_83473374	chr2	83473257	83473374	10	84.9654	95.8084	-10.843	0.00110162	9_Het
chr2_95403617_95403835	chr2	95403617	95403835	17	76.7843	92.0035	-15.2192	0.000433201	9_Het
chr4_64902817_64903237	chr4	64902817	64903237	14	77.6975	93.0136	-15.3161	0.00062661	9_Het
chr5_42979079_42979595	chr5	42979079	42979595	28	77.2954	95.9687	-18.6733	0.00160452	9_Het
chr5_42980144_42980205	chr5	42980144	42980205	11	81.167	97.2716	-16.1046	0.0112432	9_Het
chr6_154178188_154178449	chr6	154178188	154178449	13	79.8578	94.393	-14.5351	0.000367393	9_Het
chr6_379393_379970	chr6	379393	379970	20	52.6635	71.257	-18.5935	0.000367393	9_Het
chr7_157235331_157236079	chr7	157235331	157236079	15	74.9823	93.7227	-18.7404	0.000433201	9_Het
chr7_157602291_157602404	chr7	157602291	157602404	10	77.916	95.8059	-17.8899	0.000433201	9_Het
chr7_56568328_56568517	chr7	56568328	56568517	18	65.9676	81.9623	-15.9947	0.00327523	9_Het
chr7_56876986_56877721	chr7	56876986	56877721	12	68.2525	82.936	-14.6835	0.00133846	9_Het
chr7_56892956_56893536	chr7	56892956	56893536	11	72.8743	90.2823	-17.4079	0.000909561	9_Het
chr7_57200640_57200983	chr7	57200640	57200983	12	62.1139	85.1375	-23.0237	0.000433201	9_Het
chr7_57287648_57288560	chr7	57287648	57288560	10	47.2104	73.2915	-26.0811	0.000433201	9_Het
chr7_63033203_63033628	chr7	63033203	63033628	17	67.717	86.9677	-19.2507	0.00133846	9_Het
chr7_63226610_63227012	chr7	63226610	63227012	14	76.3443	88.7478	-12.4035	0.000433201	9_Het
chr7_63359558_63359759	chr7	63359558	63359759	14	75.3382	88.3875	-13.0493	0.00110162	9_Het
chr7_63652630_63652700	chr7	63652630	63652700	11	78.8289	93.3341	-14.5052	0.00193625	9_Het	CGI
chr7_63667484_63667719	chr7	63667484	63667719	10	64.5528	82.8928	-18.34	0.000751417	9_Het
chr7_67547101_67547837	chr7	67547101	67547837	28	80.3564	94.5617	-14.2052	0.00062661	9_Het
chr8_43091557_43091650	chr8	43091557	43091650	11	84.3535	94.3939	-10.0404	0.00530606	9_Het
chr8_43127071_43127191	chr8	43127071	43127191	20	69.1233	84.1532	-15.0299	0.00327523	9_Het	CGI
chr9_141008051_141008357	chr9	141008051	141008357	15	72.1492	88.3117	-16.1625	0.00062661	9_Het
chr9_26492569_26493222	chr9	26492569	26493222	13	77.924	93.0943	-15.1703	0.000751417	9_Het
chr9_26664148_26664684	chr9	26664148	26664684	12	84.5447	95.4919	-10.9471	0.000433201	9_Het
chr10_55683981_55684109	chr10	55683981	55684109	10	84.4852	94.8367	-10.3515	0.000909561	9_Het
chr2_126236793_126237072	chr2	126236793	126237072	10	65.3158	91.6124	-26.2966	0.000367393	9_Het
chr4_104857780_104857899	chr4	104857780	104857899	10	76.5614	90.5186	-13.9572	0.00160452	9_Het
chr4_64215183_64215341	chr4	64215183	64215341	11	81.7599	94.3099	-12.5501	0.00193625	9_Het	CGI
chr9_35184354_35184622	chr9	35184354	35184622	12	74.9294	95.4096	-20.4803	0.00110162	9_Het
chr16_34490053_34490178	chr16	34490053	34490178	15	63.4271	75.2814	-11.8543	0.00160452	9_Het
chr11_81697885_81698093	chr11	81697885	81698093	10	79.8107	94.8313	-15.0206	0.00110162	9_Het
chr12_34487125_34487398	chr12	34487125	34487398	17	73.9965	85.3874	-11.3909	0.00452322	9_Het
chr12_34495973_34496062	chr12	34495973	34496062	10	40.7661	56.0719	-15.3058	0.0311557	9_Het	CGI
chr12_34496066_34496140	chr12	34496066	34496140	10	49.0724	63.5695	-14.4971	0.00193625	9_Het	CGI
chr12_34496441_34497284	chr12	34496441	34497284	44	56.6878	69.7781	-13.0903	0.00452322	9_Het
chr12_34497836_34498165	chr12	34497836	34498165	10	41.6785	53.2949	-11.6164	0.0277445	9_Het
chr12_34498221_34498373	chr12	34498221	34498373	10	54.4652	70.3467	-15.8815	0.00724775	9_Het
chr12_34499004_34499632	chr12	34499004	34499632	41	39.6935	57.2202	-17.5267	0.00133846	9_Het
chr12_34500039_34500261	chr12	34500039	34500261	10	37.9323	59.2247	-21.2924	0.00062661	9_Het
chr12_34500429_34500880	chr12	34500429	34500880	10	46.5154	58.5327	-12.0173	0.016872	9_Het
chr12_34500971_34502270	chr12	34500971	34502270	87	44.0653	59.6344	-15.5692	0.00110162	9_Het
chr12_34502583_34502727	chr12	34502583	34502727	13	52.9895	69.7918	-16.8024	0.00277078	9_Het
chr12_34503042_34503735	chr12	34503042	34503735	36	50.7785	67.5072	-16.7287	0.00327523	9_Het
chr12_34504448_34504897	chr12	34504448	34504897	14	65.3447	77.1745	-11.8298	0.0481811	9_Het
chr12_38546651_38547109	chr12	38546651	38547109	24	61.58	83.6305	-22.0505	0.000501174	9_Het
chr12_38550059_38550826	chr12	38550059	38550826	43	60.5574	77.6854	-17.128	0.00133846	9_Het
chr12_38551131_38552049	chr12	38551131	38552049	56	71.334	90.7389	-19.4049	0.000367393	9_Het
chr12_38552620_38552976	chr12	38552620	38552976	28	68.9688	88.514	-19.5452	0.000367393	9_Het
chr12_38552976_38553085	chr12	38552976	38553085	10	65.1818	89.685	-24.5032	0.000367393	9_Het
chr12_38553121_38553483	chr12	38553121	38553483	10	60.9109	88.7834	-27.8725	0.000367393	9_Het
chr12_38553514_38554609	chr12	38553514	38554609	65	69.731	88.9079	-19.1769	0.000367393	9_Het
chr12_38557458_38557635	chr12	38557458	38557635	23	74.0604	85.7991	-11.7387	0.00452322	9_Het	CGI
chr13_19518718_19519200	chr13	19518718	19519200	29	69.7415	82.1562	-12.4147	0.000367393	9_Het
chr13_19525929_19525996	chr13	19525929	19525996	10	82.4001	94.2923	-11.8921	0.000367393	9_Het
chr14_106320525_106321972	chr14	106320525	106321972	51	69.9273	89.5826	-19.6552	0.00062661	9_Het
chr14_106366222_106366685	chr14	106366222	106366685	21	50.8184	67.7164	-16.898	0.000367393	9_Het
chr14_46104001_46104313	chr14	46104001	46104313	17	77.4998	88.8217	-11.3219	0.000909561	9_Het
chr16_33627192_33627737	chr16	33627192	33627737	23	70.2436	88.3368	-18.0932	0.000433201	9_Het
chr16_34442249_34442367	chr16	34442249	34442367	20	68.0401	80.6314	-12.5913	0.00193625	9_Het	CGI
chr16_34986086_34986235	chr16	34986086	34986235	12	76.601	92.5239	-15.9229	0.000433201	9_Het
chr17_21316221_21316489	chr17	21316221	21316489	11	71.6379	86.4647	-14.8269	0.00062661	9_Het
chr17_21319854_21320311	chr17	21319854	21320311	23	65.5366	77.3141	-11.7775	0.00110162	9_Het
chr17_21831328_21831587	chr17	21831328	21831587	10	76.0246	86.3162	-10.2916	0.0038584	9_Het
chr17_21901895_21902004	chr17	21901895	21902004	10	80.085	92.284	-12.1991	0.0349209	9_Het
chr17_21908437_21908532	chr17	21908437	21908532	10	74.7196	86.0613	-11.3417	0.0277445	9_Het
chr17_21910942_21911114	chr17	21910942	21911114	16	72.5409	85.9448	-13.4039	0.00327523	9_Het
chr17_21911468_21911547	chr17	21911468	21911547	15	56.9833	78.4567	-21.4734	0.000367393	9_Het
chr18_14224478_14224882	chr18	14224478	14224882	10	81.2738	93.2825	-12.0086	0.00277078	9_Het
chr19_21443185_21443722	chr19	21443185	21443722	10	79.7679	92.8456	-13.0776	0.000751417	9_Het
chr19_28341945_28342451	chr19	28341945	28342451	19	86.2355	96.8236	-10.588	0.00062661	9_Het
chr19_37548539_37548612	chr19	37548539	37548612	10	74.5412	92.248	-17.7069	0.00133846	9_Het
chr1_143542480_143542944	chr1	143542480	143542944	14	64.7854	81.2762	-16.4909	0.000433201	9_Het
chr1_2730824_2731400	chr1	2730824	2731400	19	69.7729	86.9237	-17.1508	0.00062661	9_Het
chr20_62917327_62917626	chr20	62917327	62917626	10	35.6734	59.9854	-24.312	0.00110162	9_Het
chr21_10601658_10601742	chr21	10601658	10601742	10	60.987	74.1084	-13.1215	0.00724775	9_Het
chr21_15067405_15067626	chr21	15067405	15067626	26	74.5386	85.0152	-10.4765	0.00530606	9_Het
chr22_17048487_17049218	chr22	17048487	17049218	11	56.252	79.9265	-23.6745	0.00110162	9_Het
chr22_47793762_47793864	chr22	47793762	47793864	10	77.3934	92.9835	-15.5901	0.000751417	9_Het
chr2_117829134_117829511	chr2	117829134	117829511	21	78.4184	96.3206	-17.9022	0.000367393	9_Het
chr4_189552243_189552716	chr4	189552243	189552716	16	82.8049	93.8074	-11.0025	0.000367393	9_Het
chr4_43553250_43553396	chr4	43553250	43553396	10	75.2344	94.7121	-19.4776	0.000367393	9_Het
chr7_57324402_57324773	chr7	57324402	57324773	34	73.738	87.5098	-13.7718	0.000909561	9_Het	CGI
chr7_57497576_57497756	chr7	57497576	57497756	12	72.0299	90.8955	-18.8656	0.00193625	9_Het
chr7_57713101_57713208	chr7	57713101	57713208	15	73.2276	90.4207	-17.193	0.00193625	9_Het
chr7_57715290_57715389	chr7	57715290	57715389	12	63.4469	89.3903	-25.9434	0.000751417	9_Het
chr7_57880033_57880420	chr7	57880033	57880420	19	78.7288	91.4535	-12.7247	0.000367393	9_Het
chr7_63392203_63392353	chr7	63392203	63392353	10	71.2076	89.1851	-17.9775	0.000433201	9_Het
chr8_43401197_43401641	chr8	43401197	43401641	15	70.0272	87.29	-17.2628	0.000367393	9_Het
chr8_43418343_43418735	chr8	43418343	43418735	18	70.6141	86.4596	-15.8455	0.000909561	9_Het
chr8_47141287_47141609	chr8	47141287	47141609	13	72.7791	84.0632	-11.284	0.00530606	9_Het
chr16_26191668_26191775	chr16	26191668	26191775	11	65.409	84.1995	-18.7905	0.000367393	9_Het
chr7_131440677_131440799	chr7	131440677	131440799	13	75.8783	94.7747	-18.8964	0.000367393	9_Het
chr21_15096397_15096626	chr21	15096397	15096626	17	52.354	64.547	-12.193	0.0432656	9_Het
chr15_23661898_23662358	chr15	23661898	23662358	16	66.7275	85.5771	-18.8496	0.00193625	9_Het
chr11_49684040_49684141	chr11	49684040	49684141	10	64.5351	82.8118	-18.2767	0.00062661	9_Het
chr12_114922840_114923189	chr12	114922840	114923189	13	68.755	93.1985	-24.4436	0.000433201	9_Het
chr12_34358402_34358471	chr12	34358402	34358471	10	82.7873	95.7656	-12.9783	0.00452322	9_Het
chr12_34358507_34358659	chr12	34358507	34358659	12	65.403	87.3514	-21.9484	0.000367393	9_Het
chr12_34364224_34364629	chr12	34364224	34364629	19	64.5922	76.9131	-12.3209	0.0038584	9_Het
chr12_34516469_34516572	chr12	34516469	34516572	11	43.9663	60.2186	-16.2523	0.00844463	9_Het
chr12_48719600_48719931	chr12	48719600	48719931	16	68.0021	92.6336	-24.6315	0.000433201	9_Het
chr13_19254632_19254802	chr13	19254632	19254802	11	72.8734	87.8587	-14.9853	0.00452322	9_Het
chr13_19300800_19301057	chr13	19300800	19301057	14	73.9279	88.9353	-15.0074	0.00062661	9_Het
chr13_65884879_65885220	chr13	65884879	65885220	11	77.6573	91.5331	-13.8758	0.0038584	9_Het
chr13_78234273_78234560	chr13	78234273	78234560	16	72.1142	89.7104	-17.5962	0.000751417	9_Het
chr14_106003327_106004030	chr14	106003327	106004030	14	52.9708	70.0406	-17.0698	0.00110162	9_Het
chr14_106013511_106013724	chr14	106013511	106013724	10	78.9079	90.4116	-11.5038	0.00133846	9_Het
chr14_106053515_106053831	chr14	106053515	106053831	11	52.4649	83.8027	-31.3378	0.000433201	9_Het
chr14_106135256_106136076	chr14	106135256	106136076	10	77.0851	91.2114	-14.1263	0.00277078	9_Het
chr14_20680500_20680854	chr14	20680500	20680854	18	70.0218	89.0944	-19.0726	0.00133846	9_Het
chr15_23618626_23619059	chr15	23618626	23619059	12	76.9062	96.7167	-19.8105	0.000751417	9_Het
chr15_23910168_23910382	chr15	23910168	23910382	15	70.1939	87.3551	-17.1612	0.00232535	9_Het
chr15_24048162_24048369	chr15	24048162	24048369	19	75.4961	88.5879	-13.0918	0.000433201	9_Het
chr15_45585752_45585897	chr15	45585752	45585897	12	81.6663	92.5544	-10.888	0.000367393	9_Het
chr17_21825468_21825663	chr17	21825468	21825663	12	75.313	89.152	-13.839	0.000751417	9_Het
chr17_81146725_81147510	chr17	81146725	81147510	29	38.3779	53.5613	-15.1834	0.00062661	9_Het
chr18_11647402_11647718	chr18	11647402	11647718	10	75.3518	90.4077	-15.056	0.00232535	9_Het
chr18_14145851_14146446	chr18	14145851	14146446	16	64.7698	80.3882	-15.6183	0.00277078	9_Het
chr18_14489277_14489562	chr18	14489277	14489562	11	61.4834	74.1698	-12.6864	0.00620894	9_Het
chr18_68698768_68699264	chr18	68698768	68699264	10	77.1443	94.6223	-17.4779	0.000433201	9_Het
chr19_23472733_23473366	chr19	23472733	23473366	14	76.9337	90.5095	-13.5758	0.00133846	9_Het
chr19_28400787_28401066	chr19	28400787	28401066	14	84.1739	94.3504	-10.1765	0.00133846	9_Het
chr19_38172017_38172151	chr19	38172017	38172151	11	84.7804	96.1353	-11.3549	0.000501174	9_Het
chr19_50639926_50640072	chr19	50639926	50640072	10	62.0309	79.7784	-17.7475	0.00110162	9_Het
chr19_56346832_56347415	chr19	56346832	56347415	10	80.2458	93.0299	-12.7842	0.00232535	9_Het
chr19_57631337_57631466	chr19	57631337	57631466	14	78.1752	90.7477	-12.5724	0.00975877	9_Het
chr1_160902866_160903348	chr1	160902866	160903348	10	74.8467	89.9874	-15.1407	0.00232535	9_Het
chr22_17518294_17518401	chr22	17518294	17518401	14	58.5197	71.2212	-12.7014	0.00232535	9_Het	CGI
chr2_220615851_220616167	chr2	220615851	220616167	16	77.6008	92.466	-14.8652	0.00160452	9_Het
chr2_242966723_242967316	chr2	242966723	242967316	10	51.5286	76.2976	-24.7689	0.000367393	9_Het
chr2_34358157_34358717	chr2	34358157	34358717	13	70.2396	90.6455	-20.4059	0.00133846	9_Het
chr2_92039859_92040224	chr2	92039859	92040224	12	82.6757	94.7192	-12.0435	0.00277078	9_Het
chr3_195326675_195327117	chr3	195326675	195327117	13	83.3146	94.0072	-10.6927	0.00110162	9_Het
chr4_117520342_117520884	chr4	117520342	117520884	12	83.5835	94.4261	-10.8426	0.00110162	9_Het
chr4_139660159_139660628	chr4	139660159	139660628	19	80.9233	94.4184	-13.495	0.00327523	9_Het
chr4_176013225_176013419	chr4	176013225	176013419	10	78.8491	94.3892	-15.54	0.00620894	9_Het
chr4_189100167_189100464	chr4	189100167	189100464	12	81.3827	96.2682	-14.8855	0.000433201	9_Het
chr4_45459164_45459546	chr4	45459164	45459546	18	79.6366	93.4171	-13.7805	0.00110162	9_Het
chr4_70902811_70903363	chr4	70902811	70903363	18	79.2923	93.653	-14.3607	0.000433201	9_Het
chr4_9099664_9099866	chr4	9099664	9099866	16	82.3731	93.281	-10.9079	0.000751417	9_Het
chr5_178548695_178549042	chr5	178548695	178549042	21	74.7837	86.8327	-12.049	0.00193625	9_Het
chr5_25614666_25614872	chr5	25614666	25614872	10	75.9844	91.5742	-15.5897	0.00193625	9_Het
chr5_43746040_43746450	chr5	43746040	43746450	13	74.5352	91.5187	-16.9836	0.00062661	9_Het
chr6_159828492_159828616	chr6	159828492	159828616	13	81.0347	93.2004	-12.1657	0.00160452	9_Het
chr6_179558_179698	chr6	179558	179698	10	85.1757	95.6602	-10.4845	0.00327523	9_Het
chr6_58399761_58399863	chr6	58399761	58399863	12	68.9826	92.9644	-23.9818	0.000367393	9_Het
chr6_63873904_63874411	chr6	63873904	63874411	14	75.9963	91.3195	-15.3232	0.000367393	9_Het
chr7_157709710_157709857	chr7	157709710	157709857	12	59.2592	83.0073	-23.7481	0.000433201	9_Het
chr7_157860493_157860662	chr7	157860493	157860662	10	65.2661	80.8209	-15.5548	0.00277078	9_Het
chr7_26301608_26301722	chr7	26301608	26301722	12	81.2524	95.9059	-14.6535	0.00232535	9_Het
chr7_56483577_56483810	chr7	56483577	56483810	13	75.4372	91.7497	-16.3125	0.00133846	9_Het
chr7_57637256_57637449	chr7	57637256	57637449	11	62.8277	75.8958	-13.0681	0.00160452	9_Het
chr7_64177983_64178525	chr7	64177983	64178525	11	82.8359	96.7724	-13.9365	0.000433201	9_Het
chr8_118439122_118439511	chr8	118439122	118439511	15	79.1445	92.9795	-13.835	0.000501174	9_Het
chr8_24960520_24960688	chr8	24960520	24960688	12	79.0444	89.9256	-10.8812	0.00327523	9_Het
chr8_39196493_39196744	chr8	39196493	39196744	10	82.8026	94.2916	-11.489	0.000909561	9_Het
chr17_21314450_21314827	chr17	21314450	21314827	12	61.0153	74.8032	-13.7879	0.00277078	9_Het
chr12_38547760_38547896	chr12	38547760	38547896	10	61.0382	77.4693	-16.4311	0.00277078	9_Het
chr12_38548221_38549641	chr12	38548221	38549641	61	70.8565	83.8865	-13.03	0.000433201	9_Het
chr15_97767545_97767898	chr15	97767545	97767898	32	83.6477	95.038	-11.3904	0.00062661	9_Het
chr16_33571682_33572138	chr16	33571682	33572138	19	77.6036	91.8047	-14.2011	0.000433201	9_Het
chr1_163468170_163469028	chr1	163468170	163469028	38	74.3567	90.786	-16.4292	0.000367393	9_Het
chr21_9880095_9880319	chr21	9880095	9880319	10	76.5496	87.3044	-10.7548	0.00062661	9_Het
chr4_17768721_17768842	chr4	17768721	17768842	19	83.6886	94.1809	-10.4924	0.00452322	9_Het
chr7_56439498_56439629	chr7	56439498	56439629	10	80.9214	92.3264	-11.4049	0.000433201	9_Het
chr7_57485402_57485572	chr7	57485402	57485572	14	76.8513	89.6826	-12.8314	0.00232535	9_Het
chr7_57706571_57706806	chr7	57706571	57706806	19	73.8106	87.4554	-13.6449	0.000909561	9_Het
chr8_43403273_43403712	chr8	43403273	43403712	11	67.8756	86.6486	-18.773	0.000367393	9_Het
chr19_2716286_2716499	chr19	2716286	2716499	18	74.2965	88.5988	-14.3023	0.00062661	9_Het
chr5_31777178_31777526	chr5	31777178	31777526	12	79.7976	93.8289	-14.0313	0.00062661	9_Het
chr10_32522407_32522807	chr10	32522407	32522807	16	85.7613	96.3616	-10.6003	0.000367393	9_Het
chr11_104435807_104436076	chr11	104435807	104436076	16	83.0908	93.4397	-10.3489	0.000501174	9_Het
chr11_23425407_23425565	chr11	23425407	23425565	10	84.4473	96.064	-11.6167	0.00193625	9_Het
chr11_23426209_23426388	chr11	23426209	23426388	10	83.0029	94.7144	-11.7115	0.00232535	9_Het
chr11_23426497_23426642	chr11	23426497	23426642	10	82.9122	93.7501	-10.8379	0.00133846	9_Het
chr12_34488279_34488362	chr12	34488279	34488362	10	57.7163	79.1338	-21.4176	0.00193625	9_Het
chr12_34488703_34488770	chr12	34488703	34488770	10	69.9728	85.8406	-15.8679	0.00530606	9_Het	CGI
chr12_34488976_34489036	chr12	34488976	34489036	10	41.245	51.7748	-10.5298	0.0481811	9_Het	CGI
chr12_34489036_34489895	chr12	34489036	34489895	63	47.939	64.3224	-16.3833	0.000909561	9_Het
chr12_34490336_34490452	chr12	34490336	34490452	14	46.0774	70.4477	-24.3703	0.000433201	9_Het
chr12_34490927_34491502	chr12	34490927	34491502	44	40.2959	56.7563	-16.4605	0.00193625	9_Het
chr12_34492617_34492808	chr12	34492617	34492808	10	39.8561	52.4076	-12.5515	0.0311557	9_Het
chr12_34492829_34492916	chr12	34492829	34492916	10	56.2276	78.7242	-22.4967	0.00160452	9_Het
chr12_34494602_34495125	chr12	34494602	34495125	33	53.1711	76.0376	-22.8665	0.000433201	9_Het	CGI
chr12_34495140_34495971	chr12	34495140	34495971	60	40.3869	54.3576	-13.9707	0.000433201	9_Het	CGI
chr13_68347249_68347469	chr13	68347249	68347469	10	75.6619	93.0548	-17.3929	0.00062661	9_Het
chr14_43795826_43796058	chr14	43795826	43796058	15	78.0029	90.1025	-12.0996	0.00232535	9_Het
chr1_2263616_2264014	chr1	2263616	2264014	17	73.5533	85.4192	-11.8659	0.00232535	9_Het
chr1_242852761_242853077	chr1	242852761	242853077	12	67.0122	85.0746	-18.0624	0.000751417	9_Het
chr1_2774318_2774433	chr1	2774318	2774433	10	62.792	83.3609	-20.5689	0.000433201	9_Het
chr1_2817679_2817824	chr1	2817679	2817824	12	65.0659	83.8711	-18.8052	0.00062661	9_Het
chr1_2820580_2820971	chr1	2820580	2820971	12	58.0907	78.2081	-20.1174	0.000501174	9_Het
chr2_193279561_193279769	chr2	193279561	193279769	10	71.5155	85.0842	-13.5686	0.000367393	9_Het
chr3_146490367_146490517	chr3	146490367	146490517	10	84.0322	94.9358	-10.9036	0.00062661	9_Het
chr4_132897766_132898024	chr4	132897766	132898024	19	84.2304	95.858	-11.6276	0.00110162	9_Het
chr7_158072948_158073309	chr7	158072948	158073309	13	67.2746	83.4023	-16.1277	0.00160452	9_Het
chr8_50987462_50987704	chr8	50987462	50987704	12	71.4073	88.2424	-16.8352	0.000433201	9_Het
chr4_278515_278635	chr4	278515	278635	10	78.1108	95.474	-17.3633	0.00062661	9_Het
chr16_24585987_24586336	chr16	24585987	24586336	11	82.6691	94.3591	-11.69	0.00452322	9_Het
chr19_14388154_14388768	chr19	14388154	14388768	12	77.4834	92.7148	-15.2314	0.000501174	9_Het
chr8_42774301_42774821	chr8	42774301	42774821	19	78.5428	94.8123	-16.2694	0.00193625	9_Het
chr20_110672_110975	chr20	110672	110975	10	61.2958	77.1328	-15.837	0.00844463	9_Het
chr13_61913312_61913648	chr13	61913312	61913648	24	80.2967	90.9441	-10.6474	0.0349209	9_Het
chr10_103960895_103960988	chr10	103960895	103960988	10	83.0052	93.6521	-10.6469	0.00110162	9_Het
chr10_79836028_79836209	chr10	79836028	79836209	11	75.6892	94.8255	-19.1363	0.000367393	9_Het
chr10_83262573_83262776	chr10	83262573	83262776	14	71.0699	93.7862	-22.7163	0.000367393	9_Het
chr11_1140302_1140480	chr11	1140302	1140480	22	76.3401	90.9608	-14.6207	0.00110162	9_Het
chr11_41644388_41644703	chr11	41644388	41644703	17	76.5928	93.1309	-16.538	0.000433201	9_Het
chr11_42895431_42895684	chr11	42895431	42895684	12	70.939	88.896	-17.957	0.000367393	9_Het
chr13_46736668_46737214	chr13	46736668	46737214	40	76.0517	89.9406	-13.8889	0.000433201	9_Het
chr13_57474804_57475207	chr13	57474804	57475207	17	82.6887	93.5469	-10.8583	0.000367393	9_Het
chr15_22397723_22397829	chr15	22397723	22397829	10	72.4807	86.8161	-14.3355	0.00193625	9_Het
chr15_69152727_69153217	chr15	69152727	69153217	17	72.7639	94.7037	-21.9398	0.000367393	9_Het
chr18_14178055_14178220	chr18	14178055	14178220	11	74.4164	93.4552	-19.0388	0.00133846	9_Het
chr18_56922445_56922939	chr18	56922445	56922939	10	79.2852	93.4673	-14.1821	0.000367393	9_Het
chr19_50589293_50589686	chr19	50589293	50589686	22	78.1441	91.4491	-13.305	0.000367393	9_Het
chr19_59117661_59117990	chr19	59117661	59117990	23	53.149	68.5964	-15.4474	0.000433201	9_Het
chr1_189194606_189195013	chr1	189194606	189195013	20	80.094	94.1964	-14.1024	0.00062661	9_Het
chr20_10375652_10376028	chr20	10375652	10376028	14	83.5994	95.7967	-12.1973	0.00133846	9_Het
chr20_32286528_32287233	chr20	32286528	32287233	20	78.9884	94.2972	-15.3089	0.00193625	9_Het
chr2_133048041_133048237	chr2	133048041	133048237	11	78.5447	91.3193	-12.7746	0.016872	9_Het
chr2_2511317_2511751	chr2	2511317	2511751	16	45.1892	72.2652	-27.0759	0.000367393	9_Het
chr2_52799905_52799952	chr2	52799905	52799952	10	77.1277	92.1464	-15.0187	0.0129014	9_Het	CGI
chr2_52856714_52856863	chr2	52856714	52856863	28	85.1334	96.3713	-11.238	0.000751417	9_Het	CGI
chr3_170641546_170641713	chr3	170641546	170641713	10	82.359	95.0295	-12.6705	0.000367393	9_Het
chr4_190989819_190989872	chr4	190989819	190989872	10	46.5786	57.6866	-11.108	0.0349209	9_Het	CGI
chr4_48294128_48294249	chr4	48294128	48294249	10	76.2521	95.565	-19.3129	0.00327523	9_Het
chr4_48995834_48995933	chr4	48995834	48995933	11	76.9086	92.109	-15.2004	0.00110162	9_Het
chr5_10065554_10065697	chr5	10065554	10065697	12	73.3859	93.3247	-19.9388	0.00160452	9_Het
chr5_134744503_134744731	chr5	134744503	134744731	14	81.8822	94.2864	-12.4042	0.00277078	9_Het
chr5_176011571_176011992	chr5	176011571	176011992	10	76.3475	88.3016	-11.9541	0.000367393	9_Het
chr6_170491816_170491971	chr6	170491816	170491971	10	66.3743	85.5437	-19.1693	0.00724775	9_Het	CGI
chr7_157890612_157890744	chr7	157890612	157890744	15	62.9727	80.1111	-17.1384	0.000751417	9_Het
chr7_157951207_157951960	chr7	157951207	157951960	34	78.9494	91.772	-12.8225	0.000367393	9_Het
chr7_158030534_158030835	chr7	158030534	158030835	19	73.5439	87.5928	-14.0489	0.0388412	9_Het
chr7_159023756_159023798	chr7	159023756	159023798	10	73.5209	89.4035	-15.8826	0.00133846	9_Het	CGI
chr7_159023915_159024005	chr7	159023915	159024005	10	66.1214	83.1009	-16.9795	0.00724775	9_Het
chr7_26187681_26187764	chr7	26187681	26187764	10	70.5548	94.9052	-24.3504	0.000909561	9_Het
chr8_100939180_100939522	chr8	100939180	100939522	12	85.7368	96.0391	-10.3023	0.000751417	9_Het
chr8_1198180_1198853	chr8	1198180	1198853	10	59.4943	75.8168	-16.3226	0.000909561	9_Het
chr8_1232079_1232659	chr8	1232079	1232659	23	69.2313	81.0516	-11.8203	0.000501174	9_Het
chr8_144020236_144020744	chr8	144020236	144020744	18	65.9157	89.3078	-23.3921	0.000367393	9_Het
chr8_144040930_144041050	chr8	144040930	144041050	15	79.0483	91.9051	-12.8568	0.000433201	9_Het
chr8_144153727_144155385	chr8	144153727	144155385	96	62.1181	83.5345	-21.4164	0.000501174	9_Het	CGI
chr8_26541303_26541572	chr8	26541303	26541572	14	82.297	93.9772	-11.6802	0.000367393	9_Het
chr8_34951913_34952376	chr8	34951913	34952376	23	71.1349	93.0705	-21.9356	0.000367393	9_Het
chr8_56366562_56367122	chr8	56366562	56367122	12	70.321	91.0242	-20.7031	0.000367393	9_Het
chr8_57934028_57934647	chr8	57934028	57934647	10	83.0113	96.2563	-13.2449	0.00062661	9_Het
chr10_133557792_133558291	chr10	133557792	133558291	10	74.7651	88.6248	-13.8597	0.000367393	10_TssBiv
chr6_35149971_35150005	chr6	35149971	35150005	10	55.6916	75.3083	-19.6168	0.0129014	10_TssBiv	CGI
chr20_22410944_22411073	chr20	22410944	22411073	14	38.9547	51.1456	-12.1909	0.0481811	10_TssBiv
chr8_145052059_145052265	chr8	145052059	145052265	25	32.8321	51.0491	-18.217	0.00277078	10_TssBiv	CGI
chr11_124615978_124616096	chr11	124615978	124616096	14	6.45565	17.2932	-10.8376	0.000367393	12_EnhBiv	CGI
chr11_65313888_65314081	chr11	65313888	65314081	42	13.8236	25.1396	-11.3161	0.00452322	12_EnhBiv	CGI
chr11_72295539_72295590	chr11	72295539	72295590	10	6.2885	16.325	-10.0365	0.000433201	12_EnhBiv	CGI
chr12_52702606_52702821	chr12	52702606	52702821	10	22.4969	36.6058	-14.1089	0.00327523	12_EnhBiv
chr12_6882878_6882948	chr12	6882878	6882948	10	32.4707	43.3777	-10.907	0.0432656	12_EnhBiv	CGI
chr15_41218031_41218480	chr15	41218031	41218480	63	8.07629	18.8503	-10.774	0.00232535	12_EnhBiv	CGI
chr17_27892865_27893179	chr17	27892865	27893179	10	31.495	50.5273	-19.0323	0.000433201	12_EnhBiv
chr17_77810425_77810694	chr17	77810425	77810694	10	11.7691	22.6467	-10.8775	0.00110162	12_EnhBiv
chr19_8398590_8398894	chr19	8398590	8398894	10	25.5527	36.0568	-10.504	0.0388412	12_EnhBiv	CGI
chr22_20784994_20785120	chr22	20784994	20785120	20	17.8177	35.7636	-17.9459	0.00327523	12_EnhBiv	CGI
chr2_133428522_133428967	chr2	133428522	133428967	29	19.366	34.9076	-15.5416	0.000433201	12_EnhBiv
chr2_219922449_219922513	chr2	219922449	219922513	10	19.7381	37.1194	-17.3813	0.00975877	12_EnhBiv	CGI
chr2_91776875_91776929	chr2	91776875	91776929	10	47.8481	61.5664	-13.7183	0.00620894	12_EnhBiv
chr7_5469489_5469556	chr7	5469489	5469556	14	9.05128	19.0911	-10.0398	0.00975877	12_EnhBiv
chr8_37555338_37555922	chr8	37555338	37555922	71	25.6094	36.4616	-10.8522	0.00975877	12_EnhBiv	CGI
chr8_37555942_37556268	chr8	37555942	37556268	37	25.9165	42.3983	-16.4818	0.00232535	12_EnhBiv
chr9_133309353_133309420	chr9	133309353	133309420	12	40.1717	51.1075	-10.9358	0.0311557	12_EnhBiv	CGI
chr22_20785606_20785625	chr22	20785606	20785625	10	10.4908	21.3721	-10.8812	0.00620894	12_EnhBiv	CGI
chr17_43299830_43300035	chr17	43299830	43300035	10	21.5174	34.4052	-12.8878	0.00327523	12_EnhBiv
chr17_43508320_43508567	chr17	43508320	43508567	11	7.07784	17.5557	-10.4778	0.00110162	12_EnhBiv	CGI
chr19_8400261_8400855	chr19	8400261	8400855	105	6.69075	18.8667	-12.1759	0.000367393	12_EnhBiv
chr1_151105361_151105491	chr1	151105361	151105491	27	46.9372	69.1724	-22.2352	0.00975877	12_EnhBiv	CGI
chr1_24648226_24648351	chr1	24648226	24648351	15	15.2138	33.0234	-17.8096	0.000501174	12_EnhBiv	CGI
chr20_822900_822989	chr20	822900	822989	12	22.5643	32.6274	-10.0631	0.00724775	12_EnhBiv
chr9_139973244_139973399	chr9	139973244	139973399	10	73.7747	88.9232	-15.1485	0.00530606	12_EnhBiv	CGI
chr19_19728823_19728894	chr19	19728823	19728894	10	46.3706	58.4095	-12.0389	0.0277445	12_EnhBiv
chr17_77808900_77809242	chr17	77808900	77809242	10	66.9768	79.6037	-12.6269	0.00452322	12_EnhBiv
chr8_124552202_124552332	chr8	124552202	124552332	16	64.4584	80.9654	-16.507	0.0388412	12_EnhBiv
chr1_2137205_2137290	chr1	2137205	2137290	17	27.4341	39.6929	-12.2589	0.0112432	12_EnhBiv	CGI
chr22_20783220_20783618	chr22	20783220	20783618	18	35.5771	47.7462	-12.1692	0.00975877	12_EnhBiv
chr8_22560980_22561117	chr8	22560980	22561117	30	39.4644	50.6931	-11.2287	0.0388412	12_EnhBiv	CGI
chr15_43425143_43425217	chr15	43425143	43425217	10	38.5686	54.2965	-15.728	0.0192191	12_EnhBiv
chr1_226271793_226271860	chr1	226271793	226271860	13	33.1947	48.8243	-15.6295	0.00193625	12_EnhBiv
chr11_65307179_65307245	chr11	65307179	65307245	13	55.7218	82.7181	-26.9963	0.000751417	12_EnhBiv	CGI
chr11_65307257_65307357	chr11	65307257	65307357	24	39.3263	52.4146	-13.0883	0.0147673	12_EnhBiv	CGI
chr11_72491886_72492212	chr11	72491886	72492212	11	34.0104	45.0535	-11.0431	0.00975877	12_EnhBiv
chr15_63892379_63892550	chr15	63892379	63892550	12	14.0672	29.3987	-15.3314	0.000433201	12_EnhBiv
chr16_89640972_89641059	chr16	89640972	89641059	10	47.0443	63.1528	-16.1085	0.00277078	12_EnhBiv
chr19_7928218_7928262	chr19	7928218	7928262	10	53.9324	65.3583	-11.4258	0.0349209	12_EnhBiv	CGI
chr1_24649109_24649174	chr1	24649109	24649174	12	13.925	28.0655	-14.1404	0.00327523	12_EnhBiv
chr20_43279746_43280062	chr20	43279746	43280062	14	12.9024	33.2184	-20.316	0.000433201	12_EnhBiv
chr3_11103087_11103201	chr3	11103087	11103201	16	75.7641	89.7271	-13.963	0.00530606	12_EnhBiv
chr4_77869452_77869725	chr4	77869452	77869725	15	53.1421	63.7305	-10.5884	0.0432656	12_EnhBiv	CGI
chr7_47622002_47622279	chr7	47622002	47622279	12	40.463	53.6831	-13.2202	0.00062661	12_EnhBiv
chr8_37699704_37699828	chr8	37699704	37699828	17	21.9074	42.0351	-20.1277	0.0192191	12_EnhBiv	CGI
chr1_241588143_241588256	chr1	241588143	241588256	10	64.149	83.3145	-19.1655	0.000367393	12_EnhBiv
chr2_91776106_91776428	chr2	91776106	91776428	20	59.6758	77.9383	-18.2625	0.000433201	12_EnhBiv
chr16_85116334_85116566	chr16	85116334	85116566	20	39.3091	52.7156	-13.4065	0.00975877	12_EnhBiv
chr11_2884295_2884529	chr11	2884295	2884529	11	37.6355	50.3676	-12.7321	0.00620894	12_EnhBiv
chr7_140373544_140373689	chr7	140373544	140373689	10	9.6548	21.1234	-11.4686	0.00844463	12_EnhBiv
chr9_140189360_140189455	chr9	140189360	140189455	16	25.6665	38.3584	-12.6919	0.00975877	12_EnhBiv	CGI
chr11_536694_536758	chr11	536694	536758	10	23.7549	36.139	-12.3841	0.0388412	12_EnhBiv	CGI
chr11_61448208_61448374	chr11	61448208	61448374	10	37.3478	67.7963	-30.4486	0.000433201	12_EnhBiv
chr11_850765_851009	chr11	850765	851009	27	69.8971	85.9286	-16.0315	0.00530606	12_EnhBiv
chr16_3108209_3108333	chr16	3108209	3108333	12	15.9012	27.1992	-11.298	0.00724775	12_EnhBiv	CGI
chr16_84346649_84346691	chr16	84346649	84346691	12	14.8397	25.028	-10.1883	0.0217654	12_EnhBiv	CGI
chr17_76128028_76128070	chr17	76128028	76128070	10	6.07816	16.302	-10.2238	0.0151319	12_EnhBiv	CGI
chr1_201619470_201619608	chr1	201619470	201619608	22	25.0985	35.8289	-10.7304	0.0349209	12_EnhBiv	CGI
chr2_120980576_120980627	chr2	120980576	120980627	20	16.0104	32.4981	-16.4877	0.0038584	12_EnhBiv	CGI
chr3_193922115_193922388	chr3	193922115	193922388	38	11.7337	23.5241	-11.7904	0.00133846	12_EnhBiv	CGI
chr8_37698634_37699702	chr8	37698634	37699702	68	34.78	47.443	-12.6631	0.0147673	12_EnhBiv
chr1_179555948_179556039	chr1	179555948	179556039	10	54.9629	70.5344	-15.5715	0.00452322	12_EnhBiv
chr14_105945394_105945523	chr14	105945394	105945523	10	44.2178	55.7611	-11.5433	0.0388412	12_EnhBiv	CGI
chr10_134899004_134899325	chr10	134899004	134899325	16	56.1816	80.8409	-24.6594	0.000433201	13_ReprPC
chr10_6185787_6186017	chr10	6185787	6186017	12	74.0433	87.8376	-13.7943	0.0217654	13_ReprPC
chr11_2278448_2278913	chr11	2278448	2278913	10	55.1372	74.3048	-19.1676	0.00620894	13_ReprPC
chr11_2749604_2749836	chr11	2749604	2749836	10	79.6013	90.1448	-10.5435	0.000909561	13_ReprPC
chr11_2864810_2865270	chr11	2864810	2865270	10	65.7299	84.4942	-18.7643	0.000909561	13_ReprPC
chr11_63773533_63773923	chr11	63773533	63773923	13	73.9776	85.0959	-11.1183	0.00062661	13_ReprPC
chr11_63782894_63783342	chr11	63782894	63783342	19	75.5345	88.849	-13.3146	0.000367393	13_ReprPC
chr11_63806768_63807194	chr11	63806768	63807194	10	70.1039	82.787	-12.6832	0.00062661	13_ReprPC
chr11_63812604_63812826	chr11	63812604	63812826	12	65.5729	76.4637	-10.8909	0.00724775	13_ReprPC
chr12_132671903_132672518	chr12	132671903	132672518	18	83.367	93.3905	-10.0235	0.00232535	13_ReprPC
chr12_132958509_132958662	chr12	132958509	132958662	10	62.1429	85.2277	-23.0847	0.000751417	13_ReprPC
chr12_133055673_133056190	chr12	133055673	133056190	12	76.0917	87.2794	-11.1877	0.000501174	13_ReprPC
chr12_133060759_133061098	chr12	133060759	133061098	25	76.1477	91.3256	-15.1779	0.00232535	13_ReprPC
chr12_133167856_133168093	chr12	133167856	133168093	19	83.6717	94.6331	-10.9614	0.000433201	13_ReprPC	CGI
chr12_133182535_133182827	chr12	133182535	133182827	15	70.3155	83.2455	-12.93	0.00327523	13_ReprPC
chr12_4920010_4920724	chr12	4920010	4920724	26	82.9604	96.6278	-13.6673	0.000367393	13_ReprPC
chr12_95042095_95042290	chr12	95042095	95042290	13	80.741	94.0068	-13.2659	0.0147673	13_ReprPC
chr14_100624279_100624394	chr14	100624279	100624394	10	82.5052	95.3603	-12.8551	0.000433201	13_ReprPC
chr14_105633686_105633742	chr14	105633686	105633742	10	22.1738	32.7691	-10.5953	0.0112432	13_ReprPC
chr14_76600628_76600792	chr14	76600628	76600792	14	72.4128	89.8064	-17.3936	0.000367393	13_ReprPC
chr15_33606970_33607040	chr15	33606970	33607040	12	70.9498	91.425	-20.4752	0.00062661	13_ReprPC
chr15_62361637_62361764	chr15	62361637	62361764	10	74.5627	95.3213	-20.7585	0.00110162	13_ReprPC
chr15_75020894_75021371	chr15	75020894	75021371	23	71.74	83.401	-11.661	0.0217654	13_ReprPC
chr16_747350_747434	chr16	747350	747434	14	74.1111	86.7351	-12.624	0.0246162	13_ReprPC
chr17_47297718_47298005	chr17	47297718	47298005	16	82.8432	94.3772	-11.534	0.0038584	13_ReprPC
chr17_79357947_79358090	chr17	79357947	79358090	10	79.6231	92.7434	-13.1203	0.000433201	13_ReprPC
chr17_79913075_79913328	chr17	79913075	79913328	13	68.5206	89.2643	-20.7437	0.00724775	13_ReprPC
chr18_12407116_12407430	chr18	12407116	12407430	19	43.665	64.0894	-20.4244	0.00062661	13_ReprPC
chr18_13135892_13136248	chr18	13135892	13136248	16	38.4726	56.8705	-18.3978	0.00452322	13_ReprPC
chr18_77552454_77552530	chr18	77552454	77552530	10	64.6018	76.5929	-11.991	0.00975877	13_ReprPC	CGI
chr18_77560737_77560864	chr18	77560737	77560864	10	81.9646	92.0946	-10.1299	0.000751417	13_ReprPC
chr19_18882058_18882228	chr19	18882058	18882228	10	83.6768	93.725	-10.0481	0.000909561	13_ReprPC
chr19_2288266_2288540	chr19	2288266	2288540	12	63.8311	76.5346	-12.7035	0.0038584	13_ReprPC
chr19_4510938_4512157	chr19	4510938	4512157	17	79.4595	90.6935	-11.234	0.00062661	13_ReprPC
chr19_4523593_4523999	chr19	4523593	4523999	10	65.9328	81.5104	-15.5776	0.000501174	13_ReprPC
chr19_636706_636928	chr19	636706	636928	10	84.6712	94.9731	-10.3019	0.00110162	13_ReprPC
chr19_844451_844547	chr19	844451	844547	12	10.9534	24.2022	-13.2488	0.00193625	13_ReprPC
chr1_1002618_1002734	chr1	1002618	1002734	14	68.3847	88.4486	-20.0639	0.0038584	13_ReprPC
chr1_111215999_111216137	chr1	111215999	111216137	10	43.3311	55.1976	-11.8666	0.016872	13_ReprPC
chr1_148903174_148903445	chr1	148903174	148903445	12	71.1042	89.4927	-18.3885	0.000433201	13_ReprPC
chr1_228201121_228201238	chr1	228201121	228201238	13	41.1059	67.2247	-26.1188	0.00452322	13_ReprPC
chr1_2372412_2372765	chr1	2372412	2372765	13	68.1798	79.1704	-10.9906	0.0112432	13_ReprPC
chr1_51426767_51426989	chr1	51426767	51426989	21	74.742	88.1341	-13.392	0.00327523	13_ReprPC
chr22_19154531_19155106	chr22	19154531	19155106	14	45.956	62.8532	-16.8972	0.00160452	13_ReprPC
chr22_30104291_30104447	chr22	30104291	30104447	10	67.524	93.9425	-26.4185	0.000367393	13_ReprPC
chr22_51037998_51038271	chr22	51037998	51038271	10	59.5183	71.4432	-11.9249	0.0277445	13_ReprPC
chr2_27066799_27066988	chr2	27066799	27066988	11	73.1807	85.4484	-12.2677	0.00620894	13_ReprPC
chr3_128394028_128394211	chr3	128394028	128394211	10	70.3921	81.865	-11.4729	0.00452322	13_ReprPC
chr3_130237392_130237512	chr3	130237392	130237512	15	77.0035	87.8116	-10.8081	0.00975877	13_ReprPC
chr3_183951047_183951167	chr3	183951047	183951167	10	69.4077	83.9696	-14.5619	0.00277078	13_ReprPC
chr4_3474248_3474558	chr4	3474248	3474558	15	72.1527	89.3171	-17.1644	0.000367393	13_ReprPC
chr4_814666_815539	chr4	814666	815539	27	67.4092	80.019	-12.6098	0.000501174	13_ReprPC
chr4_823752_823980	chr4	823752	823980	10	64.1059	75.3875	-11.2816	0.0192191	13_ReprPC
chr4_988935_989503	chr4	988935	989503	13	82.7213	92.8179	-10.0966	0.0217654	13_ReprPC
chr5_1158612_1159085	chr5	1158612	1159085	13	70.3535	84.1051	-13.7516	0.000751417	13_ReprPC
chr5_476447_476922	chr5	476447	476922	28	55.7901	83.2241	-27.4339	0.00062661	13_ReprPC	CGI
chr5_678008_678353	chr5	678008	678353	11	70.5237	83.9356	-13.4119	0.00844463	13_ReprPC
chr6_159653188_159653581	chr6	159653188	159653581	15	74.6213	91.2649	-16.6436	0.0112432	13_ReprPC
chr6_30442675_30443204	chr6	30442675	30443204	18	77.0411	89.8562	-12.8151	0.000501174	13_ReprPC
chr7_150417158_150417874	chr7	150417158	150417874	39	74.8141	91.8145	-17.0004	0.000367393	13_ReprPC
chr7_155590342_155590581	chr7	155590342	155590581	10	70.5936	88.2709	-17.6773	0.000433201	13_ReprPC
chr7_6568429_6569006	chr7	6568429	6569006	10	77.1213	87.4501	-10.3288	0.00160452	13_ReprPC
chr8_143541425_143541839	chr8	143541425	143541839	10	56.19	70.6763	-14.4863	0.0038584	13_ReprPC
chr8_143542396_143542585	chr8	143542396	143542585	10	72.471	85.989	-13.518	0.00133846	13_ReprPC
chr8_144359547_144360086	chr8	144359547	144360086	10	48.3499	63.6486	-15.2987	0.00724775	13_ReprPC
chr9_139671937_139672185	chr9	139671937	139672185	10	63.3813	81.9356	-18.5543	0.00232535	13_ReprPC
chr9_140032007_140032127	chr9	140032007	140032127	11	75.0319	89.9662	-14.9344	0.000501174	13_ReprPC
chr17_42015144_42015276	chr17	42015144	42015276	10	55.2814	75.7934	-20.512	0.000433201	13_ReprPC
chr17_80290160_80290262	chr17	80290160	80290262	10	48.563	77.3657	-28.8027	0.00327523	13_ReprPC
chr12_132993091_132993194	chr12	132993091	132993194	12	74.8924	90.269	-15.3766	0.00620894	13_ReprPC
chr12_133015393_133015625	chr12	133015393	133015625	16	82.7848	94.5805	-11.7957	0.000751417	13_ReprPC	CGI
chr14_82145796_82145930	chr14	82145796	82145930	16	63.7163	90.2165	-26.5001	0.000367393	13_ReprPC
chr14_93154890_93155128	chr14	93154890	93155128	10	64.0112	94.3708	-30.3595	0.000433201	13_ReprPC
chr1_872368_872556	chr1	872368	872556	16	69.3373	82.0958	-12.7585	0.0349209	13_ReprPC
chr20_59732476_59732553	chr20	59732476	59732553	12	76.1981	91.5054	-15.3073	0.0038584	13_ReprPC
chr20_61149677_61149845	chr20	61149677	61149845	10	50.0924	62.0118	-11.9194	0.0432656	13_ReprPC
chr5_497344_497510	chr5	497344	497510	10	64.7942	77.2676	-12.4734	0.00327523	13_ReprPC
chr12_132681540_132681780	chr12	132681540	132681780	15	76.0953	86.3171	-10.2218	0.00452322	13_ReprPC
chr12_132683356_132683734	chr12	132683356	132683734	10	67.4459	85.5084	-18.0625	0.00062661	13_ReprPC
chr12_132691752_132692606	chr12	132691752	132692606	17	69.6866	83.4458	-13.7591	0.000909561	13_ReprPC
chr12_132698352_132698811	chr12	132698352	132698811	14	64.5935	84.6029	-20.0094	0.00062661	13_ReprPC
chr12_132699571_132699678	chr12	132699571	132699678	10	48.5833	59.5719	-10.9887	0.0349209	13_ReprPC
chr12_132703547_132703602	chr12	132703547	132703602	10	28.3046	44.0365	-15.7319	0.0112432	13_ReprPC
chr12_132871772_132872301	chr12	132871772	132872301	10	69.8863	88.8813	-18.995	0.00193625	13_ReprPC
chr12_132872343_132872760	chr12	132872343	132872760	22	80.9503	93.2935	-12.3432	0.000367393	13_ReprPC
chr12_132900899_132901618	chr12	132900899	132901618	37	73.9772	86.5783	-12.6011	0.00452322	13_ReprPC
chr12_132917131_132917470	chr12	132917131	132917470	10	63.6197	82.9497	-19.3299	0.000367393	13_ReprPC
chr12_132917989_132918517	chr12	132917989	132918517	30	58.9349	77.6766	-18.7417	0.000501174	13_ReprPC
chr12_132922518_132922657	chr12	132922518	132922657	12	55.5296	73.8718	-18.3422	0.0147673	13_ReprPC
chr12_132929146_132929800	chr12	132929146	132929800	18	61.5413	86.1964	-24.6551	0.000367393	13_ReprPC
chr12_132981596_132981926	chr12	132981596	132981926	20	52.2226	63.0705	-10.8478	0.00133846	13_ReprPC
chr12_132982688_132982799	chr12	132982688	132982799	10	55.8929	72.2624	-16.3695	0.00327523	13_ReprPC
chr12_132983644_132983915	chr12	132983644	132983915	19	63.3192	84.8751	-21.5559	0.000433201	13_ReprPC	CGI
chr12_132985732_132986589	chr12	132985732	132986589	24	60.4642	82.0929	-21.6287	0.000501174	13_ReprPC
chr12_132986604_132986702	chr12	132986604	132986702	10	76.8761	89.8082	-12.9321	0.00724775	13_ReprPC
chr12_132986702_132987177	chr12	132986702	132987177	10	55.9736	76.8782	-20.9046	0.000433201	13_ReprPC
chr12_133019854_133020031	chr12	133019854	133020031	10	82.8818	93.1079	-10.2261	0.0192191	13_ReprPC
chr12_133049016_133049223	chr12	133049016	133049223	11	73.5192	85.7462	-12.227	0.00160452	13_ReprPC
chr1_112525177_112525253	chr1	112525177	112525253	10	79.9081	92.6468	-12.7387	0.00193625	13_ReprPC	CGI
chr22_17489148_17489226	chr22	17489148	17489226	10	67.3386	83.7158	-16.3773	0.00133846	13_ReprPC
chr22_45808904_45809139	chr22	45808904	45809139	17	79.8183	93.1079	-13.2896	0.0192191	13_ReprPC
chr6_150373882_150374166	chr6	150373882	150374166	11	69.5119	87.0882	-17.5763	0.000433201	13_ReprPC
chr7_157293815_157294010	chr7	157293815	157294010	11	77.9496	94.4959	-16.5462	0.00133846	13_ReprPC	CGI
chr7_157387058_157387383	chr7	157387058	157387383	10	67.7137	79.1428	-11.4291	0.0129014	13_ReprPC
chr13_112997295_112997349	chr13	112997295	112997349	10	61.0574	74.6979	-13.6405	0.0311557	13_ReprPC	CGI
chr13_112997606_112997717	chr13	112997606	112997717	23	72.276	85.4684	-13.1924	0.00620894	13_ReprPC	CGI
chr17_47297114_47297314	chr17	47297114	47297314	19	43.5736	55.7115	-12.1379	0.00975877	13_ReprPC	CGI
chr17_48195543_48195696	chr17	48195543	48195696	13	67.7215	85.346	-17.6246	0.00620894	13_ReprPC
chr1_1009257_1009425	chr1	1009257	1009425	10	45.8681	61.0762	-15.2081	0.00844463	13_ReprPC
chr8_21976478_21976741	chr8	21976478	21976741	13	61.1054	76.1374	-15.032	0.000909561	13_ReprPC
chr10_135040064_135040158	chr10	135040064	135040158	10	23.8002	37.8746	-14.0744	0.00530606	13_ReprPC	CGI
chr11_1404978_1405048	chr11	1404978	1405048	12	63.309	87.5494	-24.2404	0.00193625	13_ReprPC
chr12_1943803_1944030	chr12	1943803	1944030	15	51.3276	81.4494	-30.1219	0.000367393	13_ReprPC
chr13_112855701_112856112	chr13	112855701	112856112	13	64.8424	88.4858	-23.6435	0.00062661	13_ReprPC
chr16_1027259_1027631	chr16	1027259	1027631	12	50.2269	61.2241	-10.9972	0.0192191	13_ReprPC
chr16_1312321_1313311	chr16	1312321	1313311	34	61.152	76.311	-15.159	0.000501174	13_ReprPC
chr16_1386545_1386867	chr16	1386545	1386867	15	32.9906	53.2231	-20.2325	0.000909561	13_ReprPC
chr16_760782_760879	chr16	760782	760879	19	45.9438	73.934	-27.9902	0.000433201	13_ReprPC
chr18_25865502_25865572	chr18	25865502	25865572	10	79.8145	94.3264	-14.5119	0.000501174	13_ReprPC
chr1_182759839_182760069	chr1	182759839	182760069	10	75.9257	93.21	-17.2843	0.00193625	13_ReprPC
chr2_1751141_1751311	chr2	1751141	1751311	11	72.4862	90.3731	-17.8869	0.00062661	13_ReprPC
chr2_242891175_242891707	chr2	242891175	242891707	22	71.861	83.5134	-11.6524	0.000909561	13_ReprPC
chr4_1041972_1042225	chr4	1041972	1042225	17	69.1789	85.7651	-16.5862	0.000909561	13_ReprPC
chr5_554913_555327	chr5	554913	555327	26	56.5497	88.6397	-32.09	0.000367393	13_ReprPC
chr7_1451126_1451260	chr7	1451126	1451260	11	67.3058	85.6884	-18.3826	0.0112432	13_ReprPC	CGI
chr8_144365888_144365972	chr8	144365888	144365972	14	73.2071	89.7323	-16.5252	0.00232535	13_ReprPC	CGI
chr8_41505344_41505537	chr8	41505344	41505537	10	72.7558	83.1686	-10.4128	0.00530606	13_ReprPC
chr9_127262608_127262932	chr9	127262608	127262932	19	73.182	89.1139	-15.9319	0.000367393	13_ReprPC
chr9_138609319_138609532	chr9	138609319	138609532	13	58.8808	82.1684	-23.2876	0.000433201	13_ReprPC
chr10_833183_833394	chr10	833183	833394	13	81.4313	91.8653	-10.434	0.00133846	13_ReprPC
chr11_2753765_2753943	chr11	2753765	2753943	18	81.1609	95.0127	-13.8518	0.000433201	13_ReprPC
chr12_130509017_130509126	chr12	130509017	130509126	10	68.1738	81.6995	-13.5257	0.00844463	13_ReprPC
chr12_132655345_132655424	chr12	132655345	132655424	12	75.3076	89.2746	-13.967	0.0129014	13_ReprPC
chr12_132656713_132656958	chr12	132656713	132656958	10	61.6687	75.0069	-13.3382	0.0277445	13_ReprPC
chr12_132657840_132657957	chr12	132657840	132657957	12	22.5639	44.3956	-21.8317	0.00133846	13_ReprPC
chr12_133017827_133019415	chr12	133017827	133019415	45	76.15	88.6799	-12.5299	0.000433201	13_ReprPC
chr12_133029861_133030302	chr12	133029861	133030302	13	57.9194	75.7503	-17.8309	0.000501174	13_ReprPC
chr12_133099990_133100392	chr12	133099990	133100392	13	74.6487	87.8684	-13.2197	0.00062661	13_ReprPC
chr12_54613486_54613735	chr12	54613486	54613735	13	52.3979	82.3746	-29.9767	0.000501174	13_ReprPC
chr13_112553465_112553905	chr13	112553465	112553905	12	72.7043	89.1104	-16.4062	0.00062661	13_ReprPC
chr13_25590600_25590792	chr13	25590600	25590792	14	79.3939	90.8281	-11.4342	0.00193625	13_ReprPC
chr14_23844823_23845291	chr14	23844823	23845291	16	74.6771	85.4669	-10.7897	0.00530606	13_ReprPC
chr14_95157341_95157729	chr14	95157341	95157729	15	79.9301	90.7007	-10.7706	0.00975877	13_ReprPC
chr16_1334405_1334510	chr16	1334405	1334510	10	69.6895	82.9178	-13.2283	0.0038584	13_ReprPC
chr16_1391583_1392402	chr16	1391583	1392402	19	70.2269	85.1349	-14.908	0.000433201	13_ReprPC
chr16_89004699_89004971	chr16	89004699	89004971	22	61.2061	77.1363	-15.9302	0.0038584	13_ReprPC
chr17_56245219_56245289	chr17	56245219	56245289	11	67.723	80.6804	-12.9573	0.0038584	13_ReprPC
chr17_79495821_79496096	chr17	79495821	79496096	35	51.4142	88.6375	-37.2233	0.000433201	13_ReprPC	CGI
chr17_81033798_81034209	chr17	81033798	81034209	10	69.3224	85.0893	-15.7669	0.000433201	13_ReprPC
chr19_13198852_13199117	chr19	13198852	13199117	12	78.2117	88.9408	-10.7291	0.00844463	13_ReprPC
chr19_2303440_2303568	chr19	2303440	2303568	10	39.2959	56.9752	-17.6793	0.000367393	13_ReprPC
chr19_3329943_3330008	chr19	3329943	3330008	10	74.6185	89.0063	-14.3878	0.00110162	13_ReprPC
chr19_39691075_39691373	chr19	39691075	39691373	19	67.4508	80.9438	-13.493	0.0112432	13_ReprPC	CGI
chr19_463880_464028	chr19	463880	464028	11	73.4074	84.3242	-10.9168	0.0432656	13_ReprPC	CGI
chr1_1953059_1953095	chr1	1953059	1953095	10	78.5734	91.9981	-13.4247	0.00327523	13_ReprPC
chr1_19614428_19614958	chr1	19614428	19614958	13	72.0893	89.4677	-17.3784	0.00193625	13_ReprPC
chr1_3307069_3307262	chr1	3307069	3307262	17	82.3088	92.8251	-10.5164	0.000751417	13_ReprPC	CGI
chr1_3669172_3670046	chr1	3669172	3670046	15	79.6432	92.4369	-12.7937	0.000433201	13_ReprPC
chr1_3672045_3672220	chr1	3672045	3672220	10	49.4923	67.3225	-17.8302	0.000751417	13_ReprPC
chr1_6186401_6186857	chr1	6186401	6186857	10	70.4508	88.8889	-18.4381	0.000751417	13_ReprPC
chr1_944202_944352	chr1	944202	944352	11	78.6659	92.0854	-13.4195	0.000433201	13_ReprPC
chr20_23014981_23015770	chr20	23014981	23015770	10	76.8842	91.2677	-14.3835	0.00110162	13_ReprPC
chr20_59981480_59982062	chr20	59981480	59982062	10	76.0659	90.21	-14.1441	0.000367393	13_ReprPC
chr20_61349247_61349446	chr20	61349247	61349446	11	46.729	65.4385	-18.7094	0.00110162	13_ReprPC
chr2_636152_636231	chr2	636152	636231	10	68.4682	86.3264	-17.8582	0.000751417	13_ReprPC	CGI
chr4_140554233_140554518	chr4	140554233	140554518	13	63.1317	87.7491	-24.6174	0.000367393	13_ReprPC
chr4_8854227_8854328	chr4	8854227	8854328	10	65.1244	77.9641	-12.8397	0.00160452	13_ReprPC
chr5_1869646_1869906	chr5	1869646	1869906	10	50.7922	63.6922	-12.9	0.0311557	13_ReprPC
chr5_2038034_2038138	chr5	2038034	2038138	10	67.7333	93.0296	-25.2963	0.00062661	13_ReprPC
chr5_480597_480853	chr5	480597	480853	16	50.6974	81.3807	-30.6833	0.000367393	13_ReprPC
chr5_488538_489029	chr5	488538	489029	17	66.1365	87.0246	-20.8881	0.00160452	13_ReprPC
chr6_123319068_123319158	chr6	123319068	123319158	10	82.2287	93.6651	-11.4364	0.00160452	13_ReprPC
chr6_1317584_1317742	chr6	1317584	1317742	22	62.6514	76.9624	-14.311	0.0147673	13_ReprPC	CGI
chr6_137114973_137115025	chr6	137114973	137115025	10	36.1476	53.954	-17.8065	0.00620894	13_ReprPC
chr7_154706760_154706972	chr7	154706760	154706972	22	65.8062	77.8012	-11.995	0.00232535	13_ReprPC
chr7_155581345_155581729	chr7	155581345	155581729	19	61.5629	91.3632	-29.8003	0.00327523	13_ReprPC
chr7_5125477_5125686	chr7	5125477	5125686	10	47.7287	60.9123	-13.1836	0.00530606	13_ReprPC
chr8_2016273_2016800	chr8	2016273	2016800	13	69.7552	88.2525	-18.4974	0.000367393	13_ReprPC
chr9_136470590_136471195	chr9	136470590	136471195	24	72.295	85.4202	-13.1251	0.00277078	13_ReprPC
chr17_78387745_78388135	chr17	78387745	78388135	11	37.3352	47.5425	-10.2073	0.0246162	13_ReprPC
chr21_46439299_46439342	chr21	46439299	46439342	10	42.181	58.792	-16.6109	0.00724775	13_ReprPC	CGI
chr11_2612685_2612800	chr11	2612685	2612800	10	73.9268	84.8344	-10.9076	0.00193625	13_ReprPC
chr12_133012566_133012640	chr12	133012566	133012640	11	76.9376	92.9459	-16.0084	0.00062661	13_ReprPC
chr4_3485916_3486308	chr4	3485916	3486308	23	42.425	53.04	-10.6149	0.0038584	13_ReprPC
chr12_132975965_132976489	chr12	132975965	132976489	23	64.5794	74.9121	-10.3327	0.0129014	13_ReprPC
chr11_66084011_66084207	chr11	66084011	66084207	22	47.0811	58.118	-11.037	0.0481811	13_ReprPC	CGI
chr9_138627651_138627849	chr9	138627651	138627849	11	66.0829	82.3661	-16.2832	0.00232535	13_ReprPC
chr14_101542779_101543031	chr14	101542779	101543031	10	51.4174	66.3554	-14.9379	0.0217654	13_ReprPC
chr17_76127483_76127542	chr17	76127483	76127542	10	21.1925	43.5145	-22.322	0.00062661	13_ReprPC
chr22_32602273_32602408	chr22	32602273	32602408	13	60.491	86.2319	-25.7409	0.000501174	13_ReprPC
chr12_132145138_132145259	chr12	132145138	132145259	13	78.9618	92.8467	-13.8849	0.000367393	13_ReprPC
chr4_7072880_7073081	chr4	7072880	7073081	10	34.168	44.3927	-10.2248	0.016872	13_ReprPC
chr5_491218_491874	chr5	491218	491874	33	63.96	85.4514	-21.4914	0.00110162	13_ReprPC
chr8_1971093_1971321	chr8	1971093	1971321	18	65.4554	81.115	-15.6596	0.000367393	13_ReprPC
chr12_133105041_133105518	chr12	133105041	133105518	12	76.8984	91.8087	-14.9103	0.00062661	13_ReprPC
chr15_28702142_28702835	chr15	28702142	28702835	37	78.0973	91.5582	-13.4609	0.000367393	13_ReprPC
chr12_132869045_132869243	chr12	132869045	132869243	11	74.2205	89.2503	-15.0299	0.00193625	13_ReprPC
chr12_132865275_132865506	chr12	132865275	132865506	19	80.9537	91.4743	-10.5207	0.00193625	13_ReprPC	CGI
chr12_132974214_132974534	chr12	132974214	132974534	10	35.0682	48.1481	-13.0799	0.00160452	13_ReprPC
chr19_51206769_51206953	chr19	51206769	51206953	10	49.694	70.1791	-20.4851	0.000909561	13_ReprPC
chr12_133033079_133033965	chr12	133033079	133033965	43	63.6597	75.7616	-12.1019	0.0277445	13_ReprPC
chr12_1927061_1927295	chr12	1927061	1927295	15	72.1642	89.5683	-17.4042	0.000751417	13_ReprPC
chr19_51140534_51140635	chr19	51140534	51140635	12	57.0917	81.0909	-23.9992	0.000367393	13_ReprPC
chr12_132849404_132849834	chr12	132849404	132849834	10	66.0495	82.9786	-16.9291	0.00110162	13_ReprPC
chr12_132884995_132885259	chr12	132884995	132885259	13	48.3488	70.3021	-21.9533	0.000501174	13_ReprPC
chr12_132886301_132886530	chr12	132886301	132886530	11	67.7826	82.7753	-14.9927	0.00844463	13_ReprPC
chr12_132970577_132971020	chr12	132970577	132971020	11	36.9882	66.1382	-29.15	0.000433201	13_ReprPC
chr7_157372254_157372380	chr7	157372254	157372380	21	73.9419	88.3047	-14.3627	0.00110162	13_ReprPC
chr7_54735624_54736035	chr7	54735624	54736035	12	73.9497	91.8284	-17.8787	0.00327523	13_ReprPC
chr11_2026733_2026775	chr11	2026733	2026775	10	77.1512	88.4403	-11.2891	0.00062661	13_ReprPC	CGI
chr12_52418935_52419005	chr12	52418935	52419005	10	48.4465	69.153	-20.7064	0.00452322	13_ReprPC
chr14_105667512_105667789	chr14	105667512	105667789	10	47.8976	71.3378	-23.4402	0.00232535	13_ReprPC
chr19_46931094_46931316	chr19	46931094	46931316	11	70.1384	81.737	-11.5986	0.00160452	13_ReprPC
chr14_102094074_102094192	chr14	102094074	102094192	15	63.3758	90.9214	-27.5456	0.00277078	13_ReprPC
chr14_105393143_105393213	chr14	105393143	105393213	10	24.7241	48.0683	-23.3443	0.000501174	13_ReprPC
chr16_1308004_1308153	chr16	1308004	1308153	10	41.6773	66.3716	-24.6943	0.000367393	13_ReprPC	CGI
chr19_5802749_5803005	chr19	5802749	5803005	10	60.7431	71.0741	-10.331	0.0432656	13_ReprPC
chr20_61648431_61648642	chr20	61648431	61648642	12	49.4445	66.3291	-16.8846	0.00160452	13_ReprPC
chr21_45706692_45707345	chr21	45706692	45707345	17	48.3422	62.4911	-14.1489	0.00277078	13_ReprPC
chr22_24192116_24192504	chr22	24192116	24192504	10	37.0536	49.1024	-12.0488	0.000501174	13_ReprPC
chr11_117299193_117299402	chr11	117299193	117299402	10	58.6367	78.8809	-20.2441	0.00232535	13_ReprPC
chr14_105665642_105665742	chr14	105665642	105665742	10	19.7365	30.1441	-10.4075	0.016872	13_ReprPC
chr14_87621563_87621752	chr14	87621563	87621752	11	70.1191	91.3658	-21.2466	0.00232535	13_ReprPC
chr16_607481_607781	chr16	607481	607781	17	66.838	81.1977	-14.3597	0.00530606	13_ReprPC
chr16_613630_614095	chr16	613630	614095	14	70.4396	90.1932	-19.7537	0.000367393	13_ReprPC
chr20_60790637_60791973	chr20	60790637	60791973	32	54.9808	72.193	-17.2123	0.00133846	13_ReprPC
chr20_62108022_62108323	chr20	62108022	62108323	14	73.5024	87.7299	-14.2275	0.00160452	13_ReprPC
chr22_37734204_37734391	chr22	37734204	37734391	14	64.6151	78.0089	-13.3938	0.0038584	13_ReprPC
chr3_183149902_183150061	chr3	183149902	183150061	10	73.2748	93.3439	-20.0691	0.000909561	13_ReprPC
chr8_11597137_11597303	chr8	11597137	11597303	10	70.7921	84.7792	-13.9871	0.00975877	13_ReprPC
chr11_117853194_117853394	chr11	117853194	117853394	11	85.9544	96.8654	-10.911	0.00620894	13_ReprPC
chr11_2758875_2758940	chr11	2758875	2758940	10	82.5309	93.0779	-10.547	0.00193625	13_ReprPC
chr11_66062755_66062820	chr11	66062755	66062820	10	73.6303	85.9492	-12.3189	0.0038584	13_ReprPC	CGI
chr11_66062889_66062962	chr11	66062889	66062962	21	73.9996	87.265	-13.2654	0.00232535	13_ReprPC	CGI
chr12_53452794_53453221	chr12	53452794	53453221	22	76.0967	87.0686	-10.9719	0.00110162	13_ReprPC
chr13_26041780_26041851	chr13	26041780	26041851	10	81.5924	93.874	-12.2815	0.00452322	13_ReprPC
chr16_1156875_1157030	chr16	1156875	1157030	18	56.8379	72.8967	-16.0588	0.00452322	13_ReprPC
chr16_88624833_88624894	chr16	88624833	88624894	10	56.4028	76.4483	-20.0456	0.00530606	13_ReprPC	CGI
chr17_72346882_72346985	chr17	72346882	72346985	12	65.8276	79.6748	-13.8472	0.0277445	13_ReprPC
chr17_77386142_77386531	chr17	77386142	77386531	10	54.6736	77.6055	-22.9319	0.000367393	13_ReprPC
chr19_2306388_2306764	chr19	2306388	2306764	10	56.9956	72.4218	-15.4262	0.000501174	13_ReprPC
chr1_3606973_3607460	chr1	3606973	3607460	23	68.7836	89.7974	-21.0138	0.000751417	13_ReprPC
chr1_6635020_6635220	chr1	6635020	6635220	10	57.1993	75.9872	-18.7879	0.00062661	13_ReprPC
chr20_61151829_61151899	chr20	61151829	61151899	12	31.3453	42.8671	-11.5217	0.0246162	13_ReprPC	CGI
chr20_61627531_61627638	chr20	61627531	61627638	10	62.6931	79.6849	-16.9918	0.0038584	13_ReprPC
chr20_61880337_61880562	chr20	61880337	61880562	15	62.1341	80.3636	-18.2296	0.000367393	13_ReprPC
chr20_61891461_61891559	chr20	61891461	61891559	12	62.8765	84.2451	-21.3685	0.00193625	13_ReprPC
chr22_46278808_46279238	chr22	46278808	46279238	10	56.7483	77.999	-21.2508	0.00110162	13_ReprPC
chr2_88649127_88649248	chr2	88649127	88649248	11	73.4208	91.1598	-17.739	0.000909561	13_ReprPC
chr7_1328180_1328455	chr7	1328180	1328455	15	58.9663	74.6638	-15.6975	0.00133846	13_ReprPC
chr7_1328755_1328829	chr7	1328755	1328829	10	71.0996	84.5609	-13.4613	0.00160452	13_ReprPC	CGI
chr7_149489028_149489968	chr7	149489028	149489968	23	78.1141	90.0862	-11.9721	0.00062661	13_ReprPC
chr7_1798723_1799059	chr7	1798723	1799059	17	63.4871	85.1206	-21.6335	0.000433201	13_ReprPC
chr9_138590994_138591622	chr9	138590994	138591622	18	57.0623	74.1044	-17.0421	0.000367393	13_ReprPC
chr9_4488588_4488809	chr9	4488588	4488809	10	79.1704	91.7009	-12.5305	0.00062661	13_ReprPC
chr1_1565636_1565711	chr1	1565636	1565711	10	25.7923	37.2853	-11.493	0.0246162	13_ReprPC	CGI
chr10_129808947_129809134	chr10	129808947	129809134	10	63.5581	82.4824	-18.9244	0.00062661	13_ReprPC
chr11_117651279_117651429	chr11	117651279	117651429	22	72.7556	88.2022	-15.4466	0.00062661	13_ReprPC	CGI
chr11_120008086_120008682	chr11	120008086	120008682	33	59.7946	86.8982	-27.1037	0.000433201	13_ReprPC	CGI
chr11_134526239_134526756	chr11	134526239	134526756	10	60.6418	88.372	-27.7302	0.000433201	13_ReprPC
chr16_1536237_1536456	chr16	1536237	1536456	10	72.9979	83.0343	-10.0364	0.0129014	13_ReprPC	CGI
chr16_1955982_1956176	chr16	1955982	1956176	10	67.4527	84.1957	-16.743	0.00530606	13_ReprPC
chr16_3245477_3245607	chr16	3245477	3245607	10	70.4164	86.6787	-16.2623	0.00133846	13_ReprPC
chr17_78489297_78489366	chr17	78489297	78489366	15	76.366	92.7165	-16.3505	0.00062661	13_ReprPC
chr17_81032602_81032803	chr17	81032602	81032803	13	76.4804	89.9077	-13.4273	0.016872	13_ReprPC	CGI
chr19_855858_856108	chr19	855858	856108	10	60.1436	79.8925	-19.7488	0.00193625	13_ReprPC	CGI
chr1_245852015_245852042	chr1	245852015	245852042	10	72.8027	83.9282	-11.1254	0.0481811	13_ReprPC	CGI
chr1_247278836_247279056	chr1	247278836	247279056	11	73.8704	87.0471	-13.1767	0.00110162	13_ReprPC
chr20_55667960_55668105	chr20	55667960	55668105	10	65.2727	79.5689	-14.2962	0.00530606	13_ReprPC
chr20_60272936_60273538	chr20	60272936	60273538	15	64.2297	88.1473	-23.9176	0.000433201	13_ReprPC
chr20_61337103_61337430	chr20	61337103	61337430	12	42.834	57.3791	-14.5451	0.00277078	13_ReprPC
chr20_61654547_61654638	chr20	61654547	61654638	10	50.9893	72.9816	-21.9923	0.000909561	13_ReprPC
chr21_44037243_44037461	chr21	44037243	44037461	21	69.9029	83.8425	-13.9396	0.00724775	13_ReprPC
chr21_44850358_44850462	chr21	44850358	44850462	10	65.3963	87.4198	-22.0234	0.000367393	13_ReprPC
chr2_132558988_132559058	chr2	132558988	132559058	10	62.041	74.8347	-12.7937	0.00277078	13_ReprPC	CGI
chr2_56419999_56420412	chr2	56419999	56420412	21	74.8955	90.4606	-15.5651	0.000433201	13_ReprPC
chr2_866826_867138	chr2	866826	867138	20	59.345	82.3402	-22.9952	0.000433201	13_ReprPC
chr2_905374_905954	chr2	905374	905954	25	69.1477	83.878	-14.7303	0.000751417	13_ReprPC
chr4_8913155_8913262	chr4	8913155	8913262	10	69.0506	80.2924	-11.2417	0.00327523	13_ReprPC
chr5_1193727_1193982	chr5	1193727	1193982	36	58.0339	78.5477	-20.5138	0.000909561	13_ReprPC	CGI
chr5_139403987_139404129	chr5	139403987	139404129	10	70.0173	81.5833	-11.566	0.0192191	13_ReprPC
chr5_139440935_139441093	chr5	139440935	139441093	11	75.5919	91.837	-16.2451	0.000367393	13_ReprPC
chr5_486482_486852	chr5	486482	486852	10	49.9287	64.2735	-14.3448	0.000367393	13_ReprPC
chr5_546579_546951	chr5	546579	546951	14	75.6677	89.3273	-13.6596	0.00452322	13_ReprPC
chr7_1251337_1251473	chr7	1251337	1251473	10	59.4159	74.7992	-15.3833	0.0129014	13_ReprPC
chr7_399561_399982	chr7	399561	399982	14	57.3113	75.6778	-18.3665	0.0038584	13_ReprPC
chr3_127347978_127347999	chr3	127347978	127347999	15	10.2525	26.0973	-15.8449	0.000433201	13_ReprPC	CGI
chr1_148929400_148929874	chr1	148929400	148929874	16	66.3954	85.916	-19.5206	0.000501174	13_ReprPC
chr3_182880838_182881033	chr3	182880838	182881033	10	43.1014	65.0382	-21.9368	0.000367393	13_ReprPC
chr19_51282029_51282168	chr19	51282029	51282168	10	56.6342	67.3244	-10.6902	0.0129014	13_ReprPC
chr22_20780419_20780511	chr22	20780419	20780511	25	44.5702	62.4079	-17.8377	0.0129014	13_ReprPC	CGI
chr13_103426698_103426863	chr13	103426698	103426863	12	68.9732	81.0258	-12.0526	0.00975877	13_ReprPC	CGI
chr14_105944241_105944660	chr14	105944241	105944660	57	24.8358	38.4391	-13.6033	0.0192191	13_ReprPC
chr16_2391236_2391268	chr16	2391236	2391268	10	77.1812	88.0948	-10.9136	0.0311557	13_ReprPC	CGI
chr8_144160903_144161283	chr8	144160903	144161283	11	54.0889	77.231	-23.1421	0.000367393	13_ReprPC
chr16_87638468_87638668	chr16	87638468	87638668	11	56.1741	76.2487	-20.0746	0.000909561	13_ReprPC
chr12_133007603_133007883	chr12	133007603	133007883	10	53.0278	67.9092	-14.8815	0.00724775	13_ReprPC
chr12_49934773_49935331	chr12	49934773	49935331	13	73.7037	89.752	-16.0484	0.000751417	13_ReprPC
chr16_2522620_2522879	chr16	2522620	2522879	11	82.4256	92.456	-10.0304	0.00975877	13_ReprPC	CGI
chr17_80292251_80292604	chr17	80292251	80292604	12	33.7686	50.9095	-17.141	0.0038584	13_ReprPC
chr19_46995580_46995764	chr19	46995580	46995764	10	46.2115	57.1874	-10.976	0.0246162	13_ReprPC
chr3_50311117_50311394	chr3	50311117	50311394	38	37.7548	50.1278	-12.3731	0.00530606	13_ReprPC	CGI
chr5_1005662_1005880	chr5	1005662	1005880	22	57.192	68.5123	-11.3203	0.0388412	13_ReprPC
chr5_1850606_1850931	chr5	1850606	1850931	12	63.2105	75.2115	-12.0009	0.00844463	13_ReprPC
chr12_132951050_132951224	chr12	132951050	132951224	14	40.9791	53.0042	-12.0251	0.000909561	13_ReprPC
chr11_1575354_1575600	chr11	1575354	1575600	11	37.3176	48.8112	-11.4936	0.0311557	13_ReprPC
chr11_2827804_2828151	chr11	2827804	2828151	14	64.496	76.87	-12.374	0.0192191	13_ReprPC
chr21_44830998_44831130	chr21	44830998	44831130	12	75.3084	89.6121	-14.3037	0.00327523	13_ReprPC	CGI
chr16_1310523_1310930	chr16	1310523	1310930	20	66.4332	79.4727	-13.0396	0.000909561	13_ReprPC
chr16_88701886_88702130	chr16	88701886	88702130	11	58.8881	80.6886	-21.8005	0.000367393	13_ReprPC
chr1_1533446_1534055	chr1	1533446	1534055	31	69.1462	84.6352	-15.489	0.00110162	13_ReprPC
chr16_1123165_1123359	chr16	1123165	1123359	10	39.3035	50.2523	-10.9488	0.00975877	13_ReprPC
chr1_4772067_4772642	chr1	4772067	4772642	45	75.1771	86.9176	-11.7405	0.000501174	13_ReprPC
chr2_97174313_97174392	chr2	97174313	97174392	10	60.3712	73.9933	-13.6221	0.00062661	13_ReprPC	CGI
chr19_1284045_1284333	chr19	1284045	1284333	14	75.1548	85.3969	-10.2421	0.00062661	13_ReprPC
chr16_1022356_1022474	chr16	1022356	1022474	12	80.2929	91.8549	-11.562	0.00975877	13_ReprPC
chr5_504735_504975	chr5	504735	504975	12	53.8118	68.4171	-14.6052	0.0112432	13_ReprPC
chr19_51487773_51487849	chr19	51487773	51487849	10	78.5086	91.7347	-13.2261	0.00232535	13_ReprPC
chr12_114922724_114922831	chr12	114922724	114922831	10	78.333	94.0381	-15.7051	0.00193625	13_ReprPC
chr7_64333103_64333237	chr7	64333103	64333237	13	81.089	93.4211	-12.3321	0.000367393	13_ReprPC
chr8_144264833_144265025	chr8	144264833	144265025	11	36.86	48.1853	-11.3253	0.00327523	13_ReprPC
chr2_95539151_95539718	chr2	95539151	95539718	11	70.7933	84.0841	-13.2907	0.00327523	13_ReprPC
chr16_9075865_9075978	chr16	9075865	9075978	10	82.8114	94.7375	-11.9261	0.016872	13_ReprPC
chr2_233770236_233770508	chr2	233770236	233770508	13	84.1274	95.9017	-11.7744	0.00327523	13_ReprPC
chr12_132841889_132842221	chr12	132841889	132842221	11	78.756	90.7123	-11.9562	0.00452322	13_ReprPC
chr16_77818538_77818591	chr16	77818538	77818591	13	75.1881	89.9639	-14.7758	0.000367393	13_ReprPC
chr4_42317272_42317364	chr4	42317272	42317364	10	76.4613	91.3538	-14.8925	0.000501174	13_ReprPC
chr7_157494438_157495003	chr7	157494438	157495003	11	56.8246	74.9411	-18.1165	0.00193625	13_ReprPC
chr7_157504214_157504747	chr7	157504214	157504747	11	56.6136	71.7742	-15.1606	0.000751417	13_ReprPC
chr7_157666069_157666204	chr7	157666069	157666204	18	74.885	86.8215	-11.9365	0.00530606	13_ReprPC	CGI
chr11_34195602_34195689	chr11	34195602	34195689	12	58.3912	74.9168	-16.5256	0.00110162	13_ReprPC
chr11_3236758_3237007	chr11	3236758	3237007	12	60.2592	70.2685	-10.0093	0.00844463	13_ReprPC
chr14_101178553_101178820	chr14	101178553	101178820	13	67.1999	89.5027	-22.3028	0.000367393	13_ReprPC
chr1_3589664_3589863	chr1	3589664	3589863	10	64.7927	83.4323	-18.6397	0.00110162	13_ReprPC
chr14_101038513_101038661	chr14	101038513	101038661	10	69.7413	84.9638	-15.2224	0.00277078	13_ReprPC
chr19_2723485_2723978	chr19	2723485	2723978	14	59.1097	72.3986	-13.2889	0.0147673	13_ReprPC
chr20_59836923_59837235	chr20	59836923	59837235	12	60.2453	77.3258	-17.0805	0.000751417	13_ReprPC
chr9_133306760_133306844	chr9	133306760	133306844	10	67.8934	91.4716	-23.5782	0.00232535	13_ReprPC
chr3_49940244_49940707	chr3	49940244	49940707	10	66.2849	85.9638	-19.6789	0.00724775	13_ReprPC
chr3_50407095_50407704	chr3	50407095	50407704	22	75.4447	86.6176	-11.1728	0.000909561	13_ReprPC
chr10_134844909_134845345	chr10	134844909	134845345	10	64.8896	75.3232	-10.4336	0.00452322	13_ReprPC
chr11_69285836_69285902	chr11	69285836	69285902	10	60.1292	75.2942	-15.165	0.00724775	13_ReprPC	CGI
chr16_30832306_30832386	chr16	30832306	30832386	12	69.2537	85.728	-16.4742	0.0277445	13_ReprPC	CGI
chr16_89697625_89697723	chr16	89697625	89697723	10	60.6119	75.6029	-14.991	0.00160452	13_ReprPC
chr21_46452688_46453133	chr21	46452688	46453133	11	49.7269	70.0373	-20.3104	0.000909561	13_ReprPC
chr21_47368804_47368971	chr21	47368804	47368971	10	59.4149	80.5502	-21.1353	0.00277078	13_ReprPC
chr2_5812791_5813259	chr2	5812791	5813259	10	52.4859	72.7562	-20.2703	0.000751417	13_ReprPC
chr5_481556_481794	chr5	481556	481794	13	61.1584	80.7782	-19.6198	0.00452322	13_ReprPC
chr6_30131431_30131571	chr6	30131431	30131571	14	65.5309	81.5943	-16.0634	0.0147673	13_ReprPC
chr9_127255105_127255361	chr9	127255105	127255361	10	65.0021	75.3467	-10.3445	0.00975877	13_ReprPC
chr16_1034974_1035197	chr16	1034974	1035197	34	84.1878	95.2269	-11.0391	0.0129014	13_ReprPC	CGI
chr20_59832829_59832955	chr20	59832829	59832955	16	72.2513	84.2612	-12.0099	0.0277445	13_ReprPC
chr3_184092736_184092866	chr3	184092736	184092866	10	61.8437	92.1446	-30.3009	0.000501174	13_ReprPC
chr4_1748858_1749218	chr4	1748858	1749218	14	65.5942	78.6284	-13.0343	0.00724775	13_ReprPC
chr5_176292283_176292948	chr5	176292283	176292948	14	69.249	80.9416	-11.6927	0.00844463	13_ReprPC
chr7_100490164_100490332	chr7	100490164	100490332	15	79.8761	91.8186	-11.9425	0.00133846	13_ReprPC	CGI
chr7_100491167_100491611	chr7	100491167	100491611	10	80.4055	91.1884	-10.783	0.00160452	13_ReprPC
chr10_104176300_104176805	chr10	104176300	104176805	24	69.2658	81.4256	-12.1598	0.00160452	13_ReprPC
chr17_47657523_47657841	chr17	47657523	47657841	11	44.5234	76.0188	-31.4955	0.000367393	13_ReprPC
chr19_1288314_1288587	chr19	1288314	1288587	10	73.2903	87.2662	-13.9759	0.00193625	13_ReprPC
chr19_1290790_1291221	chr19	1290790	1291221	10	55.3339	67.0694	-11.7355	0.0217654	13_ReprPC
chr19_1292062_1292536	chr19	1292062	1292536	10	45.2921	69.5461	-24.2539	0.000501174	13_ReprPC
chr19_33710932_33711392	chr19	33710932	33711392	33	71.6632	84.8284	-13.1652	0.000501174	13_ReprPC
chr1_235815802_235815866	chr1	235815802	235815866	10	71.6931	90.7717	-19.0786	0.000909561	13_ReprPC
chr20_59999986_60000412	chr20	59999986	60000412	12	73.1584	88.6619	-15.5035	0.000433201	13_ReprPC
chr6_89857916_89857994	chr6	89857916	89857994	10	60.636	80.435	-19.799	0.000433201	13_ReprPC
chr9_138611458_138611890	chr9	138611458	138611890	12	57.8319	70.1536	-12.3217	0.00232535	13_ReprPC
chr10_134268973_134269212	chr10	134268973	134269212	15	66.9802	88.4534	-21.4732	0.000501174	13_ReprPC
chr10_134777329_134777896	chr10	134777329	134777896	13	81.8376	92.7021	-10.8644	0.00232535	13_ReprPC
chr14_101179945_101180423	chr14	101179945	101180423	16	53.5231	65.8798	-12.3567	0.0112432	13_ReprPC
chr16_1163092_1163747	chr16	1163092	1163747	11	45.6192	65.2618	-19.6426	0.000433201	13_ReprPC
chr16_1326275_1326979	chr16	1326275	1326979	14	58.8994	75.8654	-16.9661	0.00277078	13_ReprPC
chr17_59520992_59521603	chr17	59520992	59521603	16	72.6654	88.5098	-15.8444	0.00277078	13_ReprPC
chr20_31197281_31197421	chr20	31197281	31197421	10	67.2048	92.7308	-25.526	0.000367393	13_ReprPC
chr20_61697276_61697390	chr20	61697276	61697390	12	66.2333	79.2614	-13.0281	0.00530606	13_ReprPC	CGI
chr21_47369798_47370394	chr21	47369798	47370394	36	59.5321	80.3487	-20.8166	0.000751417	13_ReprPC
chr2_924814_925197	chr2	924814	925197	12	59.9729	87.0897	-27.1168	0.000433201	13_ReprPC
chr4_2401715_2401798	chr4	2401715	2401798	11	75.2847	89.047	-13.7623	0.0277445	13_ReprPC
chr5_1201858_1202178	chr5	1201858	1202178	17	48.7634	82.6223	-33.8589	0.00062661	13_ReprPC
chr5_180068034_180068307	chr5	180068034	180068307	10	61.1224	82.4412	-21.3189	0.000501174	13_ReprPC
chr5_484564_484994	chr5	484564	484994	10	69.475	85.8441	-16.3692	0.000501174	13_ReprPC
chr6_168528796_168529244	chr6	168528796	168529244	10	76.9085	92.7715	-15.863	0.000501174	13_ReprPC
chr9_127258747_127258937	chr9	127258747	127258937	10	47.1433	61.4602	-14.3169	0.000909561	13_ReprPC
chr10_134908621_134909050	chr10	134908621	134909050	14	72.7507	88.5802	-15.8294	0.000501174	13_ReprPC
chr11_1856970_1857403	chr11	1856970	1857403	15	79.7607	90.9861	-11.2254	0.000501174	13_ReprPC
chr11_1863865_1864193	chr11	1863865	1864193	25	76.3	89.9757	-13.6757	0.0129014	13_ReprPC
chr11_2179463_2179587	chr11	2179463	2179587	10	69.4519	81.4855	-12.0336	0.0192191	13_ReprPC
chr11_2203221_2203574	chr11	2203221	2203574	10	70.2209	81.2793	-11.0584	0.0112432	13_ReprPC
chr11_67290675_67290970	chr11	67290675	67290970	16	68.3136	81.1565	-12.8429	0.00193625	13_ReprPC
chr12_110438486_110438724	chr12	110438486	110438724	12	81.4296	94.7872	-13.3576	0.000367393	13_ReprPC
chr12_54755026_54755315	chr12	54755026	54755315	10	67.0893	85.2114	-18.1221	0.00232535	13_ReprPC
chr14_102068182_102068788	chr14	102068182	102068788	14	73.7706	92.2987	-18.528	0.000433201	13_ReprPC
chr15_72581521_72581901	chr15	72581521	72581901	25	77.8432	92.6011	-14.7579	0.000501174	13_ReprPC
chr16_1537705_1538075	chr16	1537705	1538075	22	81.7712	92.4068	-10.6357	0.000433201	13_ReprPC
chr16_70894636_70894772	chr16	70894636	70894772	10	71.4475	89.1133	-17.6657	0.00062661	13_ReprPC
chr16_89002531_89002679	chr16	89002531	89002679	10	17.4676	29.4057	-11.9382	0.00133846	13_ReprPC
chr16_89002991_89003062	chr16	89002991	89003062	11	19.9369	31.7014	-11.7644	0.00620894	13_ReprPC
chr17_77283672_77284233	chr17	77283672	77284233	13	56.6601	69.5436	-12.8835	0.0038584	13_ReprPC
chr17_78423242_78423688	chr17	78423242	78423688	10	71.6222	89.5936	-17.9714	0.000909561	13_ReprPC
chr17_80277893_80278397	chr17	80277893	80278397	20	54.9086	70.2632	-15.3546	0.016872	13_ReprPC
chr17_80278911_80278948	chr17	80278911	80278948	10	76.6466	91.0475	-14.4009	0.00232535	13_ReprPC	CGI
chr18_75361338_75361521	chr18	75361338	75361521	10	78.6564	93.328	-14.6716	0.000367393	13_ReprPC
chr18_77543162_77543310	chr18	77543162	77543310	10	67.6569	86.003	-18.3462	0.00110162	13_ReprPC	CGI
chr19_1497760_1497977	chr19	1497760	1497977	10	69.2481	79.5986	-10.3505	0.0129014	13_ReprPC
chr19_1499439_1499853	chr19	1499439	1499853	11	69.5861	84.0448	-14.4587	0.00133846	13_ReprPC
chr19_2256601_2256923	chr19	2256601	2256923	21	71.3387	87.875	-16.5363	0.00110162	13_ReprPC
chr19_3595882_3596089	chr19	3595882	3596089	10	72.309	84.8383	-12.5292	0.00620894	13_ReprPC
chr19_3599950_3600012	chr19	3599950	3600012	10	78.5165	93.0832	-14.5667	0.00232535	13_ReprPC	CGI
chr19_45741844_45742032	chr19	45741844	45742032	18	67.6688	81.4445	-13.7757	0.00193625	13_ReprPC
chr19_51694550_51694653	chr19	51694550	51694653	10	65.8121	78.9885	-13.1764	0.00620894	13_ReprPC
chr19_7655717_7656001	chr19	7655717	7656001	10	60.1565	82.3358	-22.1793	0.000367393	13_ReprPC
chr1_10864600_10864776	chr1	10864600	10864776	10	32.0122	47.9755	-15.9633	0.00975877	13_ReprPC
chr1_3199380_3199861	chr1	3199380	3199861	15	63.0698	80.1522	-17.0824	0.00062661	13_ReprPC
chr1_3455367_3455756	chr1	3455367	3455756	10	56.4083	69.9277	-13.5193	0.00110162	13_ReprPC
chr1_3615181_3615755	chr1	3615181	3615755	13	64.1842	84.4545	-20.2702	0.00327523	13_ReprPC
chr1_3638680_3638768	chr1	3638680	3638768	14	65.0417	77.4447	-12.403	0.0192191	13_ReprPC
chr1_3639831_3639995	chr1	3639831	3639995	10	66.9663	80.1523	-13.186	0.0112432	13_ReprPC
chr1_48555197_48555302	chr1	48555197	48555302	13	85.8826	96.0954	-10.2128	0.00110162	13_ReprPC
chr20_60226487_60226628	chr20	60226487	60226628	11	56.3	84.2361	-27.9361	0.000367393	13_ReprPC
chr20_60238582_60239045	chr20	60238582	60239045	21	67.76	81.3104	-13.5504	0.00620894	13_ReprPC
chr21_45768823_45768978	chr21	45768823	45768978	13	65.7264	84.7639	-19.0375	0.0277445	13_ReprPC
chr21_47347965_47348195	chr21	47347965	47348195	13	64.1591	80.431	-16.272	0.00620894	13_ReprPC
chr21_47367452_47367669	chr21	47367452	47367669	11	75.6766	89.5686	-13.892	0.000433201	13_ReprPC
chr22_21380133_21380447	chr22	21380133	21380447	12	64.65	91.4541	-26.8041	0.000501174	13_ReprPC
chr2_916501_916913	chr2	916501	916913	17	66.0586	85.2464	-19.1879	0.000367393	13_ReprPC
chr3_11135788_11135835	chr3	11135788	11135835	10	84.7651	95.1041	-10.339	0.0147673	13_ReprPC
chr3_116745421_116745499	chr3	116745421	116745499	18	87.5265	97.6291	-10.1026	0.00724775	13_ReprPC
chr3_123682761_123682838	chr3	123682761	123682838	10	77.0506	90.6867	-13.636	0.00452322	13_ReprPC
chr4_1419621_1420373	chr4	1419621	1420373	15	74.9746	86.3534	-11.3789	0.00110162	13_ReprPC
chr4_1557343_1557769	chr4	1557343	1557769	21	78.999	90.5876	-11.5886	0.000367393	13_ReprPC
chr4_3288083_3288906	chr4	3288083	3288906	24	59.7564	73.2873	-13.5309	0.00327523	13_ReprPC
chr4_3810637_3810868	chr4	3810637	3810868	10	60.7819	74.7375	-13.9556	0.000751417	13_ReprPC
chr4_987311_988209	chr4	987311	988209	17	76.9785	91.0972	-14.1187	0.00724775	13_ReprPC
chr6_166240589_166240812	chr6	166240589	166240812	31	85.0203	96.1652	-11.1449	0.00062661	13_ReprPC	CGI
chr7_150884486_150885027	chr7	150884486	150885027	11	64.9654	75.2893	-10.3238	0.00975877	13_ReprPC
chr7_2705319_2705514	chr7	2705319	2705514	13	61.5367	79.0165	-17.4798	0.0129014	13_ReprPC
chr8_1104779_1105355	chr8	1104779	1105355	27	74.344	90.6875	-16.3435	0.000367393	13_ReprPC
chr9_67793912_67794158	chr9	67793912	67794158	10	65.177	75.224	-10.047	0.00530606	13_ReprPC
chr10_103104578_103104648	chr10	103104578	103104648	10	84.1724	94.5126	-10.3403	0.00160452	15_Quies
chr10_108934064_108934255	chr10	108934064	108934255	11	67.5099	90.6675	-23.1576	0.000433201	15_Quies
chr10_118153200_118153291	chr10	118153200	118153291	10	72.7069	93.3491	-20.6422	0.000367393	15_Quies
chr10_119507845_119507938	chr10	119507845	119507938	10	69.8479	84.6079	-14.76	0.0112432	15_Quies
chr10_123063399_123063554	chr10	123063399	123063554	15	72.4556	90.4593	-18.0037	0.00133846	15_Quies
chr10_126992880_126992988	chr10	126992880	126992988	10	71.7783	85.8661	-14.0878	0.0038584	15_Quies
chr10_127044353_127044529	chr10	127044353	127044529	10	62.937	77.3639	-14.427	0.00062661	15_Quies
chr10_128235714_128235860	chr10	128235714	128235860	10	80.2198	90.903	-10.6832	0.0147673	15_Quies
chr10_12827590_12827963	chr10	12827590	12827963	10	70.4678	86.1967	-15.7289	0.00160452	15_Quies
chr10_130124529_130124820	chr10	130124529	130124820	16	74.7761	87.4178	-12.6417	0.0038584	15_Quies
chr10_130185262_130185400	chr10	130185262	130185400	10	66.5359	88.8233	-22.2874	0.000367393	15_Quies
chr10_130789325_130789622	chr10	130789325	130789622	16	74.5673	89.4361	-14.8689	0.00110162	15_Quies
chr10_131042528_131043027	chr10	131042528	131043027	14	70.336	91.7341	-21.3981	0.000367393	15_Quies
chr10_131076154_131076334	chr10	131076154	131076334	17	77.0877	95.6914	-18.6037	0.000367393	15_Quies
chr10_131146674_131146792	chr10	131146674	131146792	11	69.1484	89.7555	-20.6071	0.000367393	15_Quies
chr10_131517159_131517466	chr10	131517159	131517466	10	78.6423	95	-16.3577	0.000367393	15_Quies
chr10_131583703_131584049	chr10	131583703	131584049	10	62.2412	77.2143	-14.9731	0.00844463	15_Quies
chr10_131825405_131825603	chr10	131825405	131825603	13	78.5114	88.5726	-10.0612	0.00844463	15_Quies
chr10_132365774_132365854	chr10	132365774	132365854	12	74.2177	92.2987	-18.081	0.000909561	15_Quies	CGI
chr10_132365854_132365943	chr10	132365854	132365943	10	81.7807	93.0088	-11.2282	0.00160452	15_Quies	CGI
chr10_132600223_132600317	chr10	132600223	132600317	10	67.371	83.4337	-16.0627	0.000501174	15_Quies
chr10_133273496_133273597	chr10	133273496	133273597	10	58.3313	80.0416	-21.7102	0.000909561	15_Quies
chr10_133357731_133358102	chr10	133357731	133358102	10	61.6108	74.0252	-12.4144	0.00062661	15_Quies
chr10_13350820_13350915	chr10	13350820	13350915	10	73.9784	90.1474	-16.169	0.00160452	15_Quies
chr10_133931455_133931648	chr10	133931455	133931648	10	70.8893	82.8163	-11.927	0.00327523	15_Quies
chr10_134036172_134036381	chr10	134036172	134036381	16	77.862	90.3648	-12.5028	0.000909561	15_Quies
chr10_134624065_134624238	chr10	134624065	134624238	12	72.1373	87.3372	-15.1999	0.00133846	15_Quies	CGI
chr10_134712926_134713129	chr10	134712926	134713129	10	69.4068	87.7953	-18.3885	0.000909561	15_Quies
chr10_135480951_135481017	chr10	135480951	135481017	10	50.8835	65.8994	-15.0159	0.00133846	15_Quies	CGI
chr10_135481705_135481785	chr10	135481705	135481785	10	48.1404	60.2617	-12.1214	0.00975877	15_Quies	CGI
chr10_135483951_135484057	chr10	135483951	135484057	21	45.5341	56.1261	-10.592	0.00133846	15_Quies	CGI
chr10_135486558_135486614	chr10	135486558	135486614	10	46.7442	57.5648	-10.8207	0.00193625	15_Quies	CGI
chr10_135488227_135488278	chr10	135488227	135488278	10	31.2156	45.3278	-14.1122	0.00277078	15_Quies	CGI
chr10_135489892_135489968	chr10	135489892	135489968	14	46.1264	59.8632	-13.7369	0.00193625	15_Quies	CGI
chr10_13580354_13580430	chr10	13580354	13580430	10	61.0985	75.6579	-14.5594	0.0129014	15_Quies
chr10_15468274_15468488	chr10	15468274	15468488	20	80.042	90.5084	-10.4665	0.00327523	15_Quies
chr10_16069012_16069179	chr10	16069012	16069179	10	66.7023	90.2677	-23.5653	0.000367393	15_Quies
chr10_1668692_1668918	chr10	1668692	1668918	15	60.3711	81.1691	-20.7981	0.000367393	15_Quies
chr10_1994830_1995045	chr10	1994830	1995045	21	79.3824	94.2001	-14.8176	0.00062661	15_Quies
chr10_22496915_22497018	chr10	22496915	22497018	16	84.2754	96.7665	-12.491	0.00110162	15_Quies
chr10_2267515_2267654	chr10	2267515	2267654	10	58.4185	81.3074	-22.8889	0.00062661	15_Quies
chr10_2620182_2620471	chr10	2620182	2620471	14	76.3768	92.8852	-16.5084	0.000367393	15_Quies
chr10_35394394_35394561	chr10	35394394	35394561	10	80.3942	93.9227	-13.5285	0.00133846	15_Quies
chr10_36663668_36664030	chr10	36663668	36664030	21	70.0069	91.439	-21.4321	0.000433201	15_Quies
chr10_37004733_37004843	chr10	37004733	37004843	15	79.9202	96.2622	-16.3419	0.000367393	15_Quies
chr10_43819333_43819403	chr10	43819333	43819403	11	77.0674	92.6638	-15.5964	0.0112432	15_Quies
chr10_43960632_43961041	chr10	43960632	43961041	12	83.4123	96.2488	-12.8365	0.000433201	15_Quies
chr10_44197861_44198618	chr10	44197861	44198618	44	73.4125	92.0118	-18.5993	0.000433201	15_Quies
chr10_4483246_4483369	chr10	4483246	4483369	10	69.9619	90.3369	-20.375	0.0192191	15_Quies
chr10_48389612_48390079	chr10	48389612	48390079	17	76.6863	91.476	-14.7898	0.00062661	15_Quies
chr10_52487618_52487738	chr10	52487618	52487738	12	80.1369	91.5091	-11.3722	0.00133846	15_Quies
chr10_56679951_56680154	chr10	56679951	56680154	19	75.3975	92.2874	-16.8899	0.00062661	15_Quies
chr10_56970596_56970682	chr10	56970596	56970682	13	79.4083	89.5638	-10.1555	0.0112432	15_Quies
chr10_58033704_58033774	chr10	58033704	58033774	13	79.2507	94.3649	-15.1142	0.00452322	15_Quies
chr10_58514460_58514593	chr10	58514460	58514593	10	71.4886	86.4243	-14.9357	0.00133846	15_Quies
chr10_59187490_59187560	chr10	59187490	59187560	10	78.0213	93.8962	-15.875	0.00277078	15_Quies
chr10_63627638_63627829	chr10	63627638	63627829	10	34.0655	49.4227	-15.3572	0.0349209	15_Quies
chr10_6707553_6707671	chr10	6707553	6707671	10	75.3636	90.9024	-15.5388	0.0038584	15_Quies
chr10_73629491_73630010	chr10	73629491	73630010	12	66.9825	84.3645	-17.382	0.00232535	15_Quies
chr10_74049483_74049553	chr10	74049483	74049553	10	82.1991	92.8987	-10.6996	0.00724775	15_Quies
chr10_77021778_77021851	chr10	77021778	77021851	10	68.7282	85.9452	-17.217	0.00327523	15_Quies
chr10_821226_821718	chr10	821226	821718	24	73.7251	88.8333	-15.1082	0.0038584	15_Quies
chr10_822981_823443	chr10	822981	823443	14	62.1135	78.0301	-15.9166	0.000367393	15_Quies
chr10_82325572_82325763	chr10	82325572	82325763	10	70.5292	95.0964	-24.5672	0.000367393	15_Quies
chr10_82345601_82345786	chr10	82345601	82345786	16	81.0325	93.3347	-12.3021	0.000909561	15_Quies
chr10_83069151_83069262	chr10	83069151	83069262	15	80.489	93.0874	-12.5984	0.000909561	15_Quies
chr10_9225369_9225467	chr10	9225369	9225467	17	82.8042	95.4162	-12.6121	0.000909561	15_Quies
chr10_9315132_9315677	chr10	9315132	9315677	22	72.2249	94.0165	-21.7916	0.000367393	15_Quies
chr10_99168112_99168652	chr10	99168112	99168652	10	46.1349	65.0107	-18.8758	0.00133846	15_Quies
chr11_104293322_104293577	chr11	104293322	104293577	21	79.1274	94.6553	-15.5279	0.000367393	15_Quies
chr11_107047468_107048130	chr11	107047468	107048130	18	77.2201	93.9705	-16.7505	0.000433201	15_Quies
chr11_109557139_109557328	chr11	109557139	109557328	11	79.1494	93.9307	-14.7813	0.00133846	15_Quies
chr11_120837564_120837908	chr11	120837564	120837908	12	64.308	86.326	-22.0181	0.000367393	15_Quies
chr11_1228184_1228967	chr11	1228184	1228967	27	61.4356	77.7464	-16.3108	0.000751417	15_Quies
chr11_123543135_123543233	chr11	123543135	123543233	10	70.0533	90.1774	-20.1241	0.00193625	15_Quies
chr11_1250881_1251245	chr11	1250881	1251245	16	58.4764	82.7649	-24.2885	0.00062661	15_Quies
chr11_1252270_1252967	chr11	1252270	1252967	24	61.22	75.801	-14.581	0.00062661	15_Quies
chr11_1256267_1256712	chr11	1256267	1256712	24	69.7847	87.2975	-17.5128	0.000367393	15_Quies
chr11_1257591_1257752	chr11	1257591	1257752	10	68.1684	82.1674	-13.999	0.00530606	15_Quies	CGI
chr11_1260096_1260164	chr11	1260096	1260164	12	56.6226	79.0676	-22.445	0.000751417	15_Quies
chr11_1275942_1276136	chr11	1275942	1276136	12	72.6264	87.1889	-14.5625	0.0311557	15_Quies
chr11_130416820_130417052	chr11	130416820	130417052	17	79.9822	91.3618	-11.3796	0.00133846	15_Quies	CGI
chr11_131708044_131708110	chr11	131708044	131708110	10	71.7237	88.3408	-16.6171	0.00620894	15_Quies
chr11_132666560_132666634	chr11	132666560	132666634	10	75.6748	93.2272	-17.5523	0.000501174	15_Quies
chr11_133230888_133231187	chr11	133230888	133231187	28	82.8401	93.1055	-10.2654	0.000433201	15_Quies	CGI
chr11_14113136_14113236	chr11	14113136	14113236	14	78.4851	93.4327	-14.9476	0.00110162	15_Quies
chr11_1447167_1447440	chr11	1447167	1447440	11	66.5734	88.5081	-21.9347	0.000367393	15_Quies
chr11_1945851_1946320	chr11	1945851	1946320	10	71.4096	86.8653	-15.4557	0.00232535	15_Quies
chr11_21773991_21774207	chr11	21773991	21774207	14	72.3724	91.0669	-18.6945	0.000909561	15_Quies
chr11_22173982_22174054	chr11	22173982	22174054	11	72.1325	92.2231	-20.0906	0.00133846	15_Quies
chr11_25473678_25473869	chr11	25473678	25473869	13	74.6687	92.1918	-17.5231	0.00110162	15_Quies
chr11_26288082_26288269	chr11	26288082	26288269	12	78.4545	93.2797	-14.8253	0.00062661	15_Quies
chr11_36823455_36823605	chr11	36823455	36823605	12	73.1877	95.1783	-21.9907	0.000367393	15_Quies
chr11_38300114_38300652	chr11	38300114	38300652	24	82.2588	92.814	-10.5552	0.00133846	15_Quies
chr11_38358558_38358763	chr11	38358558	38358763	20	75.7468	89.5092	-13.7623	0.00062661	15_Quies
chr11_39183238_39183334	chr11	39183238	39183334	10	71.4683	85.6697	-14.2014	0.00620894	15_Quies
chr11_39183471_39183666	chr11	39183471	39183666	13	72.1059	87.7078	-15.6019	0.000751417	15_Quies
chr11_39660361_39660480	chr11	39660361	39660480	11	73.3698	92.824	-19.4542	0.000909561	15_Quies
chr11_41330446_41330516	chr11	41330446	41330516	11	57.5972	79.125	-21.5278	0.0038584	15_Quies
chr11_42305461_42305671	chr11	42305461	42305671	14	72.7071	89.6663	-16.9591	0.00193625	15_Quies
chr11_49455035_49455207	chr11	49455035	49455207	11	74.4629	92.7028	-18.24	0.000367393	15_Quies
chr11_5315906_5315953	chr11	5315906	5315953	10	85.1389	96.1937	-11.0547	0.00110162	15_Quies
chr11_60077572_60077645	chr11	60077572	60077645	10	72.8968	88.4343	-15.5375	0.00232535	15_Quies
chr11_6016105_6016350	chr11	6016105	6016350	11	74.0119	84.3952	-10.3833	0.00844463	15_Quies
chr11_60282783_60282963	chr11	60282783	60282963	22	84.815	95.6602	-10.8452	0.000433201	15_Quies	CGI
chr11_62750976_62751317	chr11	62750976	62751317	10	74.1478	86.5313	-12.3835	0.00110162	15_Quies
chr11_64933979_64934170	chr11	64933979	64934170	21	68.6166	90.6062	-21.9896	0.000909561	15_Quies
chr11_68049771_68050345	chr11	68049771	68050345	10	32.5198	46.961	-14.4412	0.000751417	15_Quies
chr11_69420996_69421081	chr11	69420996	69421081	10	73.7652	88.2538	-14.4886	0.000909561	15_Quies
chr11_79210907_79211198	chr11	79210907	79211198	21	74.8932	87.7053	-12.8121	0.00160452	15_Quies
chr11_79968615_79968710	chr11	79968615	79968710	12	69.6568	89.3183	-19.6616	0.00277078	15_Quies
chr11_82115171_82115359	chr11	82115171	82115359	19	80.3274	95.034	-14.7066	0.000367393	15_Quies
chr11_84018594_84018709	chr11	84018594	84018709	12	83.7005	95.0985	-11.398	0.00110162	15_Quies
chr11_90796667_90797132	chr11	90796667	90797132	11	83.7657	94.8677	-11.102	0.00277078	15_Quies
chr11_96669194_96669315	chr11	96669194	96669315	10	84.1568	94.2762	-10.1194	0.00724775	15_Quies
chr12_10105800_10106174	chr12	10105800	10106174	10	81.6334	94.4515	-12.8181	0.000751417	15_Quies
chr12_109325557_109325634	chr12	109325557	109325634	10	71.8878	89.6966	-17.8088	0.0192191	15_Quies
chr12_11700194_11700609	chr12	11700194	11700609	23	62.9072	83.9901	-21.0829	0.00133846	15_Quies
chr12_118293087_118293269	chr12	118293087	118293269	10	69.5019	90.4652	-20.9633	0.000501174	15_Quies
chr12_128360418_128360617	chr12	128360418	128360617	10	73.3846	91.5499	-18.1653	0.000433201	15_Quies
chr12_128383324_128383577	chr12	128383324	128383577	10	75.3967	90.3444	-14.9477	0.0129014	15_Quies
chr12_129139681_129139808	chr12	129139681	129139808	11	74.93	90.1909	-15.2608	0.00062661	15_Quies
chr12_131512496_131512598	chr12	131512496	131512598	10	73.2247	89.5918	-16.3671	0.00062661	15_Quies
chr12_131572838_131573009	chr12	131572838	131573009	10	69.7297	92.7549	-23.0253	0.00133846	15_Quies
chr12_15501576_15501647	chr12	15501576	15501647	16	72.8463	91.3509	-18.5046	0.00133846	15_Quies
chr12_21833246_21833316	chr12	21833246	21833316	10	47.6269	70.8952	-23.2682	0.00062661	15_Quies
chr12_2224476_2224704	chr12	2224476	2224704	12	75.118	93.6451	-18.5271	0.000433201	15_Quies
chr12_2633834_2633979	chr12	2633834	2633979	10	71.9084	89.1823	-17.2739	0.000501174	15_Quies
chr12_30562878_30563042	chr12	30562878	30563042	10	76.5818	92.731	-16.1492	0.000751417	15_Quies
chr12_50897799_50898046	chr12	50897799	50898046	10	60.4325	86.411	-25.9784	0.00193625	15_Quies
chr12_64651381_64651447	chr12	64651381	64651447	10	76.2929	94.7836	-18.4907	0.00232535	15_Quies
chr12_68555294_68555361	chr12	68555294	68555361	10	69.958	90.9551	-20.9972	0.0038584	15_Quies
chr12_72578839_72578925	chr12	72578839	72578925	16	83.3149	96.3369	-13.022	0.00062661	15_Quies
chr12_73986915_73987090	chr12	73986915	73987090	14	78.2492	90.2346	-11.9853	0.00062661	15_Quies
chr12_74383689_74383759	chr12	74383689	74383759	10	82.5276	94.8522	-12.3246	0.00232535	15_Quies
chr12_74796926_74797124	chr12	74796926	74797124	19	71.9649	86.3701	-14.4051	0.00975877	15_Quies
chr12_74952473_74952563	chr12	74952473	74952563	10	85.4581	96.2991	-10.8411	0.00133846	15_Quies
chr12_77395283_77395388	chr12	77395283	77395388	12	76.6921	90.9569	-14.2648	0.0147673	15_Quies
chr12_7857772_7857872	chr12	7857772	7857872	14	83.6753	93.7778	-10.1024	0.00193625	15_Quies
chr12_81384200_81384382	chr12	81384200	81384382	10	69.5958	87.1747	-17.5789	0.000367393	15_Quies
chr12_81467171_81467280	chr12	81467171	81467280	10	77.9727	93.9051	-15.9323	0.000909561	15_Quies
chr12_8594839_8595247	chr12	8594839	8595247	12	71.7177	81.8553	-10.1376	0.00724775	15_Quies
chr12_86359235_86359323	chr12	86359235	86359323	10	81.7837	93.419	-11.6352	0.00327523	15_Quies
chr12_87122259_87122393	chr12	87122259	87122393	10	82.5937	93.2326	-10.6389	0.00133846	15_Quies
chr12_87724048_87724256	chr12	87724048	87724256	15	84.7878	95.8086	-11.0208	0.00110162	15_Quies
chr13_101628310_101628444	chr13	101628310	101628444	10	68.4662	81.8036	-13.3374	0.0129014	15_Quies
chr13_104109508_104109616	chr13	104109508	104109616	18	83.772	95.9665	-12.1945	0.000367393	15_Quies
chr13_104114795_104114893	chr13	104114795	104114893	11	76.2722	91.5044	-15.2322	0.000367393	15_Quies
chr13_104514541_104514714	chr13	104514541	104514714	14	72.9103	93.3057	-20.3953	0.000433201	15_Quies
chr13_104750045_104750115	chr13	104750045	104750115	13	84.3773	96.5454	-12.1681	0.00062661	15_Quies
chr13_108831604_108831836	chr13	108831604	108831836	11	83.0712	93.7594	-10.6883	0.000909561	15_Quies
chr13_112219117_112219171	chr13	112219117	112219171	10	79.6601	93.2314	-13.5713	0.000367393	15_Quies
chr13_112619031_112619108	chr13	112619031	112619108	10	82.3792	93.7312	-11.352	0.00110162	15_Quies
chr13_114082791_114083174	chr13	114082791	114083174	13	78.6419	89.1514	-10.5095	0.00327523	15_Quies
chr13_114633893_114634146	chr13	114633893	114634146	10	52.1015	74.6713	-22.5698	0.000751417	15_Quies
chr13_24882863_24882942	chr13	24882863	24882942	10	82.0706	92.508	-10.4375	0.0217654	15_Quies	CGI
chr13_52653645_52653849	chr13	52653645	52653849	10	79.2003	92.7772	-13.5769	0.00133846	15_Quies
chr13_62363159_62363413	chr13	62363159	62363413	17	78.0832	93.7942	-15.7111	0.00277078	15_Quies
chr13_62387056_62387164	chr13	62387056	62387164	10	69.0251	87.4948	-18.4697	0.000433201	15_Quies
chr13_63022217_63022347	chr13	63022217	63022347	11	81.3988	92.9393	-11.5405	0.00327523	15_Quies
chr13_65904897_65905073	chr13	65904897	65905073	12	79.7317	93.0866	-13.3549	0.00277078	15_Quies
chr13_68008915_68008985	chr13	68008915	68008985	10	82.5276	94.8672	-12.3395	0.000751417	15_Quies
chr13_77523121_77523318	chr13	77523121	77523318	18	80.5846	94.5229	-13.9383	0.000433201	15_Quies
chr13_84481718_84481843	chr13	84481718	84481843	11	84.2517	94.7776	-10.5259	0.000367393	15_Quies
chr13_87739008_87739176	chr13	87739008	87739176	11	80.9985	92.2674	-11.2689	0.0112432	15_Quies
chr13_88506834_88506904	chr13	88506834	88506904	10	77.5945	92.1948	-14.6003	0.00327523	15_Quies
chr13_88619827_88620030	chr13	88619827	88620030	13	80.5524	92.8236	-12.2712	0.00062661	15_Quies
chr13_88876539_88876835	chr13	88876539	88876835	10	81.3749	95.6131	-14.2382	0.00062661	15_Quies
chr13_88943943_88944275	chr13	88943943	88944275	16	76.2193	93.9751	-17.7558	0.000433201	15_Quies
chr13_89814868_89815055	chr13	89814868	89815055	10	72.8896	84.8753	-11.9858	0.0112432	15_Quies
chr13_91670142_91670291	chr13	91670142	91670291	14	65.4489	84.776	-19.327	0.000367393	15_Quies
chr13_92635324_92635515	chr13	92635324	92635515	11	82.5984	95.635	-13.0367	0.00354902	15_Quies
chr13_92834977_92835039	chr13	92834977	92835039	10	82.9362	94.492	-11.5558	0.0129014	15_Quies
chr13_94724699_94724885	chr13	94724699	94724885	10	69.3336	85.2082	-15.8746	0.00327523	15_Quies
chr13_97599753_97600142	chr13	97599753	97600142	27	74.8028	93.4738	-18.671	0.000433201	15_Quies
chr14_101592199_101592428	chr14	101592199	101592428	10	61.5423	85.0347	-23.4925	0.000501174	15_Quies
chr14_101908920_101909014	chr14	101908920	101909014	18	28.1166	59.5181	-31.4015	0.000367393	15_Quies	CGI
chr14_104854507_104854784	chr14	104854507	104854784	19	68.735	88.3619	-19.6269	0.000367393	15_Quies
chr14_104857379_104857570	chr14	104857379	104857570	11	67.038	90.9793	-23.9413	0.00062661	15_Quies
chr14_104859472_104859745	chr14	104859472	104859745	14	69.5622	92.1112	-22.549	0.000433201	15_Quies
chr14_105054979_105055131	chr14	105054979	105055131	13	60.9826	84.6437	-23.6611	0.00620894	15_Quies
chr14_105058023_105058311	chr14	105058023	105058311	19	53.975	71.0934	-17.1183	0.00620894	15_Quies
chr14_23706333_23706432	chr14	23706333	23706432	11	76.2885	94.5677	-18.2792	0.000367393	15_Quies
chr14_30766780_30766938	chr14	30766780	30766938	16	76.3412	90.8623	-14.5211	0.000909561	15_Quies
chr14_34880799_34881119	chr14	34880799	34881119	10	80.5623	95.8192	-15.257	0.00160452	15_Quies
chr14_35133040_35133238	chr14	35133040	35133238	10	79.8963	95.3554	-15.4591	0.000501174	15_Quies
chr14_39012436_39012534	chr14	39012436	39012534	10	79.0901	96.5724	-17.4823	0.000367393	15_Quies
chr14_45101433_45101527	chr14	45101433	45101527	10	83.3652	94.7175	-11.3523	0.00133846	15_Quies
chr14_52219137_52219235	chr14	52219137	52219235	12	58.3375	87.9448	-29.6073	0.000909561	15_Quies
chr14_52622541_52622890	chr14	52622541	52622890	18	77.8978	94.0127	-16.1149	0.000433201	15_Quies
chr14_60390514_60390584	chr14	60390514	60390584	11	85.0716	95.5539	-10.4822	0.0277445	15_Quies
chr14_60883380_60883558	chr14	60883380	60883558	10	78.5049	92.3199	-13.815	0.00110162	15_Quies
chr14_64215186_64215702	chr14	64215186	64215702	18	50.2343	78.7408	-28.5065	0.00062661	15_Quies
chr14_64217899_64218380	chr14	64217899	64218380	10	79.1354	91.6034	-12.468	0.00193625	15_Quies
chr14_74787064_74787256	chr14	74787064	74787256	10	82.0614	93.9181	-11.8568	0.00160452	15_Quies
chr14_78480405_78480608	chr14	78480405	78480608	10	81.9959	93.7498	-11.7539	0.000367393	15_Quies
chr14_80753027_80753438	chr14	80753027	80753438	12	75.5785	91.5124	-15.9339	0.000367393	15_Quies
chr14_81439604_81439725	chr14	81439604	81439725	19	67.7911	86.865	-19.0739	0.0112432	15_Quies
chr14_81928802_81928973	chr14	81928802	81928973	13	83.0453	93.7916	-10.7463	0.0311557	15_Quies
chr14_83621401_83621509	chr14	83621401	83621509	12	78.364	94.0542	-15.6902	0.000751417	15_Quies
chr14_84080646_84080840	chr14	84080646	84080840	17	76.0082	92.7603	-16.7521	0.00277078	15_Quies
chr14_85459655_85459859	chr14	85459655	85459859	16	82.4329	93.4943	-11.0614	0.00193625	15_Quies
chr14_86690943_86691052	chr14	86690943	86691052	10	83.3611	95.3073	-11.9462	0.000751417	15_Quies
chr14_86707294_86707401	chr14	86707294	86707401	17	71.1569	90.8776	-19.7207	0.00160452	15_Quies
chr14_87597267_87597403	chr14	87597267	87597403	10	63.3233	90.0936	-26.7703	0.00194888	15_Quies
chr14_88583464_88583652	chr14	88583464	88583652	11	73.8955	94.9996	-21.1041	0.000367393	15_Quies
chr14_88652096_88652360	chr14	88652096	88652360	10	77.8883	91.5404	-13.6521	0.000909561	15_Quies
chr14_92916048_92916312	chr14	92916048	92916312	14	76.4202	93.9444	-17.5243	0.000501174	15_Quies
chr14_95123970_95124031	chr14	95123970	95124031	10	64.5644	92.7546	-28.1902	0.000433201	15_Quies
chr14_99059390_99059544	chr14	99059390	99059544	10	67.6916	86.7219	-19.0303	0.00160452	15_Quies
chr14_99127667_99127807	chr14	99127667	99127807	12	80.9618	94.1729	-13.2111	0.00160452	15_Quies
[truncated: 2,826 more rows]
