# Supplementary material for: An integrated epigenomic-transcriptomic landscape of lung cancer reveals novel methylation driver genes of diagnostic and therapeutic relevance
Source: Theranostics. 2021 Mar 11;11(11):5346–64. doi: 10.7150/thno.58385 (PMC8039961; doi:10.7150/thno.58385)
Supplement: Supplementary file 1 — Supplementary figures and tables. [file thnov11p5346s1.zip › Table-S7.xlsx]

## Sheet: MSigDB Perturbation
Table S7. Over-represented categories of molecular signature
ID	Description	pvalue	p.adjust	qvalue	geneID	Count
MEISSNER_BRAIN_HCP_WITH_H3K27ME3	MEISSNER_BRAIN_HCP_WITH_H3K27ME3	4.002e-63	8.58428e-60	8.1051e-60	ALX1/ALX3/ALX4/AMN/BARHL1/BARHL2/BHLHE23/BNC1/CDX2/CHAT/DBX1/DIO3/DLK1/DMRT1/DRD4/DRGX/EVX1/FGF3/FGF4/FGF8/FOXB1/FOXC2/FOXD3/FOXD4/FOXE1/FOXE3/FOXL1/GATA5/GDF7/GNAS/GSC/HAND1/HAND2/HMX1/HMX2/HMX3/HOXA11/HOXA4/HOXA5/HOXB4/HOXB5/HOXC12/HOXD11/HOXD12/HOXD13/HOXD8/HOXD9/IGF2BP1/INSRR/IRX2/IRX4/KRT7/KRT83/LHX5/LMX1A/LMX1B/LTBP2/MYOD1/NEUROG1/NKX2-1/NKX2-4/NKX2-5/NKX6-1/NPY/O3FAR1/OLIG3/PAX1/PAX7/PDX1/…	93
MIKKELSEN_MCV6_HCP_WITH_H3K27ME3	MIKKELSEN_MCV6_HCP_WITH_H3K27ME3	5.01509e-53	5.37869e-50	5.07844e-50	ABCC8/ACVRL1/ADRA2C/AIRE/BCAN/BHLHA9/BHLHE23/C1QL2/C9orf172/CHAD/CHAT/CHRDL2/COMP/DIO3/DPYSL4/DRD4/DRD5/DRGX/EVX2/FAM163A/FAR2/FGF3/FGF5/FGF8/FOXC2/FOXD3/FOXE1/FOXE3/FOXF1/FZD10/GABRA5/GATA5/GDF7/GRID2IP/GRM1/GRP/HMX1/HOXC12/HOXD11/HOXD12/HOXD4/HOXD8/HOXD9/HS3ST2/HTR6/IGSF21/INSRR/IRF8/IRX1/IRX4/KCNC4/KRT7/LHX5/LMX1A/LMX1B/MAFB/MYOD1/NECAB2/NEFH/NEUROG1/NKD1/NKX2-3/NKX2-4/NKX2-5/NKX6-1/NKX6-2/NPH…	104
MIKKELSEN_NPC_HCP_WITH_H3K27ME3	MIKKELSEN_NPC_HCP_WITH_H3K27ME3	9.13613e-52	6.53233e-49	6.16769e-49	ADRA2C/ALX1/ALX3/BHLHE23/BNC1/C1QL2/C9orf172/CA10/CBLN4/CDX2/CHAT/DBX1/DMRT1/EIF4E3/EVX1/EVX2/FGF3/FGF4/FOXD3/FOXE3/FOXG1/FOXL1/GABRA5/GALNT13/GATA5/GHSR/GJD2/GPR27/GSX1/HCN1/HECW1/HOXA9/HOXB1/HOXB2/HOXB4/HOXB5/HOXD11/HOXD9/HTR1A/IGF2BP1/IGSF21/IKZF1/KCNA7/KCTD8/LHX5/LIN28A/LMX1A/LRFN5/LTBP2/LY6H/MSC/NEFH/NEUROD2/NKX2-1/NKX2-3/NKX6-1/O3FAR1/PAX1/PAX7/PDX1/PENK/POU4F2/POU4F3/PRDM16/PROKR2/PTF1A/RA…	92
MEISSNER_NPC_HCP_WITH_H3K4ME2_AND_H3K27ME3	MEISSNER_NPC_HCP_WITH_H3K4ME2_AND_H3K27ME3	6.70213e-46	3.59402e-43	3.3934e-43	ADRA2C/BNC1/C1QL2/CADPS/CBLN4/CHAT/CPEB1/DBX1/EGFLAM/EIF4E3/ELAVL3/EVX1/FGF3/FGF8/FOXC2/FOXD3/FOXD4/FOXE1/FOXE3/FOXF1/FOXG1/GABRA5/GALNT13/GATA2/GHSR/GJD2/GNAS/GPR27/GSX1/HCN1/HMX1/HMX2/HMX3/HOXD11/HOXD13/IGSF21/KCNA1/KCNA3/KCNA7/KCNC4/KCNG3/KCTD8/LMX1A/LTBP2/LY6H/MAL/MSC/MSX2/NEFH/NEUROD2/NKX2-1/NKX2-4/NKX6-1/NOTUM/O3FAR1/PAX1/PENK/POU4F2/POU4F3/PRDM16/PROKR2/PTF1A/RASGEF1C/RASGRF1/RSPO1/RYR2/SA…	87
HATADA_METHYLATED_IN_LUNG_CANCER_UP	HATADA_METHYLATED_IN_LUNG_CANCER_UP	9.01053e-35	3.86552e-32	3.64974e-32	ADAM30/AJAP1/ALX1/ANGPTL2/BNC1/CADPS/CIDEA/CMTM2/CNTNAP5/COL2A1/CPT1B/CSMD1/CYYR1/DPEP3/DRD4/EBF3/FERD3L/FGF4/GBGT1/HCN4/HLX/HOXA7/HOXA9/HOXB4/HOXC12/HOXD12/HOXD13/HOXD3/IGF2-AS/INSRR/IZUMO1/KCNA4/KCNC4/KCNJ3/KIF12/KRT72/L1TD1/LIMD2/LIN28A/LRFN5/LYL1/MAL/MEIS3/MOS/NEFM/NID2/PAX1/PAX9/PCDHGA3/PDE4DIP/PENK/POU4F2/PRLHR/PROM1/RARRES2/RSPH6A/RSPO2/SFRP2/SLC27A6/SLC5A7/SLC6A2/SLIT2/SOX1/SPAG6/SYNGR3/T…	79
MEISSNER_NPC_HCP_WITH_H3K4ME2	MEISSNER_NPC_HCP_WITH_H3K4ME2	2.72582e-18	9.7448e-16	9.20083e-16	ADAMTS5/ALX4/AVPR1A/C19orf67/CACNA1B/CCDC17/COL2A1/COMP/CPLX2/DBC1/DLEU7/DLK1/DPP6/DPYSL4/DRD4/FGF4/FLNC/GAD2/GALR2/GDF7/GLT1D1/GP1BB/GRIK2/GSC/HAPLN4/HOXD8/HTR1B/HTR6/IKZF1/IRF8/KCNF1/LHFPL4/LHX9/LMX1B/MBP/MTMR7/MYO1C/NECAB2/NKX6-2/NPR2/NPTX2/NPY/NRG3/NSD1/ONECUT2/PDE4DIP/PEAR1/PPP1R14A/PRIMA1/PRRX2/RBFOX1/RTN1/SHCBP1L/SHE/SLC32A1/SOX30/SYNGR3/TCEA2/TCERG1L/TCF7/TERT/TMEM132D/TRIM65/VDR/VIPR2	65
MEISSNER_NPC_HCP_WITH_H3K27ME3	MEISSNER_NPC_HCP_WITH_H3K27ME3	8.94953e-18	2.74239e-15	2.58931e-15	ALX1/ALX3/BHLHE23/C9orf172/CA10/CDX2/DIO3/DMRT1/FOXL1/GATA5/GPR139/HOXA11/HOXB4/HOXB5/HOXC12/HOXD12/HOXD9/HTR1A/IGF2BP1/LHX5/NKX2-5/PAX7/PDX1/PRDM13/SIX6/SLC7A14	26
MIKKELSEN_IPS_WITH_HCP_H3K27ME3	MIKKELSEN_IPS_WITH_HCP_H3K27ME3	8.17112e-14	2.19088e-11	2.06858e-11	CA10/DBX1/EVX2/FOXL1/HOXA11/HOXA2/HOXB1/HOXB2/HOXB5/HOXD4/INSRR/LHX9/NPAS4/NPY5R/NR2E1/OSR1/PCDHA13/PCDHA4/PRDM13/SIX3/SORCS3/TBX4/TBX5/TFAP2D/ZNF536	25
MIKKELSEN_NPC_HCP_WITH_H3K4ME3_AND_H3K27ME3	MIKKELSEN_NPC_HCP_WITH_H3K4ME3_AND_H3K27ME3	6.327e-12	1.50793e-09	1.42376e-09	ADORA2B/ADRB3/BHLHE22/CHST8/CPEB1/CRH/CSMD1/EGFLAM/FGF5/FOXB1/FOXC2/FOXD4/FOXF1/GPC5/HMX1/HMX2/HOXD13/KCNA1/KCNA3/KCNC4/MSX2/NEFM/NEUROG1/PCDH8/PTGER4/PTPN5/RASGRF1/RSPO2/SLC24A2/SLC24A4/SOX1/TFAP2A/VSTM2B	33
RIZ_ERYTHROID_DIFFERENTIATION_HEMGN	RIZ_ERYTHROID_DIFFERENTIATION_HEMGN	7.24825e-10	1.55475e-07	1.46796e-07	E2F8/FOXA1/FOXC2/HOXA2/NKX2-5/PBX3/PITX2/POU3F3/RUNX1T1/SOX1/SOX18/TBX2	12
WEBER_METHYLATED_HCP_IN_SPERM_DN	WEBER_METHYLATED_HCP_IN_SPERM_DN	3.12094e-09	6.08583e-07	5.74611e-07	ACRBP/ADAM30/CMTM2/DMRT1/RBMXL2/SHCBP1L/SOX30/SPAG6/SYCP1/TSSK6/ZPBP2	11
DAWSON_METHYLATED_IN_LYMPHOMA_TCL1	DAWSON_METHYLATED_IN_LYMPHOMA_TCL1	4.52499e-09	8.08842e-07	7.63691e-07	AJAP1/BHLHE22/CLVS2/EVX2/FOXD3/FOXG1/HOXA2/HOXD13/IRX3/MDGA2/PCDH10/RUNX1T1/SOX1/SOX17/TBX18	15
MEISSNER_NPC_HCP_WITH_H3K4ME3_AND_H3K27ME3	MEISSNER_NPC_HCP_WITH_H3K4ME3_AND_H3K27ME3	2.72112e-08	4.48984e-06	4.23921e-06	ADORA2B/ADRA2A/BHLHE22/CHST8/CSMD1/FGF5/FOXB1/GDF6/GPC5/GREM1/HCN4/INF2/NEFM/NEUROG1/PCDH8/PITX2/PTPN5/RSPO2/SLC24A2/SLC24A4/SOX1/VSTM2B	22
NIKOLSKY_BREAST_CANCER_7P15_AMPLICON	NIKOLSKY_BREAST_CANCER_7P15_AMPLICON	3.58919e-08	5.32282e-06	5.02569e-06	HOXA1/HOXA11/HOXA2/HOXA4/HOXA5/HOXA7/HOXA9	7
SCHLESINGER_METHYLATED_DE_NOVO_IN_CANCER	SCHLESINGER_METHYLATED_DE_NOVO_IN_CANCER	3.72225e-08	5.32282e-06	5.02569e-06	ALX3/AMN/CDX2/DCC/FOXE1/GATA5/GNAS/MYOD1/NKX2-8/PAX6/PAX7/POU3F1/RIPK3/TBX1/TP73/VDR/WT1	17
SCHLESINGER_H3K27ME3_IN_NORMAL_AND_METHYLATED_IN_CANCER	SCHLESINGER_H3K27ME3_IN_NORMAL_AND_METHYLATED_IN_CANCER	4.85014e-08	6.50222e-06	6.13926e-06	GAD2/GJD2/GPR6/GRM6/HOXA9/HOXD12/HS3ST2/HTR1A/KCNA1/POU4F3	10
WANG_MLL_TARGETS	WANG_MLL_TARGETS	9.34401e-08	1.17899e-05	1.11318e-05	ADAM19/ADORA2B/AGT/ALX1/ANO4/AVPR1A/BNC1/CDO1/CNNM2/COL2A1/COL6A2/EBF3/EIF4E3/FOXC2/GDF6/HOXB5/ISL2/KCNA4/MAFB/NKX6-1/NOTUM/PAX1/PAX6/PAX9/PCDHB13/PITX2/RSPO2/RSRC1/S1PR3/SFRP2/SLIT2/TBX15	32
MIKKELSEN_ES_HCP_WITH_H3K27ME3	MIKKELSEN_ES_HCP_WITH_H3K27ME3	2.89975e-07	3.45554e-05	3.26265e-05	ADCYAP1/DCC/HOXD12/HOXD4/HOXD8/INSRR/NETO1/PCDHA3/PCDHB15/TAL1/TBX5	11
WEBER_METHYLATED_HCP_IN_FIBROBLAST_DN	WEBER_METHYLATED_HCP_IN_FIBROBLAST_DN	3.79245e-07	4.28147e-05	4.04248e-05	ACRBP/ADAM30/CMTM2/MOV10L1/RBMXL2/SHCBP1L/SOX30/SPACA1/SYCP1/TSSK6/ZPBP2	11
TANAKA_METHYLATED_IN_ESOPHAGEAL_CARCINOMA	TANAKA_METHYLATED_IN_ESOPHAGEAL_CARCINOMA	4.05859e-07	4.35284e-05	4.10986e-05	BARHL2/CD8A/FEZF1/FOXI2/HMX2/ISL2/LHX9/MEOX2/NKX2-1/NKX2-8/ONECUT1/ONECUT2/PAX9/PTGDR/SALL1/SKOR1/TBX20	17
MIKKELSEN_MEF_HCP_WITH_H3_UNMETHYLATED	MIKKELSEN_MEF_HCP_WITH_H3_UNMETHYLATED	2.79782e-06	0.000285778	0.000269825	ACRBP/C19orf67/CHAD/CLVS2/DLGAP1/DPEP3/DPP6/EDN3/FAR2/GPR158/HORMAD2/L1TD1/NPAS4/NSD1/PCDHA1/PCDHA3/PCDHA4/PCDHA5/PCDHA6/PCDHA7/PIWIL1/RBFOX1/SPAG6/SYCP1/TM6SF2	25
NAKAYAMA_SOFT_TISSUE_TUMORS_PCA1_DN	NAKAYAMA_SOFT_TISSUE_TUMORS_PCA1_DN	4.55233e-06	0.000443852	0.000419076	COL2A1/DLK1/EDN3/EMX2/KBTBD11/LRRN2/MDFI/NEFH/NPTX2/PEG3/SIM1/SOX11/TAC1	13
LIEN_BREAST_CARCINOMA_METAPLASTIC	LIEN_BREAST_CARCINOMA_METAPLASTIC	5.20783e-06	0.000485687	0.000458575	ADAMTS5/HOXA7/MSX1/PDGFRA/PRRX1/RARRES2/RUNX1T1/SFRP2/TBX2	9
ACEVEDO_LIVER_CANCER_WITH_H3K27ME3_DN	ACEVEDO_LIVER_CANCER_WITH_H3K27ME3_DN	8.88542e-06	0.000794134	0.000749804	C6orf201/CMTM2/CPLX2/CRMP1/GP5/GRIK2/HIST1H2BE/HIST2H3PS2/IZUMO1/KCNC4/MYF6/PCDHGA10/PCDHGA11/PCDHGA7/PCDHGA8/PCDHGA9/PCDHGB6/PDE4DIP/PPP1R14A/RBFOX1/SHISA4/SHISA6/TMEM132C/TTC6	24
RIGGI_EWING_SARCOMA_PROGENITOR_UP	RIGGI_EWING_SARCOMA_PROGENITOR_UP	1.23142e-05	0.00104332	0.000985084	ADRB3/BHLHE22/CLIC3/CYP26B1/CYYR1/DBC1/FNBP1/FZD8/GATA2/GRIK2/GRP/HIST1H2BE/HSPB2/HSPB8/LBH/LRFN5/MAFB/MSX1/NKX2-2/NPTX2/NPY1R/PCDH17/PEG3/PPP1R14A/PTGER4/RARRES2/RBM24/S1PR3/SHISA9/SLIT2/TBXA2R/TCF7L1/TMEM132B/TOX2/TSPAN11/WT1	36
YAUCH_HEDGEHOG_SIGNALING_PARACRINE_DN	YAUCH_HEDGEHOG_SIGNALING_PARACRINE_DN	1.26464e-05	0.00104332	0.000985084	ACTA1/ASCL1/C1QL3/CACNA1B/CKMT2/CYP1A1/GPR123/GRIK1/KCNC1/KCNJ3/MYF6/NPY2R/NXPH1/PAX9/PCDH10/POU3F1/PRDM16/RBFOX1/RUNX1T1/RYR2/SIM1/SIX3/SKOR1/SNTG1/TBR1/ZIC1	26
MEISSNER_BRAIN_HCP_WITH_H3K4ME2_AND_H3K27ME3	MEISSNER_BRAIN_HCP_WITH_H3K4ME2_AND_H3K27ME3	1.36272e-05	0.0010826	0.00102217	COL2A1/COMP/FLNC/FOXA1/FOXI2/GALR2/GDF6/HOXA1/PITX2/TWIST1/VSX1	11
VALK_AML_WITH_FLT3_ITD	VALK_AML_WITH_FLT3_ITD	1.69617e-05	0.00129938	0.00122685	ADCY2/HOXA4/HOXA5/HOXA9/HOXB2/HOXB5/PBX3/PDE4B/PIEZO2	9
MARTORIATI_MDM4_TARGETS_NEUROEPITHELIUM_DN	MARTORIATI_MDM4_TARGETS_NEUROEPITHELIUM_DN	1.97326e-05	0.00145953	0.00137806	ASCL1/BHLHE22/CADPS/DBC1/DBX1/DSCR6/ELAVL3/FOXG1/GSX1/HAND2/KCNA5/LECT1/NEUROG1/PDGFRA/RSPO2/RTN1/SKOR1/TAL1/TBR1	19
RIZ_ERYTHROID_DIFFERENTIATION_HBZ	RIZ_ERYTHROID_DIFFERENTIATION_HBZ	2.09933e-05	0.00150102	0.00141723	E2F8/GATA5/GCM2/NKX2-5/PITX2/POU3F3/SOX1/SOX18/TBX2	9
ALCALAY_AML_BY_NPM1_LOCALIZATION_UP	ALCALAY_AML_BY_NPM1_LOCALIZATION_UP	2.90485e-05	0.00200997	0.00189777	GATA2/HIST1H2BE/HOXA1/HOXA11/HOXA2/HOXA4/HOXA5/HOXA7/HOXA9/HOXB2/HOXB5/IRX5/ITGA5/PBX3/PIEZO2/SCHIP1/WT1	17
ZHOU_PANCREATIC_BETA_CELL	ZHOU_PANCREATIC_BETA_CELL	3.2228e-05	0.00216029	0.0020397	FOXA1/NKX2-2/NKX6-1/PAX6/PDX1	5
SCHAEFFER_PROSTATE_DEVELOPMENT_48HR_DN	SCHAEFFER_PROSTATE_DEVELOPMENT_48HR_DN	6.15488e-05	0.00400067	0.00377735	ABCC9/ANPEP/AVPR1A/DCC/EBF3/GAD2/GPR123/GREM1/GRIN3A/KCNA4/LRFN5/MEX3B/MSX2/NETO1/NID2/ONECUT2/PCDH10/PDE4DIP/PEX5L/PPP1R14A/PRRX1/RALGDS/ROBO2/RSPO1/RSPO2/RUNX1T1/SLIT2/SOX17/TCERG1L/TCTEX1D1/TMEM132C/TSPYL5/WFIKKN2/ZNF536	34
LIM_MAMMARY_STEM_CELL_UP	LIM_MAMMARY_STEM_CELL_UP	8.21513e-05	0.00518278	0.00489347	ANGPTL2/BCL2L11/BNC1/CLIP3/COL4A1/COL4A2/EBF3/FLNC/FZD8/GRASP/HSPB2/IRX4/ITGA9/JAM3/LBH/LEP/MPDZ/MSX1/NPTX2/NRG1/NTF3/OSR1/PEG3/POU3F1/PPP1R14A/PRRX1/RARRES2/RASL12/RECK/SCHIP1/SHE/SLC27A6/SLIT2/SORCS1/SOX11/TBX2/TCF7L1	37
KONDO_PROSTATE_CANCER_HCP_WITH_H3K27ME3	KONDO_PROSTATE_CANCER_HCP_WITH_H3K27ME3	8.96944e-05	0.00549698	0.00519014	EN2/HOXD11/IGF2BP1/IRX1/IRX3/IRX4/LINC00273/LMX1A/NKX2-3/NPY1R/RAX/TBX2/TBX5	13
DURAND_STROMA_S_UP	DURAND_STROMA_S_UP	9.41092e-05	0.00560734	0.00529433	ADAM19/B4GALNT1/COL6A2/CYP26B1/EBF3/EIF4E3/FZD8/GALNT13/HSPB8/INF2/KCNA4/LHX9/LTBP2/MMP23B/NID2/NPR2/ONECUT2/PAX9/PCDHB15/PDGFRA/PEAR1/RSPO2/SFRP2/TBX20/TCF7L1/TFAP2A	26
FIGUEROA_AML_METHYLATION_CLUSTER_3_UP	FIGUEROA_AML_METHYLATION_CLUSTER_3_UP	0.000105992	0.00614468	0.00580168	CRHBP/CYP26C1/DPYSL4/DSCR6/FSTL1/GPR149/LHCGR/MOS/NEUROG1/PCDHGA11/PCDHGA5/PCDHGA8/PIGZ/POU5F1/TIGD3/ZIC5/ZNF154/ZNF667	18
RIZ_ERYTHROID_DIFFERENTIATION_6HR	RIZ_ERYTHROID_DIFFERENTIATION_6HR	0.000122245	0.00690042	0.00651523	BNC1/GCM2/HOXB4/HOXD12/NEUROG1/SIM2/VAX1/VDR	8
ZHOU_PANCREATIC_ENDOCRINE_PROGENITOR	ZHOU_PANCREATIC_ENDOCRINE_PROGENITOR	0.000126762	0.00697191	0.00658273	MAFB/NKX2-2/NKX6-1/PAX6/VDR	5
LEE_NEURAL_CREST_STEM_CELL_UP	LEE_NEURAL_CREST_STEM_CELL_UP	0.000169026	0.00906404	0.00855807	CHGA/HOXA2/HOXB2/KCNN2/L1TD1/LIN28A/MDFI/MSX1/NEFM/PCDH8/PDGFRA/PITX2/POU4F1/RASL12/RUNX1T1/TFAP2A	16
SCHRAETS_MLL_TARGETS_DN	SCHRAETS_MLL_TARGETS_DN	0.000220892	0.0112813	0.0106515	AGT/COL6A2/FOXC2/GREM1/HSPB8/PITX2/RSPO2	7
STAEGE_EWING_FAMILY_TUMOR	STAEGE_EWING_FAMILY_TUMOR	0.000220892	0.0112813	0.0106515	ADRB3/BHLHE22/CYP26B1/LECT1/NPY1R/NPY5R/PCDH8	7
MIKKELSEN_IPS_HCP_WITH_H3_UNMETHYLATED	MIKKELSEN_IPS_HCP_WITH_H3_UNMETHYLATED	0.000244518	0.0121975	0.0115166	ABCC9/ADCYAP1/BARHL1/DCC/DPEP3/GRID2IP/PCDHA6/PCDHA7/PCDHB15/PIWIL1/TAL1	11
VANDESLUIS_COMMD1_TARGETS_GROUP_4_DN	VANDESLUIS_COMMD1_TARGETS_GROUP_4_DN	0.000259317	0.0126417	0.011936	HOXD11/LHX9/PAX1/RSPO1/TPPP3	5
NOUZOVA_METHYLATED_IN_APL	NOUZOVA_METHYLATED_IN_APL	0.000266064	0.0126824	0.0119744	HAND1/HOXA1/HOXA7/IRX1/KCNA4/NKX2-3/OSR1/PCDHGB6/TAC1/VSTM2A	10
HOWLIN_PUBERTAL_MAMMARY_GLAND	HOWLIN_PUBERTAL_MAMMARY_GLAND	0.000300561	0.0140153	0.0132329	ANGPTL2/FOXA1/GAS7/LIMD2/PDGFRA/PENK/PROM1/PRRX2/RECK/TWIST1	10
FIGUEROA_AML_METHYLATION_CLUSTER_1_UP	FIGUEROA_AML_METHYLATION_CLUSTER_1_UP	0.00033822	0.0154358	0.0145741	CRHBP/CYP26C1/DSCR6/FSTL1/GPR149/GPR6/MOS/NEUROG1/PCDHGA5/PIGZ/POU5F1/TIGD3/WT1/ZNF667	14
GRESHOCK_CANCER_COPY_NUMBER_UP	GRESHOCK_CANCER_COPY_NUMBER_UP	0.000356158	0.0159158	0.0150274	CDX2/CEBPA/FLT4/FNBP1/GAS7/GNAS/HOXA11/HOXA9/HOXD11/HOXD13/IKZF1/LYL1/MAFB/NSD1/OLIG2/PAX7/PDE4DIP/PDGFRA/PRDM16/PRRX1/RUNX1T1/TAL1/TCL1A/TLX3/USP6/WT1	26
BRUNEAU_SEPTATION_VENTRICULAR	BRUNEAU_SEPTATION_VENTRICULAR	0.000384292	0.0164861	0.0155658	NKX2-5/TBX1/TBX20/TBX5	4
SCHLESINGER_METHYLATED_IN_COLON_CANCER	SCHLESINGER_METHYLATED_IN_COLON_CANCER	0.000384292	0.0164861	0.0155658	CDX2/HHIP/PCDH10/SFRP2	4
SWEET_LUNG_CANCER_KRAS_DN	SWEET_LUNG_CANCER_KRAS_DN	0.000399268	0.0167928	0.0158554	ACTA1/ACVRL1/ADCY8/ADRB3/ANGPTL2/BNC1/CDO1/CKMT2/COL6A2/FOXF1/HOXA5/HOXB5/LYL1/MEOX2/MPDZ/NID1/NTN1/PDGFRA/PEG3/PRKCDBP/PROM1/PTGIS/RAB12/RARRES2/RECK/SHE/SOX11/SOX17/STAB1/TBX2/TCF21/VAX1	32
SATO_SILENCED_BY_METHYLATION_IN_PANCREATIC_CANCER_1	SATO_SILENCED_BY_METHYLATION_IN_PANCREATIC_CANCER_1	0.000443783	0.0183061	0.0172842	ALX3/CBX8/CDO1/CHRM2/CLIP3/CYP26B1/DLK1/DPEP3/EFEMP2/FOXE1/FOXL2/HOXA1/HOXA9/HOXB1/HTR1A/KRT7/L1TD1/LIN28A/MSX1/NEFH/NPTX2/NR2E1/PAX6/PRDM14/SALL1/SLC6A11/SYN3/TBX2/TMEM176A/TWIST1/USP29	31
HANN_RESISTANCE_TO_BCL2_INHIBITOR_DN	HANN_RESISTANCE_TO_BCL2_INHIBITOR_DN	0.000456896	0.0183726	0.0173471	DLK1/FZD9/GRP/IGSF21/MSX1/POU4F1/POU4F2/PRSS3	8
KANG_GLIS3_TARGETS	KANG_GLIS3_TARGETS	0.000465504	0.0183726	0.0173471	ABCC8/CHGA/GJD2/MAFB/NKX6-1/PAX6/VDR	7
IKEDA_MIR30_TARGETS_DN	IKEDA_MIR30_TARGETS_DN	0.000479659	0.0183726	0.0173471	ANO4/BCL2L11/ESRRG/IRX4/PCDH10/RBFOX1	6
RIZ_ERYTHROID_DIFFERENTIATION_APOBEC2	RIZ_ERYTHROID_DIFFERENTIATION_APOBEC2	0.000479659	0.0183726	0.0173471	AIRE/EVX2/HOXA4/MEIS3/PDX1/TCF21	6
BERENJENO_TRANSFORMED_BY_RHOA_FOREVER_UP	BERENJENO_TRANSFORMED_BY_RHOA_FOREVER_UP	0.000626894	0.0231843	0.0218901	CDO1/PDGFRA/PRRX2/TMEM176A/TMEM176B	5
VERNOCHET_ADIPOGENESIS	VERNOCHET_ADIPOGENESIS	0.000626894	0.0231843	0.0218901	ADCYAP1R1/ADRB3/AGT/CEBPA/RARRES2	5
CONRAD_STEM_CELL	CONRAD_STEM_CELL	0.000650402	0.023646	0.022326	CXCL5/LIN28A/POU5F1/PROM1/PRRX1/UTF1/ZFP42	7
RORIE_TARGETS_OF_EWSR1_FLI1_FUSION_DN	RORIE_TARGETS_OF_EWSR1_FLI1_FUSION_DN	0.000871814	0.0311673	0.0294275	CHGA/CRMP1/DLK1/ELAVL3/GATA2/MAB21L1	6
VART_KSHV_INFECTION_ANGIOGENIC_MARKERS_DN	VART_KSHV_INFECTION_ANGIOGENIC_MARKERS_DN	0.000918834	0.0323098	0.0305062	ANPEP/CHGA/CXCL5/FLT4/FZD10/FZD2/FZD8/HAND2/HSPB2/LECT1/LEP/PDGFRA/STAB1/TNFRSF12A	14
MCGARVEY_SILENCED_BY_METHYLATION_IN_COLON_CANCER	MCGARVEY_SILENCED_BY_METHYLATION_IN_COLON_CANCER	0.00103197	0.0356189	0.0336306	FOXL2/GATA5/JAM3/MOV10L1/PPP1R14A/SALL4/SOX17	7
THEODOROU_MAMMARY_TUMORIGENESIS	THEODOROU_MAMMARY_TUMORIGENESIS	0.00104615	0.0356189	0.0336306	FGF3/FGF4/FGF8/FOXC2/PTGIS/RSPO2	6
TONKS_TARGETS_OF_RUNX1_RUNX1T1_FUSION_GRANULOCYTE_UP	TONKS_TARGETS_OF_RUNX1_RUNX1T1_FUSION_GRANULOCYTE_UP	0.00116291	0.0389755	0.0367998	CRHBP/CYP1A1/JAM3/NEFH/TAL1/TERT/TMEM176A/TMEM176B	8
RIZ_ERYTHROID_DIFFERENTIATION_12HR	RIZ_ERYTHROID_DIFFERENTIATION_12HR	0.00119217	0.0393415	0.0371454	FOXB1/HAND1/HAND2/HOXA4/PAX9/PBX3/SIX6	7
NIKOLSKY_OVERCONNECTED_IN_BREAST_CANCER	NIKOLSKY_OVERCONNECTED_IN_BREAST_CANCER	0.00128966	0.0413737	0.0390641	HOXA4/IRF8/MYOD1/POU4F2/TCF7L1	5
FIGUEROA_AML_METHYLATION_CLUSTER_4_UP	FIGUEROA_AML_METHYLATION_CLUSTER_4_UP	0.00130033	0.0413737	0.0390641	CRHBP/CXCL5/CYP26C1/FSTL1/LHCGR/NEUROG1/PIGZ/POU5F1/STX16/TIGD3/VAMP5/ZNF667	12
HOQUE_METHYLATED_IN_CANCER	HOQUE_METHYLATED_IN_CANCER	0.00131161	0.0413737	0.0390641	CDX2/DRD4/GATA5/HOXA5/SOCS3/TFAP2A/TWIST1/WT1	8
ROZANOV_MMP14_TARGETS_SUBSET	ROZANOV_MMP14_TARGETS_SUBSET	0.00147384	0.0458173	0.0432597	ANGPTL2/COL4A1/COL4A2/COL6A2/HHIP/LOXL3	6
BROWNE_HCMV_INFECTION_18HR_DN	BROWNE_HCMV_INFECTION_18HR_DN	0.00151035	0.0462815	0.043698	ACTA1/ANGPTL2/CLIP3/COL6A2/CRHBP/FGF8/GREM1/HOXB1/KCNF1/MEGF8/MSC/PTGIS/RECK/TBCD/VAMP5/VDR	16
AFFAR_YY1_TARGETS_UP	AFFAR_YY1_TARGETS_UP	0.00168417	0.050881	0.0480408	ABCA3/CDO1/CPEB1/DRD4/HHIP/HOXA4/ITGA9/MAL/MYO1C/NID2/NPTX2/NRG3/NTF3/RNF112/SIM1/TBX2/TNFRSF10B/WT1	18
ZHAN_MULTIPLE_MYELOMA_MS_UP	ZHAN_MULTIPLE_MYELOMA_MS_UP	0.00230605	0.0685315	0.064706	CLIC6/FZD2/FZD8/JAM3/TMEM176A/TMEM176B/TRIM58	7
LIU_CDX2_TARGETS_UP	LIU_CDX2_TARGETS_UP	0.00234967	0.0685315	0.064706	ANPEP/HOXA2/HOXA7/HOXA9/SCT/VDR	6
KORKOLA_EMBRYONIC_CARCINOMA_VS_SEMINOMA_DN	KORKOLA_EMBRYONIC_CARCINOMA_VS_SEMINOMA_DN	0.00236426	0.0685315	0.064706	CPEB1/IRX1/RBM24/SOX17/TCL1A	5
BOQUEST_STEM_CELL_UP	BOQUEST_STEM_CELL_UP	0.00277626	0.0794011	0.0749688	ANPEP/BHMT2/CDO1/COL6A2/GAS7/HSPB8/ITGA8/LTBP2/MAFB/MBP/MSC/NPY1R/PDE4DIP/PDGFRA/PRRX1/PTGIS/RECK/SLIT2/TMEM176B/TWIST1	20
NIKOLSKY_BREAST_CANCER_5P15_AMPLICON	NIKOLSKY_BREAST_CANCER_5P15_AMPLICON	0.00283538	0.0800248	0.0755577	C5orf38/IRX2/IRX4/SLC6A3/TERT	5
NOUSHMEHR_GBM_SILENCED_BY_METHYLATION	NOUSHMEHR_GBM_SILENCED_BY_METHYLATION	0.00292719	0.0815431	0.0769913	CHRDL2/CHST6/FLNC/LECT1/RARRES1/RARRES2/TCTEX1D1	7
KAYO_AGING_MUSCLE_UP	KAYO_AGING_MUSCLE_UP	0.0030559	0.0840374	0.0793463	ADRB3/CXCL5/CYP2A6/G3BP1/GP5/GRP/LTBP2/NPR2/NRG1/ONECUT1/PDE4B/PENK/PRSS3/PTGIS/RTN1/SLC6A2/STX16/TBR1/TFAP2A	19
LI_WILMS_TUMOR	LI_WILMS_TUMOR	0.00337077	0.0903788	0.0853337	COL2A1/DBC1/FOXG1/HOXA11/HOXA9	5
LOPES_METHYLATED_IN_COLON_CANCER_UP	LOPES_METHYLATED_IN_COLON_CANCER_UP	0.00337077	0.0903788	0.0853337	MYOD1/NKX2-1/PENK/RARRES1/TWIST1	5
KANG_AR_TARGETS_UP	KANG_AR_TARGETS_UP	0.0035096	0.0909656	0.0858878	COL2A1/COL4A1/COL4A2/VDR	4
CHENG_IMPRINTED_BY_ESTRADIOL	CHENG_IMPRINTED_BY_ESTRADIOL	0.00351027	0.0909656	0.0858878	FZD8/GSC/HOXA1/LRRTM1/MEX3B/OTX1/PRDM12/TBX5/TBXA2R/ZNF420/ZNF496	11
MIKKELSEN_IPS_ICP_WITH_H3K4ME3_AND_H327ME3	MIKKELSEN_IPS_ICP_WITH_H3K4ME3_AND_H327ME3	0.00351988	0.0909656	0.0858878	ADAMTS16/CLEC14A/LECT1/LOXL3/LYL1/MFSD2B/NOTO/NPY2R/PHYHIP/ROBO2/SOX17/TPPP3	12
LOPES_METHYLATED_IN_COLON_CANCER_DN	LOPES_METHYLATED_IN_COLON_CANCER_DN	0.00397513	0.101508	0.0958414	EBF3/PITX2/TERT/TFAP2A/TP73	5
MULLIGHAN_NPM1_SIGNATURE_3_DN	MULLIGHAN_NPM1_SIGNATURE_3_DN	0.00413702	0.104399	0.0985713	GDI2/GPR6/HOOK2/ITGA5/LRRN2/MLNR/PDE4B/PDX1/RUNX1T1/SOCS3/TCF7/TPPP3/VAMP5/ZNF135	14
WONG_ENDMETRIUM_CANCER_DN	WONG_ENDMETRIUM_CANCER_DN	0.00430689	0.106666	0.100712	ADAMTS5/DPP6/FOXL2/NID1/PDGFRA/PEG3/RUNX1T1/TMEM132C/WT1	9
SHIN_B_CELL_LYMPHOMA_CLUSTER_5	SHIN_B_CELL_LYMPHOMA_CLUSTER_5	0.00437606	0.106666	0.100712	FGF4/HOXA9/RASGRF1/SOCS3	4
WEBER_METHYLATED_IN_COLON_CANCER	WEBER_METHYLATED_IN_COLON_CANCER	0.00437606	0.106666	0.100712	ALX4/FOXF1/PAX6/ZNF677	4
FIGUEROA_AML_METHYLATION_CLUSTER_2_UP	FIGUEROA_AML_METHYLATION_CLUSTER_2_UP	0.0045453	0.108657	0.102592	CRHBP/CYP26C1/MOS/PCDHGA11/PIGZ/TIGD3/ZNF667	7
REN_ALVEOLAR_RHABDOMYOSARCOMA_UP	REN_ALVEOLAR_RHABDOMYOSARCOMA_UP	0.00455903	0.108657	0.102592	ALPK3/CEBPA/GNAS/MAB21L1/MYOD1/PCDH17/POU4F1/SOX11/TPPP3/ZNF536	10
SCHUETZ_BREAST_CANCER_DUCTAL_INVASIVE_UP	SCHUETZ_BREAST_CANCER_DUCTAL_INVASIVE_UP	0.00511069	0.120466	0.113742	ADAM19/ANGPTL2/COL4A1/COL4A2/COL6A2/COMP/EFEMP2/FSTL1/FZD2/GREM1/HLA-DPA1/IFFO1/IRF8/JAM3/MAFB/NID1/NID2/PDE10A/PDGFRA/PRKCDBP/PRRX1/RARRES2/RECK/TWIST1	24
NIKOLSKY_BREAST_CANCER_17P11_AMPLICON	NIKOLSKY_BREAST_CANCER_17P11_AMPLICON	0.00561241	0.130854	0.12355	B9D1/MAPK7/RNF112	3
COWLING_MYCN_TARGETS	COWLING_MYCN_TARGETS	0.00585501	0.135043	0.127505	ANO4/CPEB1/GREM1/HSPB2/LBH/PBX3	6
LEE_NEURAL_CREST_STEM_CELL_DN	LEE_NEURAL_CREST_STEM_CELL_DN	0.00597877	0.13643	0.128815	DLK1/DSCR6/EMX2/FGF8/FOXG1/NPY2R/PROM1/SIX3/SLIT2/TNFRSF10B/ZIC1	11
PICCALUGA_ANGIOIMMUNOBLASTIC_LYMPHOMA_UP	PICCALUGA_ANGIOIMMUNOBLASTIC_LYMPHOMA_UP	0.00611671	0.137289	0.129626	ACVRL1/ADRA2A/ATOX1/COL4A1/COL4A2/CYP26B1/FSTL1/HSPB8/ITGA9/ITPRIPL2/PDGFRA/PRRX1/RARRES2/S1PR3/TMEM176A/TMEM176B	16
SCHAEFFER_PROSTATE_DEVELOPMENT_12HR_DN	SCHAEFFER_PROSTATE_DEVELOPMENT_12HR_DN	0.00614441	0.137289	0.129626	CRMP1/ELAVL3/HMX1/NEFM/PCDH8/PRRX1/RSPO1	7
WANG_SMARCE1_TARGETS_UP	WANG_SMARCE1_TARGETS_UP	0.0063229	0.139821	0.132016	CA4/DLX6/GLIPR2/HOXB5/KCNC4/KLHDC7B/LBH/MAFB/MKX/NID1/NID2/PCDH10/PRRX1/PRRX2/RARRES1/RTN1/S1PR3/SOCS3/TOX2/WT1	20
DING_LUNG_CANCER_BY_MUTATION_RATE	DING_LUNG_CANCER_BY_MUTATION_RATE	0.00651742	0.141211	0.133328	ACVRL1/INSRR/PDGFRA/ROBO2	4
MOROSETTI_FACIOSCAPULOHUMERAL_MUSCULAR_DISTROPHY_UP	MOROSETTI_FACIOSCAPULOHUMERAL_MUSCULAR_DISTROPHY_UP	0.00651742	0.141211	0.133328	DBC1/NID1/PDGFRA/RARRES1	4
SANSOM_WNT_PATHWAY_REQUIRE_MYC	SANSOM_WNT_PATHWAY_REQUIRE_MYC	0.00676071	0.145017	0.136922	FOXA1/MSX1/NKD1/SIM2/SOX17/TCF7/TNFRSF12A	7
MIKKELSEN_ES_ICP_WITH_H3K4ME3_AND_H3K27ME3	MIKKELSEN_ES_ICP_WITH_H3K4ME3_AND_H3K27ME3	0.00686212	0.145735	0.1376	ADAMTS16/CACNG3/CLEC14A/LECT1/LOXL3/LYL1/MFSD2B/NPY1R/NPY2R/PDE1C/PHYHIP/TSPAN11	12
BEGUM_TARGETS_OF_PAX3_FOXO1_FUSION_DN	BEGUM_TARGETS_OF_PAX3_FOXO1_FUSION_DN	0.00733104	0.151718	0.143249	AJAP1/CPEB1/LBH/MAFB/TNFRSF12A/VDR	6
DELACROIX_RAR_BOUND_ES	DELACROIX_RAR_BOUND_ES	0.00733277	0.151718	0.143249	BARHL1/C22orf15/CA4/CEBPA/CIDEA/COL4A1/DLEU7/FGF4/FGF8/FOXA1/HOXA4/HOXA5/HOXB1/HOXB4/HSPB8/ITGA5/KCNC1/LIN28A/MASP2/MBP/POU5F1/RASL10B/SOCS3/TCL1A/TLX2/TRH/UTF1/ZIC5/ZNF710	29
LEIN_PONS_MARKERS	LEIN_PONS_MARKERS	0.00736898	0.151718	0.143249	DLK1/EBF3/ESRRG/FSTL1/GPC5/HSPB8/NRG1/SV2C/TMEM176A	9
MYLLYKANGAS_AMPLIFICATION_HOT_SPOT_29	MYLLYKANGAS_AMPLIFICATION_HOT_SPOT_29	0.00749751	0.151718	0.143249	HOXA11/HOXA9/IKZF1	3
ZHOU_PANCREATIC_EXOCRINE_PROGENITOR	ZHOU_PANCREATIC_EXOCRINE_PROGENITOR	0.00749751	0.151718	0.143249	ONECUT1/PDX1/PTF1A	3
GARGALOVIC_RESPONSE_TO_OXIDIZED_PHOSPHOLIPIDS_GREY_DN	GARGALOVIC_RESPONSE_TO_OXIDIZED_PHOSPHOLIPIDS_GREY_DN	0.00759681	0.152291	0.14379	FRMD3/FZD8/HOXA5/PCDH17/RUNX1T1/TBX1/TBX18/TFAP2A	8
HOELZEL_NF1_TARGETS_UP	HOELZEL_NF1_TARGETS_UP	0.00767584	0.152451	0.143941	ACVRL1/CPEB1/EDN3/GNAS/GRIK2/HHIP/HSPB8/NRG1/PCDH17/RBM24/SLC27A6/SYT14	12
PEPPER_CHRONIC_LYMPHOCYTIC_LEUKEMIA_DN	PEPPER_CHRONIC_LYMPHOCYTIC_LEUKEMIA_DN	0.00780882	0.153669	0.145091	ADCY8/CHST8/PDE10A/TBXA2R	4
HILLION_HMGA1_TARGETS	HILLION_HMGA1_TARGETS	0.00791553	0.154353	0.145737	CXCL5/DCC/GPR6/GRM1/HTR6/MOS/NPY/SLC6A11/TAC1	9
TAKEDA_TARGETS_OF_NUP98_HOXA9_FUSION_16D_UP	TAKEDA_TARGETS_OF_NUP98_HOXA9_FUSION_16D_UP	0.00808355	0.156209	0.147489	ADAM19/BCL2L11/HOXA5/HOXA7/HOXA9/HOXB2/IKZF1/IRX3/LBH/NRG1/PRSS3/S1PR3/TDRD9/WT1	14
BROWNE_HCMV_INFECTION_8HR_DN	BROWNE_HCMV_INFECTION_8HR_DN	0.00905835	0.173484	0.1638	FZD2/HOXA11/MSC/TWIST1/VDR/ZIC1	6
NIKOLSKY_BREAST_CANCER_19Q13.1_AMPLICON	NIKOLSKY_BREAST_CANCER_19Q13.1_AMPLICON	0.00925753	0.175729	0.16592	ZNF382/ZNF420/ZNF529/ZNF540	4
FIGUEROA_AML_METHYLATION_CLUSTER_5_UP	FIGUEROA_AML_METHYLATION_CLUSTER_5_UP	0.00971286	0.182755	0.172553	CRHBP/TIGD3/ZNF667	3
MCCLUNG_DELTA_FOSB_TARGETS_2WK	MCCLUNG_DELTA_FOSB_TARGETS_2WK	0.010023	0.18695	0.176514	ADCYAP1/CADPS/NEFH/NEFM/NMBR/TBR1	6
LI_CISPLATIN_RESISTANCE_DN	LI_CISPLATIN_RESISTANCE_DN	0.0105208	0.192881	0.182114	BCAN/FOXG1/FZD8/ROBO2/ZFP42	5
SCHRAETS_MLL_TARGETS_UP	SCHRAETS_MLL_TARGETS_UP	0.0105208	0.192881	0.182114	FOXG1/HOXA1/HOXD8/MSX2/PEG3	5
ZIRN_TRETINOIN_RESPONSE_WT1_UP	ZIRN_TRETINOIN_RESPONSE_WT1_UP	0.0108705	0.197603	0.186573	CLDN11/PDGFRA/RARRES1/TAL1	4
VERHAAK_AML_WITH_NPM1_MUTATED_UP	VERHAAK_AML_WITH_NPM1_MUTATED_UP	0.0117111	0.210904	0.199131	ADCY2/HOXA4/HOXA5/HOXA7/HOXA9/HOXB2/HOXB5/IRX5/MAFB/PBX3/PIEZO2/SCHIP1/TMEM176A/TMEM176B	14
VART_KSHV_INFECTION_ANGIOGENIC_MARKERS_UP	VART_KSHV_INFECTION_ANGIOGENIC_MARKERS_UP	0.0117988	0.210904	0.199131	ANGPTL2/ANPEP/COL4A2/CXCL5/DLK1/F2RL3/FLT4/FZD9/PDGFRA/PROM1/RAMP3/SFRP2/STAB1	13
