# Supplementary material for: An integrated epigenomic-transcriptomic landscape of lung cancer reveals novel methylation driver genes of diagnostic and therapeutic relevance
Source: Theranostics. 2021 Mar 11;11(11):5346–64. doi: 10.7150/thno.58385 (PMC8039961; doi:10.7150/thno.58385)
Supplement: Supplementary file 1 — Supplementary figures and tables. [file thnov11p5346s1.zip › Table-S8.xlsx]

## Sheet: LUAD&LUSC
Table S8A. Methylation-driver genes confirmed in both TCGA LUAD and TCGA LUSC cohort.
Gene	RRBS				LUAD			LUSC			Cancer Types**	References
	DMR*	methylation difference (%)	rho	P value (FDR)	CpG	rho	P value (FDR)	CpG	rho	P value (FDR)
PRSS27	chr16_2770108_2770225	-33.1055	-0.682927	8.70619e-05	cg05144884	-0.436944	0	cg12391048	-0.308757	1.05542e-08
POLR2D	chr2_128616638_128616767	-25.7129	-0.632175	0.000352934	cg01200177	-0.317867	6.19489e-11	cg01200177	-0.48668	0
FAM83F	chr22_40391453_40391593	-20.2596	-0.608998	0.000508934	cg12068816	-0.478608	0	cg13714749	-0.505799	0
LY6K	chr8_143781584_143781698	-16.2138	-0.423579	0.0170005	cg00497110	-0.456062	7.86901e-23	cg00497110	-0.685435	0	breast cancer cell	Oncotarget. 2016 Aug 23; 7(34): 55677–55689.
PODXL2	chr3_127347978_127347999	-15.8449	-0.716088	6.14665e-05	cg26019680	-0.340254	1.98212e-12	cg02782895	-0.340097	2.22952e-10	colon cancer	Nucleic Acids Res. 2010 Jan; 38(2): 391–399.
DUS1L	chr17_80022667_80022770	-13.2945	-0.392793	0.0279708	cg07343027	-0.376999	1.6214e-15	cg07343027	-0.427345	0
NFE2L3	chr7_26192662_26192732	-11.9906	-0.699614	8.70619e-05	cg08822075	-0.520134	1.34871e-30	cg14684457	-0.446016	0
SOX15	chr17_7493173_7493347	-11.8518	-0.692451	6.85222e-05	cg01029592	-0.700695	0	cg01029592	-0.674854	0	lung cancer	Oncoscience. 2014; 1(5): 326–335.
HIST1H2BJ	chr6_27101600_27101674	-10.9069	-0.511071	0.00377061	cg04424621	-0.571159	0	cg04424621	-0.405935	0
TMEM216	chr11_61159255_61159325	-10.891	-0.442785	0.0126793	cg17379860	-0.356393	1.28475e-13	cg17379860	-0.443461	0
PKP3	chr11_394276_394718	-10.8259	-0.361647	0.0439757	cg03547062	-0.462247	0	cg15002541	-0.521264	0
ITGA5	chr12_54812386_54812824	10.0349	-0.531471	0.00262925	cg02419321	-0.554384	1.69165e-35	cg02419321	-0.432452	0	breast cancer cell	J Cell Biochem. 2010 Aug 1;110(5):1130-41.
TCTEX1D1	chr1_67218171_67218228	10.3822	-0.654997	0.000155059	cg24110050	-0.427859	0	cg19159365	-0.326511	1.24941e-09
ADCY8	chr8_132054584_132054680	13.0021	-0.516345	0.0037879	cg05229355	-0.311978	1.1562e-10	cg07557260	-0.539357	1.31946e-27
TBX5	chr12_114846805_114847593	13.3654	-0.433719	0.015382	cg14431443	-0.441633	0	cg14431443	-0.429434	0	colon cancer	Oncogene. 2010 Dec 9;29(49):6464-74.
IRX2	chr5_2754752_2754894	13.5036	-0.510425	0.00416061	cg05321361	-0.630618	0	cg26333652	-0.596289	0	lung cancer	Carcinogenesis. 2013 Mar;34(3):513-21.
ACVRL1	chr12_52301386_52301506	13.6907	-0.492407	0.00586595	cg03035704	-0.431733	2.65698e-20	cg25749512	-0.353192	3.81991e-11	lung cancer	Genome Res. 2012 Jul;22(7):1197-211.
SLIT2	chr4_20255427_20255513	14.7186	-0.540283	0.00252774	cg03260566	-0.397391	0	cg03260566	-0.359998	1.45819e-11	lung cancer	J Thorac Oncol. 2012 Jan;7(1):20-33.
HSPB6	chr19_36246876_36247981	14.722	-0.467696	0.00896002	cg01915791	-0.416827	0	cg01915791	-0.494117	0	melanoma	Genome Res. 2009 Aug;19(8):1462-70.
GALNT13	chr2_154728240_154728642	14.8131	-0.646075	0.000246006	cg18118685	-0.505213	1.24816e-28	cg18118685	-0.407574	5.8407e-15
CYYR1	chr21_27945124_27945606	15.2143	-0.586615	0.00103348	cg19678828	-0.383877	5.90156e-18	cg21282630	-0.515037	0	lung cancer	Genome Res. 2012 Jul;22(7):1197-211.
CLEC14A	chr14_38724346_38725313	15.5655	-0.543887	0.00235903	cg08139247	-0.392296	0	cg08139247	-0.422803	0	lung cancer	Genome Res. 2012 Jul;22(7):1197-211.
TCF21	chr6_134210996_134211187	16.2894	-0.683912	0.000118137	cg04692403	-0.503945	0	cg04692403	-0.572618	0	lung cancer	Proc Natl Acad Sci U S A. 2006 Jan 24;103(4):982-7.
CDO1	chr5_115152308_115152613	16.7905	-0.81287	1.9125e-05	cg02792792	-0.460695	2.44841e-23	cg07644368	-0.603933	0	lung cancer	J Thorac Oncol. 2012 Jan;7(1):20-33.; Clin Cancer Res. 2014 Apr 1;20(7):1856-64; PLoS One. 2012;7(9):e44951.
ZNF677	chr19_53758120_53758245	17.245	-0.527972	0.00279895	cg06506966	-0.61877	2.01347e-46	cg06506966	-0.566647	0	lung cancer	Oncotarget. 2015 Jan 1;6(1):394-408.
ITGA9	chr3_37494536_37494778	17.5426	-0.614929	0.000562585	cg13071386	-0.396314	0	cg08198176	-0.357776	2.01126e-11	lung cancer	Epigenetics. 2012 May;7(5):502-13.
TRIM58	chr1_248020497_248020957	18.5863	-0.667353	0.000118699	cg20429172	-0.509266	0	cg20146541	-0.512422	0	lung cancer	Clin Cancer Res. 2016 Jul 1;22(13):3361-71.
PCDH17	chr13_58206777_58207899	19.3565	-0.575804	0.00129772	cg11312408	-0.331128	8.35371e-12	cg26444528	-0.325737	1.0965e-09	gastric and colorectal cancers	J Pathol. 2013 Jan;229(1):62-73.
SOX17	chr8_55372191_55372418	20.7934	-0.746461	4.12367e-05	cg16830930	-0.384816	0	cg02919422	-0.316096	4.43953e-09	lungcancer	Discov Med. 2012 Jul;14(74):33-40; Genome Res. 2012 Jul;22(7):1197-211.
OSR1	chr2_19556849_19556988	24.3337	-0.377091	0.0352475	cg03489023	-0.352192	2.69875e-13	cg01323049	-0.405687	8.08787e-15	lung cancer	RNA Biol. 2012 Jun;9(6):900-10.
IRX1	chr5_3596716_3596816	25.7627	-0.606692	0.000620502	cg09232937	-0.614044	1.56114e-45	cg10530883	-0.507156	5.64618e-24	head and neck squamous cell carcinoma	Cancer Res. 2008 Jun 15;68(12):4494-9.
Highlighted novel methylation driver genes in the paper are shown in bold.
* Name of DMR is represented by chromosome_start_end.
** Cancer types that the gene has been repored.

## Sheet: LUAD
Table 8B. Methylation-driven genes confirmed only in TCGA LUAD cohort.
Gene	RRBS				LUAD			Cancer types**	References
	DMR*	methylation difference	rho	P value (FDR)	CpG	rho	P value (FDR)
MICALL2	chr7_1497236_1497431	-24.6372	-0.51583	0.0037879	cg25843426	-0.32705	1.19859e-11
CHAC1	chr15_41244631_41244900	-20.7367	-0.516088	0.0037879	cg26065841	-0.338204	2.74169e-12
ADA	chr20_43279746_43280062	-20.316	-0.675418	0.000126912	cg20622019	-0.382519	1.48594e-16	lung cancer	PLoS One. 2017 Jan 20;12(1):e0170833.
FBXO32	chr8_124552202_124552332	-16.507	-0.396396	0.0270948	cg23287229	-0.475733	0	Esophageal Squamous Cell Carcinoma	Cancer. 2014 Aug 15;120(16):2412-23.
ALDH1L2	chr12_105478980_105479049	-15.6942	-0.427542	0.0167238	cg16861031	-0.300884	6.88479e-10
SLC39A4	chr8_145642549_145642702	-13.7926	-0.442113	0.0127881	cg06700234	-0.470714	0	lung cancer	PLoS One. 2017 Jan 20;12(1):e0170833.
PDCD6	chr5_270453_270632	-12.9497	-0.440927	0.0138554	cg23484912	-0.404373	1.08008e-17
FRMD3	chr9_86152403_86152479	10.0381	-0.558559	0.00174585	cg23492392	-0.310009	1.93735e-10
KBTBD11	chr8_1922773_1922796	10.619	-0.396654	0.0270939	cg20910202	-0.40032	0
KCNA4	chr11_30039112_30039172	12.4433	-0.481338	0.00709047	cg03506489	-0.329632	7.97007e-12	gastric carcinogenesis	World J Gastroenterol. 2013 Feb 28;19(8):1182-92.
GPC5	chr13_92051634_92051715	12.8443	-0.504247	0.00464989	cg20647118	-0.394823	7.71603e-17
PRDM16	chr1_2987529_2987803	13.3597	-0.674646	0.000126912	cg18381051	-0.395651	0	lung cancer	Int J Clin Exp Pathol. 2014 Apr 15;7(5):2305-11.
HLX	chr1_221049960_221050753	13.6899	-0.554183	0.00190854	cg18645081	-0.308359	2.44224e-10
SLC24A4	chr14_92790232_92790475	14.0884	-0.699614	8.70619e-05	cg18229521	-0.30266	5.40611e-10	Alzheimer’s disease	Neurosci Lett. 2015 Jul 23;600:143-7.
C5orf38	chr5_2750629_2750748	14.2415	-0.633462	0.000351745	cg21629500	-0.445136	0	pancreatic adenocarcinoma	Clin Epigenetics. 2014 Sep 22;6(1):18.
KCNA5	chr12_5153997_5154081	14.6196	-0.511712	0.00411748	cg24154937	-0.356142	1.03953e-13	Ewing sarcoma	Mol Cancer Res. 2016 Jan; 14(1): 26–34.
GLT1D1	chr12_129338523_129338558	14.9611	-0.448649	0.0122239	cg00901320	-0.340063	1.52333e-12
GRASP	chr12_52401474_52401634	15.3268	-0.443758	0.0131714	cg15994467	-0.34018	2.00138e-12	colorectal cancer	J Pathol. 2013 Apr; 229(5): 697–704.
JAM3	chr11_133939522_133939655	15.352	-0.540961	0.00216443	cg04913265	-0.420772	0	cervical neoplasia	Oncotarget. 2015 Dec 29; 6(42): 44373–44387.
CHRM2	chr7_136555043_136555106	17.2876	-0.480211	0.00663742	cg07664198	-0.333811	4.13976e-12	Gastric Carcinogenesis	Cancer Res. 2015 Feb 15;75(4):754-65.
TMEM88	chr17_7758191_7758971	17.2918	-0.466152	0.00920327	cg23671708	-0.407984	0	ovarian cancer	Gynecol Oncol. 2016 Sep;142(3):539-47.
WBSCR17	chr7_70597690_70598283	17.4598	-0.583012	0.00112005	cg23839136	-0.525457	0
TMEM132C	chr12_128751878_128751938	17.5197	-0.718404	6.11277e-05	cg00579520	-0.351231	2.39644e-13
NKD1	chr16_50583404_50583465	17.6224	-0.649936	0.000237987	cg00083833	-0.435971	0
HHIP	chr4_145566399_145566557	17.7232	-0.486612	0.00594445	cg10203922	-0.427444	7.05397e-20	pancreatic cancer	Cancer Biol Ther. 2005 Jul;4(7):728-33.
RYR2	chr1_237206354_237206483	18.7716	-0.497555	0.00532093	cg01157404	-0.307682	2.68529e-10
NRG3	chr10_83635631_83635721	22.7029	-0.648649	0.000237987	cg02690638	-0.3503	2.80898e-13
PEAR1	chr1_156863582_156863644	24.8689	-0.648649	0.000237987	cg06188545	-0.347783	5.75072e-13
* Name of DMR is represented by chromosome_start_end.
** Cancer types that the gene has been repored.

## Sheet: LUSC
Table S8C. Methylation-driven genes confirmed only in TCGA LUSC cohort.
Gene	RRBS				LUSC			Cancer types**	References
	DMR*	methylation difference	rho	P value (FDR)	CpG	rho	P value (FDR)
CALML3	chr10_5566840_5567532	-19.2834	-0.551578	0.00173707	cg17283169	-0.593478	1.1232e-34	prostate cancer	Genome Res. 2011 Jul;21(7):1028-41.
NPL	chr1_182759839_182760069	-17.2843	-0.362337	0.0427527	cg07813275	-0.45104	0
CALML5	chr10_5541407_5541508	-16.4296	-0.566259	0.00130292	cg14096855	-0.641665	3.2964e-42
FOXRED2	chr22_36902498_36902718	-15.7209	-0.605148	0.000636943	cg05475277	-0.553907	0
ZNF385A	chr12_54784817_54785171	-14.2035	-0.54852	0.00215748	cg17465423	-0.385902	2.44612e-13
RAPGEFL1	chr17_38334254_38334627	-14.1314	-0.613939	0.000444756	cg02059867	-0.557423	0	esophageal squamous cell carcinoma	PLoS One. 2013 Dec 2;8(12):e82302.
YDJC	chr22_21984679_21984776	-14.0732	-0.525611	0.00324311	cg01307115	-0.314044	4.64806e-09
FAM83D	chr20_37554387_37554591	-13.4923	-0.49112	0.00595781	cg26220336	-0.480964	0
GINS2	chr16_85721712_85722009	-13.2051	-0.554698	0.00190854	cg26571870	-0.330529	7.58798e-10
RHBDL1	chr16_726960_727212	-12.6526	-0.517889	0.00374698	cg09864712	-0.368552	4.16399e-12
CDK5R1	chr17_30815034_30815232	-11.2901	-0.387387	0.0302914	cg19634527	-0.399636	1.06487e-14
KRT7	chr12_52626747_52627235	10.6099	-0.553189	0.00170119	cg22958090	-0.801852	3.22123e-81
TBX2	chr17_59478209_59478518	10.6851	-0.480309	0.0071642	cg02577108	-0.365403	6.65935e-12	lung cancer	Proc Natl Acad Sci U S A. 2007 Mar 27;104(13):5527-32.
ESYT3	chr3_138154290_138154483	11.5689	-0.355985	0.047495	cg15579376	-0.385658	2.20672e-13
ZNF844	chr19_12175881_12175925	11.8982	-0.770577	6.80086e-06	cg26827373	-0.693926	0
HSPB8	chr12_119616855_119617292	12.1455	-0.433462	0.015382	cg27469154	-0.371899	2.49513e-12	hematopoietic malignancies	Exp Hematol. 2012 Jan;40(1):14-21.
PKNOX2	chr11_125036008_125036637	12.1659	-0.521431	0.00314994	cg03419885	-0.342813	1.55832e-10		J Pineal Res. 2013 Jan;54(1):80-8.
C22orf15	chr22_24105936_24105987	14.358	-0.435006	0.0150806	cg10756887	-0.346193	7.45678e-11
F2RL3	chr19_16999848_16999954	14.3966	-0.393308	0.0279708	cg14753355	-0.322822	1.96328e-09	lung cancer	Int J Cancer. 2015 Oct 1;137(7):1739-48.
LRRN4CL	chr11_62455509_62455850	15.2061	-0.507851	0.00433123	cg01596963	-0.300872	2.61577e-08
ICAM4	chr19_10398214_10398297	15.3279	-0.576319	0.00129425	cg05890620	-0.727889	0
CMTM2	chr16_66613126_66613266	22.9762	-0.479537	0.00724215	cg09854734	-0.343222	1.12041e-10	Colorectal Cancer	Asian Pac J Cancer Prev. 2012;13(5):1917-21.
* Name of DMR is represented by chromosome_start_end.
** Cancer types that the gene has been repored.

## Sheet: NonLUAD&NonLUSC
Table S8D. Methylation-driven genes that are not confirmed in TCGA LUAD cohort or TCGA LUSC cohort.
Gene	DMR	methylation difference	rho	P value (FDR)
AARS	chr16_70322097_70322176	-17.5187	-0.509395	0.00420471
ADCYAP1R1	chr7_31092667_31092719	13.4061	-0.685457	0.000118137
B4GALT4	chr3_118961455_118961623	-12.2122	-0.554183	0.00190854
C1orf114	chr1_169429645_169429846	17.1689	-0.53462	0.00279895
C1QL3	chr10_16562038_16562312	12.294	-0.687001	0.000118137
CCHCR1	chr6_31127339_31127433	-15.2612	-0.658172	0.000202819
CCT4	chr2_62116444_62116646	-21.3305	-0.60695	0.000620502
CENPN	chr16_81042068_81042224	-28.2802	-0.636592	0.000237987
CLDN11	chr3_170137345_170138241	18.0158	-0.50991	0.00418254
CNP	chr17_40120351_40120423	-11.2279	-0.473806	0.00735745
COIL	chr17_55037276_55037777	-21.1379	-0.609009	0.000607095
CPXM1	chr20_2779266_2779549	-24.2958	-0.369627	0.0390139
CTSB	chr8_11726547_11726682	-27.4304	-0.353176	0.0485364
DCDC2	chr6_24357754_24357823	10.1405	-0.352638	0.0496321
DGCR8	chr22_20066808_20067008	-20.1102	-0.513514	0.00397612
DIP2B	chr12_50897799_50898046	-25.9784	-0.404273	0.0234682
DPP6	chr7_153585250_153585619	19.538	-0.74749	4.12367e-05
EIF4E3	chr3_71803850_71803994	11.6546	-0.520206	0.00361075
ELMO3	chr16_67233044_67233315	-13.6177	-0.568082	0.00145789
ELMO3	chr16_67233044_67233315	-13.6177	-0.49704	0.00534863
ENTHD2	chr17_79213935_79214135	-10.8976	-0.490347	0.00598905
FAR2	chr12_29302563_29302615	10.4573	-0.422394	0.0181613
FGF5	chr4_81189661_81189752	24.0709	-0.570656	0.0014175
FLNC	chr7_128470819_128471245	10.9086	-0.527928	0.00314994
FLT4	chr5_180075847_180075876	13.4243	-0.540026	0.00252774
FOXF1	chr16_86545091_86545175	21.8604	-0.566426	0.00130292
FOXF1	chr16_86545091_86545175	21.8604	-0.552523	0.00170806
FOXO3	chr6_108882940_108883162	16.3721	-0.527061	0.00283229
FZD8	chr10_35928850_35929105	12.0185	-0.468468	0.00886618
GATA2	chr3_128212177_128212337	18.349	-0.531274	0.00297622
GATA5	chr20_61050352_61050383	11.6446	-0.510682	0.00416061
GFRA1	chr10_118030706_118031327	16.5511	-0.506306	0.00446105
GMCL1	chr2_70058153_70058330	-19.551	-0.682883	0.000118137
GNG4	chr1_235815802_235815866	-19.0786	-0.430116	0.016239
HSPB2-C11orf52	chr11_111783479_111783563	16.9364	-0.757529	4.12367e-05
IARS	chr9_95056669_95056740	-11.4021	-0.425767	0.0164904
IFITM3	chr11_319220_319933	11.4922	-0.523429	0.00306433
ITGA8	chr10_15761443_15761490	12.3402	-0.444816	0.0122239
KAAG1	chr6_24357754_24357823	10.1405	-0.48314	0.00685725
KIFC2	chr8_145693288_145693465	-14.3125	-0.57323	0.00133272
KLK6	chr19_51472586_51472927	-24.063	-0.519382	0.00324311
KRTCAP3	chr2_27664985_27665582	-10.5486	-0.606435	0.000620502
LAG3	chr12_6882878_6882948	-10.907	-0.523037	0.00339929
LYL1	chr19_13215327_13215533	14.3464	-0.682111	0.000118137
MAL	chr2_95690639_95690883	15.847	-0.448391	0.0122239
MAP3K13	chr3_185002362_185002428	-13.7537	-0.56207	0.0014256
MAPK3	chr16_30133242_30133339	32.2735	-0.726898	4.91739e-05
MCM5	chr22_35796956_35797059	-24.8858	-0.666924	0.000155059
MCM6	chr2_136632668_136632803	-25.6442	-0.735393	4.91739e-05
MMP11	chr22_24109379_24109621	-14.2143	-0.511454	0.00411748
MPDZ	chr9_13278782_13278842	10.7804	-0.409372	0.0215538
MRPL48	chr11_73499610_73499763	-22.7967	-0.590128	0.000741866
MYO1C	chr17_1395736_1395865	14.2405	-0.604029	0.000572156
MZT2A	chr2_132251815_132251960	-29.148	-0.429086	0.0164795
NME2	chr17_49229246_49229538	-25.9244	-0.543676	0.00204594
NOP2	chr12_6677708_6678115	-16.6483	-0.439897	0.013993
NPY1R	chr4_164265012_164265116	10.8347	-0.530313	0.00268836
NUDT8	chr11_67396389_67396731	-17.377	-0.772379	6.80086e-06
O3FAR1	chr10_95327599_95328007	11.5102	-0.511616	0.00374698
P2RX2	chr12_133195429_133195505	11.9544	-0.357272	0.0467359
PCDH10	chr4_134071993_134072182	12.9851	-0.576834	0.00129094
PDCD11	chr10_105157304_105157450	-23.6771	-0.385843	0.0309636
PDE1C	chr7_32338006_32338045	14.9595	-0.383012	0.0323407
PDIA3	chr15_44037668_44038014	-20.1632	-0.457915	0.0104428
PEG3	chr19_57352021_57352186	16.261	-0.370332	0.0381033
PGLYRP1	chr19_46526220_46526334	25.0196	-0.657143	0.00020495
PIEZO2	chr18_11148649_11148738	21.3954	-0.420077	0.0188721
POLR3K	chr16_104349_104411	-25.5726	-0.726898	4.91739e-05
PSMB4	chr1_151371436_151371507	-26.151	-0.684942	0.000118137
PTGIS	chr20_48184255_48184340	18.544	-0.559495	0.0014637
PTK6	chr20_62168602_62168921	-10.1634	-0.461677	0.00923575
PTPN5	chr11_18812723_18812766	17.8132	-0.638095	0.000312208
RAMP3	chr7_45197609_45197687	10.4756	-0.380695	0.0334785
RASL12	chr15_65369334_65369674	13.5368	-0.673616	0.000127872
RFWD3	chr16_74699512_74699559	-10.5615	-0.601867	0.000595166
RIN3	chr14_92980893_92981540	15.3092	-0.523037	0.00339929
ROBO2	chr3_75955811_75955945	11.0747	-0.416216	0.0201714
RP11-540D14.8	chr1_155035199_155035389	-12.2405	-0.691377	0.000108521
RP11-934B9.3	chr14_24808422_24808568	13.1343	-0.498327	0.0052623
RP13-672B3.2	chr12_133262768_133263049	-21.9736	-0.482528	0.00637186
RSPO2	chr8_109095847_109096034	10.6184	-0.394595	0.02771
RTN1	chr14_60336158_60336264	15.6399	-0.359073	0.0456156
SECTM1	chr17_80292251_80292604	-17.141	-0.67825	0.000119224
SEPT11	chr4_77869452_77869725	-10.5884	-0.405431	0.0230796
SHE	chr1_154475168_154475285	13.9627	-0.459974	0.0101198
SLC27A6	chr5_127872738_127873008	18.4277	-0.613127	0.000576435
SLC34A3	chr9_140123224_140123302	-15.4146	-0.391145	0.0279708
SLC46A2	chr9_115652446_115652500	11.2656	-0.432432	0.0156118
SNRNP25	chr16_104349_104411	-25.5726	-0.617761	0.000522059
SPATS2	chr12_49759886_49760014	-16.9476	-0.437323	0.0145646
ST14	chr11_130029088_130029377	-15.4436	-0.519949	0.00361075
ST6GALNAC5	chr1_77334732_77334828	10.9101	-0.446876	0.0119019
TBX4	chr17_59529527_59529876	14.6543	-0.609524	0.000607095
TBX6	chr16_30102200_30102458	-14.8561	-0.492921	0.00583594
TCF19	chr6_31127339_31127433	-15.2612	-0.661004	0.000187895
TDRD10	chr1_154475168_154475285	13.9627	-0.438353	0.0143483
TH1L	chr20_57555736_57555864	-32.1221	-0.65148	0.000237987
TIMELESS	chr12_56841930_56841994	-14.8417	-0.450898	0.0110005
TMA16	chr4_164415176_164415245	-27.0832	-0.63166	0.000352934
TMEM40	chr3_12810245_12810396	-16.5981	-0.464865	0.00929507
TONSL	chr8_145670637_145670989	-19.075	-0.522685	0.00309885
TOX2	chr20_42544647_42544953	10.4852	-0.567053	0.0014637
TRA2A	chr7_23572267_23572516	-11.7612	-0.403451	0.0236401
TSN	chr2_122495487_122495573	-12.7837	-0.472072	0.00826004
TTC40	chr10_134756706_134756851	21.2903	-0.583269	0.00112005
TTLL10	chr1_1108819_1108968	17.2382	-0.425639	0.0164904
USP6	chr17_5019637_5019786	12.7408	-0.625306	0.000326959
ZBP1	chr20_56194185_56194252	-14.8686	-0.56834	0.00145789
ZNF341	chr20_32321012_32321196	-29.2036	-0.373641	0.036202
ZNF469	chr16_88495384_88495825	-19.7481	-0.398481	0.0256073
ZSCAN18	chr19_58629407_58629975	22.7031	-0.579151	0.00123784
