# Supplementary material for: An integrated epigenomic-transcriptomic landscape of lung cancer reveals novel methylation driver genes of diagnostic and therapeutic relevance
Source: Theranostics. 2021 Mar 11;11(11):5346–64. doi: 10.7150/thno.58385 (PMC8039961; doi:10.7150/thno.58385)
Supplement: Supplementary file 1 — Supplementary figures and tables. [file thnov11p5346s1.zip › Table-S9.xlsx]

## Sheet: sheet1
Supplementary Table 9. Methylation-driver ncRNAs identified in the study
DMR*	Gene	Type	Methylation difference	rho	P value (FDR)	Host gene
chr12_7071795_7071858	hsa-miR-200c-3p	miRNA	-17.911	-0.674736	0.000127807	lnc-PTPN6-1
chr14_101348034_101348474	hsa-miR-431-5p	miRNA	-17.6599	-0.509138	0.00645483	NA
chr14_101348034_101348474	hsa-miR-127-5p	miRNA	-17.6599	-0.397941	0.0421463	NA
chr4_20255427_20255513	hsa-miR-218-1-3p	miRNA	14.6814	-0.526675	0.0053991	SLIT2
chr7_136555043_136555106	hsa-miR-490-3p	miRNA	17.9035	-0.539674	0.0053991	CHRM2
chr11_124629252_124629785	lnc-NRGN-1	lncRNA	16.3277	-0.630116	0.000476075	RP11-677M14.3
chr12_114846805_114847593	lnc-RP11-116D17.1.1-13	lncRNA	13.471	-0.378218	0.0345852	TBX5-AS1
chr14_105637487_105637689	lnc-BTBD6-1	lncRNA	11.7313	-0.349807	0.0485363	AL512355.4
chr18_19747177_19747208	lnc-RP11-863N1.2.1-4	lncRNA	16.7036	-0.398715	0.0278573	RP11-627G18.3
chr2_112123800_112124396	lnc-AC108463.1-3	lncRNA	30.0312	-0.397424	0.0278573	AC068491.1
chr21_38638310_38638380	TCONS_00213461	lncRNA	-14.9683	-0.514319	0.00477167	DSCR3
chr5_115152308_115152613	TCONS_00272357	lncRNA	16.7689	-0.689891	5.5155e-05	CDO1
chr8_10583675_10584072	TCONS_00314459	lncRNA	15.5615	-0.512259	0.00477167	CTD-2135J3.3
Highlighted novel methylation-driver ncRNAs in the paper are shown in bold.
* Name of DMR is represented by chromosome_start_end.
